# Supplementary material for: Unique subgingival microbiota associated with periodontitis in cirrhosis patients
Source: Sci Rep. 2018 Jul 16;8:10718. doi: 10.1038/s41598-018-28905-w (PMC6048062; doi:10.1038/s41598-018-28905-w)
Supplement: Supplementary file 2 — Table S2 [file 41598_2018_28905_MOESM2_ESM.xlsx]

## Sheet: Ark1
Table S2. Clinical and sequence characteristics of all included samples from the present study and the three comparison studies
Sample name1	Study	group	Sequncer	Initial region sequenced	Compared region	Probing depth, all teeth (mean, mm)	Probing depth sampled sites (mm)	Periodontits diagnosis	No. of raw reads	No. of reads after error reduction	rareried reads	Average read lenght after pooling and alignment*	No. observed OTUs (98.5%)	Good's coverage
1	This study	Cirrhosis	HiSeq 2500	V1-V3	V1-V2	3.81	≥4	Severe periodontitis	1000000	725231	4000	198bp	110	0.9764
2	This study	Cirrhosis	HiSeq 2500	V1-V3	V1-V2	3.47	≥4	Severe periodontitis	1000000	688205	4000	198bp	105	0.9744
3	This study	Cirrhosis	HiSeq 2500	V1-V3	V1-V2	3.11	≥4	Severe periodontitis	1000000	702428	4000	198bp	119	0.9756
4	This study	Cirrhosis	HiSeq 2500	V1-V3	V1-V2	2.87	≥4	Moderate periodontitis	1000000	627854	4000	198bp	115	0.974
5	This study	Cirrhosis	HiSeq 2500	V1-V3	V1-V2	2.14	≥4	Mild periodontitis	1000000	678606	4000	198bp	137	0.9676
6	This study	Cirrhosis	HiSeq 2500	V1-V3	V1-V2	3.05	≥4	Severe periodontitis	1000000	710680	4000	198bp	207	0.9784
7	This study	Cirrhosis	HiSeq 2500	V1-V3	V1-V2	2.78	≥4	Moderate periodontitis	1000000	707591	4000	198bp	234	0.9788
8	This study	Cirrhosis	HiSeq 2500	V1-V3	V1-V2	3.82	≥4	Severe periodontitis	1000000	619652	4000	198bp	201	0.9516
9	This study	Cirrhosis	HiSeq 2500	V1-V3	V1-V2	4	≥4	Moderate periodontitis	1000000	677700	4000	198bp	156	0.9752
10	This study	Cirrhosis	HiSeq 2500	V1-V3	V1-V2	2.92	≥4	Severe periodontitis	1000000	696849	4000	198bp	136	0.9808
11	This study	Cirrhosis	HiSeq 2500	V1-V3	V1-V2	4	≥4	Severe periodontitis	1000000	705940	4000	198bp	108	0.976
12	This study	Cirrhosis	HiSeq 2500	V1-V3	V1-V2	1.7	≥4	Mild periodontitis	1000000	707851	4000	198bp	144	0.97
13	This study	Cirrhosis	HiSeq 2500	V1-V3	V1-V2	1.92	≥4	Moderate periodontitis	1000000	704943	4000	198bp	190	0.9752
14	This study	Cirrhosis	HiSeq 2500	V1-V3	V1-V2	2.31	≥4	Moderate periodontitis	1000000	615109	4000	198bp	215	0.9704
15	This study	Cirrhosis	HiSeq 2500	V1-V3	V1-V2	2.72	≥4	Moderate periodontitis	1000000	674108	4000	198bp	108	0.952
16	This study	Cirrhosis	HiSeq 2500	V1-V3	V1-V2	4.08	≥4	Severe periodontitis	1000000	638565	4000	198bp	163	0.9532
17	This study	Cirrhosis	HiSeq 2500	V1-V3	V1-V2	3.36	≥4	Moderate periodontitis	1000000	670828	4000	198bp	207	0.9708
18	This study	Cirrhosis	HiSeq 2500	V1-V3	V1-V2	3.9	≥4	Severe periodontitis	1000000	684598	4000	198bp	95	0.9776
19	This study	Cirrhosis	HiSeq 2500	V1-V3	V1-V2	2.29	≥4	Moderate periodontitis	1000000	695628	4000	198bp	101	0.982
20	This study	Cirrhosis	HiSeq 2500	V1-V3	V1-V2	3.85	≥4	Severe periodontitis	1000000	650618	4000	198bp	296	0.956
21	This study	Cirrhosis	HiSeq 2500	V1-V3	V1-V2	4.05	≥4	Severe periodontitis	1000000	673748	4000	198bp	129	0.9564
F01	Hong	Hong_periodontits	454 FLX	V1-V2	V1-V2	3,2*	7,0*	Severe periodontitis	6861	4885	4000	198bp	179	0.9832
F02	Hong	Hong_periodontits	454 FLX	V1-V2	V1-V2	3,2*	7,0*	Severe periodontitis	6975	4872	4000	198bp	182	0.9808
F03	Hong	Hong_periodontits	454 FLX	V1-V2	V1-V2	3,2*	7,0*	Severe periodontitis	8815	6631	4000	198bp	194	0.9836
F04	Hong	Hong_periodontits	454 FLX	V1-V2	V1-V2	3,2*	7,0*	Severe periodontitis	7908	5980	4000	198bp	104	0.9892
F05	Hong	Hong_periodontits	454 FLX	V1-V2	V1-V2	3,2*	7,0*	Severe periodontitis	6907	4245	4000	198bp	147	0.9812
F06	Hong	Hong_periodontits	454 FLX	V1-V2	V1-V2	3,2*	7,0*	Severe periodontitis	29139	24778	4000	198bp	214	0.9672
F07	Hong	Hong_periodontits	454 FLX	V1-V2	V1-V2	3,2*	7,0*	Severe periodontitis	8058	5106	4000	198bp	196	0.976
F08	Hong	Hong_periodontits	454 FLX	V1-V2	V1-V2	3,2*	7,0*	Severe periodontitis	6599	4523	4000	198bp	166	0.9812
F09	Hong	Hong_periodontits	454 FLX	V1-V2	V1-V2	3,2*	7,0*	Severe periodontitis	6112	4213	4000	198bp	77	0.9884
F10	Hong	Hong_periodontits	454 FLX	V1-V2	V1-V2	3,2*	7,0*	Severe periodontitis	9418	6243	4000	198bp	226	0.9732
F11	Hong	Hong_periodontits	454 FLX	V1-V2	V1-V2	3,2*	7,0*	Severe periodontitis	7357	5004	4000	198bp	95	0.9904
F12	Hong	Hong_periodontits	454 FLX	V1-V2	V1-V2	3,2*	7,0*	Severe periodontitis	6608	4196	4000	198bp	117	0.9884
F13	Hong	Hong_periodontits	454 FLX	V1-V2	V1-V2	3,2*	7,0*	Severe periodontitis	7780	5614	4000	198bp	152	0.9828
F14	Hong	Hong_periodontits	454 FLX	V1-V2	V1-V2	3,2*	7,0*	Severe periodontitis	6023	4760	4000	198bp	118	0.9892
F15	Hong	Hong_periodontits	454 FLX	V1-V2	V1-V2	3,2*	7,0*	Severe periodontitis	7843	5517	4000	198bp	174	0.984
F16	Hong	Hong_periodontits	454 FLX	V1-V2	V1-V2	3,2*	7,0*	Severe periodontitis	19164	15996	4000	198bp	182	0.9808
F17	Hong	Hong_periodontits	454 FLX	V1-V2	V1-V2	3,2*	7,0*	Severe periodontitis	6735	4601	4000	198bp	143	0.9864
F33	Hong	Hong_periodontits	454 FLX	V1-V2	V1-V2	3,2*	7,0*	Severe periodontitis	9316	6206	4000	198bp	174	0.9796
F34	Hong	Hong_periodontits	454 FLX	V1-V2	V1-V2	3,2*	7,0*	Severe periodontitis	8545	5337	4000	198bp	175	0.9776
F35	Hong	Hong_periodontits	454 FLX	V1-V2	V1-V2	3,2*	7,0*	Severe periodontitis	8205	6186	4000	198bp	65	0.9944
F36	Hong	Hong_periodontits	454 FLX	V1-V2	V1-V2	3,2*	7,0*	Severe periodontitis	6639	4860	4000	198bp	51	0.9916
F37	Hong	Hong_periodontits	454 FLX	V1-V2	V1-V2	3,2*	7,0*	Severe periodontitis	6742	4404	4000	198bp	112	0.9904
F38	Hong	Hong_periodontits	454 FLX	V1-V2	V1-V2	3,2*	7,0*	Severe periodontitis	9993	7384	4000	198bp	113	0.99
F39	Hong	Hong_periodontits	454 FLX	V1-V2	V1-V2	3,2*	7,0*	Severe periodontitis	8065	5225	4000	198bp	111	0.9904
F40	Hong	Hong_periodontits	454 FLX	V1-V2	V1-V2	3,2*	7,0*	Severe periodontitis	8999	6122	4000	198bp	169	0.9888
F41	Hong	Hong_periodontits	454 FLX	V1-V2	V1-V2	3,2*	7,0*	Severe periodontitis	6747	4173	4000	198bp	158	0.9836
F42	Hong	Hong_periodontits	454 FLX	V1-V2	V1-V2	3,2*	7,0*	Severe periodontitis	9274	6181	4000	198bp	150	0.986
F43	Hong	Hong_periodontits	454 FLX	V1-V2	V1-V2	3,2*	7,0*	Severe periodontitis	9250	6350	4000	198bp	236	0.9724
F44	Hong	Hong_periodontits	454 FLX	V1-V2	V1-V2	3,2*	7,0*	Severe periodontitis	5914	4211	4000	198bp	125	0.99
F45	Hong	Hong_periodontits	454 FLX	V1-V2	V1-V2	3,2*	7,0*	Severe periodontitis	11589	8881	4000	198bp	168	0.9864
F46	Hong	Hong_periodontits	454 FLX	V1-V2	V1-V2	3,2*	7,0*	Severe periodontitis	7508	5322	4000	198bp	90	0.9936
F47	Hong	Hong_periodontits	454 FLX	V1-V2	V1-V2	3,2*	7,0*	Severe periodontitis	7614	5323	4000	198bp	180	0.9768
F48	Hong	Hong_periodontits	454 FLX	V1-V2	V1-V2	3,2*	7,0*	Severe periodontitis	5724	4462	4000	198bp	129	0.9888
F49	Hong	Hong_periodontits	454 FLX	V1-V2	V1-V2	3,2*	7,0*	Severe periodontitis	7767	5162	4000	198bp	200	0.9816
SRR387997	Griffen	Griffin_periodontitis	454 FLX	V1-V2	V1-V2	ND	6,2*	Periodontitis	8043	4664	4000	198bp	280	0.9676
SRR388001	Griffen	Griffin_periodontitis	454 FLX	V1-V2	V1-V2	ND	6,2*	Periodontitis	7638	4250	4000	198bp	158	0.9792
SRR388005	Griffen	Griffin_periodontitis	454 FLX	V1-V2	V1-V2	ND	6,2*	Periodontitis	10049	6826	4000	198bp	245	0.968
SRR388009	Griffen	Griffin_periodontitis	454 FLX	V1-V2	V1-V2	ND	6,2*	Periodontitis	8825	5528	4000	198bp	204	0.9664
SRR388013	Griffen	Griffin_periodontitis	454 FLX	V1-V2	V1-V2	ND	6,2*	Periodontitis	7621	4380	4000	198bp	116	0.9856
SRR388017	Griffen	Griffin_periodontitis	454 FLX	V1-V2	V1-V2	ND	6,2*	Periodontitis	8475	5197	4000	198bp	193	0.976
SRR388021	Griffen	Griffin_periodontitis	454 FLX	V1-V2	V1-V2	ND	6,2*	Periodontitis	9860	6578	4000	198bp	116	0.988
SRR388025	Griffen	Griffin_periodontitis	454 FLX	V1-V2	V1-V2	ND	6,2*	Periodontitis	11985	8456	4000	198bp	104	0.9916
SRR388029	Griffen	Griffin_periodontitis	454 FLX	V1-V2	V1-V2	ND	6,2*	Periodontitis	8915	5766	4000	198bp	185	0.9772
SRR388033	Griffen	Griffin_periodontitis	454 FLX	V1-V2	V1-V2	ND	6,2*	Periodontitis	10882	7622	4000	198bp	137	0.9836
SRR388037	Griffen	Griffin_periodontitis	454 FLX	V1-V2	V1-V2	ND	6,2*	Periodontitis	8731	5495	4000	198bp	89	0.9904
SRR388041	Griffen	Griffin_periodontitis	454 FLX	V1-V2	V1-V2	ND	6,2*	Periodontitis	9724	6286	4000	198bp	202	0.9788
SRR388045	Griffen	Griffin_periodontitis	454 FLX	V1-V2	V1-V2	ND	6,2*	Periodontitis	9784	6504	4000	198bp	116	0.984
SRR388049	Griffen	Griffin_periodontitis	454 FLX	V1-V2	V1-V2	ND	6,2*	Periodontitis	9127	5195	4000	198bp	186	0.982
SRR388061	Griffen	Griffin_periodontitis	454 FLX	V1-V2	V1-V2	ND	6,2*	Periodontitis	7531	4340	4000	198bp	213	0.9828
SRR388065	Griffen	Griffin_periodontitis	454 FLX	V1-V2	V1-V2	ND	6,2*	Periodontitis	6186	4093	4000	198bp	150	0.992
SRR388073	Griffen	Griffin_periodontitis	454 FLX	V1-V2	V1-V2	ND	6,2*	Periodontitis	7218	4107	4000	198bp	243	0.9788
SRR388082	Griffen	Griffin_periodontitis	454 FLX	V1-V2	V1-V2	ND	6,2*	Periodontitis	7658	4332	4000	198bp	92	0.992
SRR388086	Griffen	Griffin_periodontitis	454 FLX	V1-V2	V1-V2	ND	6,2*	Periodontitis	6552	4407	4000	198bp	156	0.988
SRR388090	Griffen	Griffin_periodontitis	454 FLX	V1-V2	V1-V2	ND	6,2*	Periodontitis	6518	4345	4000	198bp	181	0.9832
SRR388094	Griffen	Griffin_periodontitis	454 FLX	V1-V2	V1-V2	ND	6,2*	Periodontitis	5900	4139	4000	198bp	159	0.9808
SRR388098	Griffen	Griffin_periodontitis	454 FLX	V1-V2	V1-V2	ND	6,2*	Periodontitis	8881	5669	4000	198bp	269	0.9724
SRR388102	Griffen	Griffin_periodontitis	454 FLX	V1-V2	V1-V2	ND	6,2*	Periodontitis	6199	4006	4000	198bp	241	0.9696
SRR388106	Griffen	Griffin_periodontitis	454 FLX	V1-V2	V1-V2	ND	6,2*	Periodontitis	6173	4053	4000	198bp	243	0.9748
SRR388110	Griffen	Griffin_periodontitis	454 FLX	V1-V2	V1-V2	ND	6,2*	Periodontitis	10326	7058	4000	198bp	272	0.966
GH1	Griffen	Griffen_healthy controls	454 FLX	V1-V2	V1-V2	ND	2,81*	No periodontitis	9084	7379	4000	198bp	122	0.9848
GH10	Griffen	Griffen_healthy controls	454 FLX	V1-V2	V1-V2	ND	2,81*	No periodontitis	9307	7537	4000	198bp	117	0.99
GH11	Griffen	Griffen_healthy controls	454 FLX	V1-V2	V1-V2	ND	2,81*	No periodontitis	8149	6261	4000	198bp	102	0.9928
GH12	Griffen	Griffen_healthy controls	454 FLX	V1-V2	V1-V2	ND	2,81*	No periodontitis	6201	4479	4000	198bp	112	0.9912
GH13	Griffen	Griffen_healthy controls	454 FLX	V1-V2	V1-V2	ND	2,81*	No periodontitis	5620	4036	4000	198bp	137	0.988
GH14	Griffen	Griffen_healthy controls	454 FLX	V1-V2	V1-V2	ND	2,81*	No periodontitis	6204	4553	4000	198bp	93	0.9928
GH15	Griffen	Griffen_healthy controls	454 FLX	V1-V2	V1-V2	ND	2,81*	No periodontitis	5719	4107	4000	198bp	119	0.988
GH16	Griffen	Griffen_healthy controls	454 FLX	V1-V2	V1-V2	ND	2,81*	No periodontitis	6911	5201	4000	198bp	123	0.99
GH17	Griffen	Griffen_healthy controls	454 FLX	V1-V2	V1-V2	ND	2,81*	No periodontitis	6768	5192	4000	198bp	117	0.9892
GH18	Griffen	Griffen_healthy controls	454 FLX	V1-V2	V1-V2	ND	2,81*	No periodontitis	7795	6086	4000	198bp	69	0.9948
GH2	Griffen	Griffen_healthy controls	454 FLX	V1-V2	V1-V2	ND	2,81*	No periodontitis	10121	8354	4000	198bp	138	0.988
GH20	Griffen	Griffen_healthy controls	454 FLX	V1-V2	V1-V2	ND	2,81*	No periodontitis	7374	5775	4000	198bp	176	0.98
GH21	Griffen	Griffen_healthy controls	454 FLX	V1-V2	V1-V2	ND	2,81*	No periodontitis	7044	5427	4000	198bp	92	0.994
GH22	Griffen	Griffen_healthy controls	454 FLX	V1-V2	V1-V2	ND	2,81*	No periodontitis	10220	8342	4000	198bp	121	0.9896
GH23	Griffen	Griffen_healthy controls	454 FLX	V1-V2	V1-V2	ND	2,81*	No periodontitis	6118	4321	4000	198bp	58	0.9964
GH24	Griffen	Griffen_healthy controls	454 FLX	V1-V2	V1-V2	ND	2,81*	No periodontitis	5754	4120	4000	198bp	135	0.9868
GH26	Griffen	Griffen_healthy controls	454 FLX	V1-V2	V1-V2	ND	2,81*	No periodontitis	10090	8346	4000	198bp	90	0.9904
GH27	Griffen	Griffen_healthy controls	454 FLX	V1-V2	V1-V2	ND	2,81*	No periodontitis	6817	5006	4000	198bp	103	0.9856
GH3	Griffen	Griffen_healthy controls	454 FLX	V1-V2	V1-V2	ND	2,81*	No periodontitis	6242	4576	4000	198bp	162	0.9816
GH4	Griffen	Griffen_healthy controls	454 FLX	V1-V2	V1-V2	ND	2,81*	No periodontitis	6185	4595	4000	198bp	148	0.9884
GH5	Griffen	Griffen_healthy controls	454 FLX	V1-V2	V1-V2	ND	2,81*	No periodontitis	8098	6335	4000	198bp	100	0.9936
GH6	Griffen	Griffen_healthy controls	454 FLX	V1-V2	V1-V2	ND	2,81*	No periodontitis	7797	6105	4000	198bp	164	0.9864
GH7	Griffen	Griffen_healthy controls	454 FLX	V1-V2	V1-V2	ND	2,81*	No periodontitis	7521	5939	4000	198bp	76	0.9916
GH9	Griffen	Griffen_healthy controls	454 FLX	V1-V2	V1-V2	ND	2,81*	No periodontitis	8656	7048	4000	198bp	90	0.9888
GCPH_1	Griffen	Griffin_periodontitis healthy sites	454 FLX	V1-V2	V1-V2	ND	3,20*	Periodontitis	10316	7058	4000	198bp	94	0.986
GCPH_10	Griffen	Griffin_periodontitis healthy sites	454 FLX	V1-V2	V1-V2	ND	3,20*	Periodontitis	7263	5766	4000	198bp	241	0.9824
GCPH_11	Griffen	Griffin_periodontitis healthy sites	454 FLX	V1-V2	V1-V2	ND	3,20*	Periodontitis	9274	5669	4000	198bp	190	0.9832
GCPH_12	Griffen	Griffin_periodontitis healthy sites	454 FLX	V1-V2	V1-V2	ND	3,20*	Periodontitis	8296	5495	4000	198bp	163	0.9832
GCPH_13	Griffen	Griffin_periodontitis healthy sites	454 FLX	V1-V2	V1-V2	ND	3,20*	Periodontitis	10194	7622	4000	198bp	176	0.988
GCPH_14	Griffen	Griffin_periodontitis healthy sites	454 FLX	V1-V2	V1-V2	ND	3,20*	Periodontitis	6041	5528	4000	198bp	183	0.984
GCPH_15	Griffen	Griffin_periodontitis healthy sites	454 FLX	V1-V2	V1-V2	ND	3,20*	Periodontitis	6098	5197	4000	198bp	203	0.9816
GCPH_16	Griffen	Griffin_periodontitis healthy sites	454 FLX	V1-V2	V1-V2	ND	3,20*	Periodontitis	4794	4380	4000	198bp	232	0.9772
GCPH_17	Griffen	Griffin_periodontitis healthy sites	454 FLX	V1-V2	V1-V2	ND	3,20*	Periodontitis	8464	6342	4000	198bp	213	0.9776
GCPH_18	Griffen	Griffin_periodontitis healthy sites	454 FLX	V1-V2	V1-V2	ND	3,20*	Periodontitis	5287	4664	4000	198bp	129	0.988
GCPH_19	Griffen	Griffin_periodontitis healthy sites	454 FLX	V1-V2	V1-V2	ND	3,20*	Periodontitis	6960	4250	4000	198bp	135	0.9912
GCPH_2	Griffen	Griffin_periodontitis healthy sites	454 FLX	V1-V2	V1-V2	ND	3,20*	Periodontitis	9133	6826	4000	198bp	192	0.9784
GCPH_20	Griffen	Griffin_periodontitis healthy sites	454 FLX	V1-V2	V1-V2	ND	3,20*	Periodontitis	5568	5195	4000	198bp	237	0.9792
GCPH_21	Griffen	Griffin_periodontitis healthy sites	454 FLX	V1-V2	V1-V2	ND	3,20*	Periodontitis	5502	4006	4000	198bp	115	0.9904
GCPH_22	Griffen	Griffin_periodontitis healthy sites	454 FLX	V1-V2	V1-V2	ND	3,20*	Periodontitis	6082	4340	4000	198bp	165	0.982
GCPH_23	Griffen	Griffin_periodontitis healthy sites	454 FLX	V1-V2	V1-V2	ND	3,20*	Periodontitis	6628	4093	4000	198bp	145	0.9864
GCPH_24	Griffen	Griffin_periodontitis healthy sites	454 FLX	V1-V2	V1-V2	ND	3,20*	Periodontitis	8100	4107	4000	198bp	180	0.9828
GCPH_25	Griffen	Griffin_periodontitis healthy sites	454 FLX	V1-V2	V1-V2	ND	3,20*	Periodontitis	6591	4332	4000	198bp	117	0.986
GCPH_26	Griffen	Griffin_periodontitis healthy sites	454 FLX	V1-V2	V1-V2	ND	3,20*	Periodontitis	11128	8456	4000	198bp	216	0.9772
GCPH_3	Griffen	Griffin_periodontitis healthy sites	454 FLX	V1-V2	V1-V2	ND	3,20*	Periodontitis	7701	4407	4000	198bp	128	0.988
GCPH_4	Griffen	Griffin_periodontitis healthy sites	454 FLX	V1-V2	V1-V2	ND	3,20*	Periodontitis	5937	4345	4000	198bp	166	0.9808
GCPH_5	Griffen	Griffin_periodontitis healthy sites	454 FLX	V1-V2	V1-V2	ND	3,20*	Periodontitis	7887	6504	4000	198bp	206	0.9804
GCPH_6	Griffen	Griffin_periodontitis healthy sites	454 FLX	V1-V2	V1-V2	ND	3,20*	Periodontitis	7662	4139	4000	198bp	138	0.9872
GCPH_7	Griffen	Griffin_periodontitis healthy sites	454 FLX	V1-V2	V1-V2	ND	3,20*	Periodontitis	8120	6578	4000	198bp	196	0.9828
GCPH_8	Griffen	Griffin_periodontitis healthy sites	454 FLX	V1-V2	V1-V2	ND	3,20*	Periodontitis	6246	4053	4000	198bp	83	0.9948
GCPH_9	Griffen	Griffin_periodontitis healthy sites	454 FLX	V1-V2	V1-V2	ND	3,20*	Periodontitis	7872	6286	4000	198bp	166	0.9768
SRR490688	Abusleme	Abusleme_periodontitis	454 FLX	V1-V2	V1-V2	3,0*	5	Chronic Severe periodontitis	5859	4011	4000	198bp	84	0.9904
SRR490689	Abusleme	Abusleme_periodontitis	454 FLX	V1-V2	V1-V2	3,0*	5	Chronic Severe periodontitis	6063	4270	4000	198bp	138	0.9908
SRR490692	Abusleme	Abusleme_periodontitis	454 FLX	V1-V2	V1-V2	3,0*	5	Chronic Severe periodontitis	5771	4046	4000	198bp	139	0.9864
SRR490693	Abusleme	Abusleme_periodontitis	454 FLX	V1-V2	V1-V2	3,0*	5	Chronic Severe periodontitis	7161	5484	4000	198bp	161	0.9876
SRR490694	Abusleme	Abusleme_periodontitis	454 FLX	V1-V2	V1-V2	3,0*	5	Chronic Severe periodontitis	9471	7464	4000	198bp	122	0.9816
SRR490695	Abusleme	Abusleme_periodontitis	454 FLX	V1-V2	V1-V2	3,0*	5	Chronic Severe periodontitis	9916	7847	4000	198bp	136	0.9856
SRR490696	Abusleme	Abusleme_periodontitis	454 FLX	V1-V2	V1-V2	3,0*	5	Chronic Severe periodontitis	9827	7861	4000	198bp	59	0.986
SRR490697	Abusleme	Abusleme_periodontitis	454 FLX	V1-V2	V1-V2	3,0*	5	Chronic Severe periodontitis	9014	7078	4000	198bp	90	0.994
SRR490698	Abusleme	Abusleme_periodontitis	454 FLX	V1-V2	V1-V2	3,0*	5	Chronic Severe periodontitis	7949	6171	4000	198bp	154	0.9908
SRR490700	Abusleme	Abusleme_periodontitis	454 FLX	V1-V2	V1-V2	3,0*	5	Chronic Severe periodontitis	6334	4471	4000	198bp	118	0.9844
SRR490701	Abusleme	Abusleme_periodontitis	454 FLX	V1-V2	V1-V2	3,0*	5	Chronic Severe periodontitis	6878	5307	4000	198bp	149	0.9844
SRR490712	Abusleme	Abusleme_periodontitis	454 FLX	V1-V2	V1-V2	3,0*	5	Chronic Severe periodontitis	7511	5779	4000	198bp	121	0.9852
SRR490715	Abusleme	Abusleme_periodontitis	454 FLX	V1-V2	V1-V2	3,0*	5	Chronic Severe periodontitis	7232	5420	4000	198bp	69	0.9916
SRR490716	Abusleme	Abusleme_periodontitis	454 FLX	V1-V2	V1-V2	3,0*	5	Chronic Severe periodontitis	9237	7489	4000	198bp	103	0.9896
SRR490717	Abusleme	Abusleme_periodontitis	454 FLX	V1-V2	V1-V2	3,0*	5	Chronic Severe periodontitis	8645	6649	4000	198bp	99	0.9844
SRR480702	Abusleme	Abusleme_periodontitis	454 FLX	V1-V2	V1-V2	3,0*	5	Chronic Severe periodontitis	6467	4908	4000	198bp	189	0.978
SRR480710	Abusleme	Abusleme_periodontitis	454 FLX	V1-V2	V1-V2	3,0*	5	Chronic Severe periodontitis	6800	5005	4000	198bp	148	0.9816
SRR490679	Abusleme	Abusleme_healthy controls	454 FLX	V1-V2	V1-V2	1,5*	ND	No periodontitis	7903	5277	4000	198bp	80	0.9872
SRR490680	Abusleme	Abusleme_healthy controls	454 FLX	V1-V2	V1-V2	1,5*	ND	No periodontitis	6507	4157	4000	198bp	71	0.9912
SRR490681	Abusleme	Abusleme_healthy controls	454 FLX	V1-V2	V1-V2	1,5*	ND	No periodontitis	9239	6898	4000	198bp	69	0.9896
SRR490682	Abusleme	Abusleme_healthy controls	454 FLX	V1-V2	V1-V2	1,5*	ND	No periodontitis	9195	6876	4000	198bp	66	0.9936
SRR490683	Abusleme	Abusleme_healthy controls	454 FLX	V1-V2	V1-V2	1,5*	ND	No periodontitis	8039	5653	4000	198bp	57	0.9916
SRR490684	Abusleme	Abusleme_healthy controls	454 FLX	V1-V2	V1-V2	1,5*	ND	No periodontitis	12579	10164	4000	198bp	49	0.992
SRR490685	Abusleme	Abusleme_healthy controls	454 FLX	V1-V2	V1-V2	1,5*	ND	No periodontitis	10440	8165	4000	198bp	52	0.9932
SRR490686	Abusleme	Abusleme_healthy controls	454 FLX	V1-V2	V1-V2	1,5*	ND	No periodontitis	9577	7305	4000	198bp	59	0.992
SRR490687	Abusleme	Abusleme_healthy controls	454 FLX	V1-V2	V1-V2	1,5*	ND	No periodontitis	9516	6718	4000	198bp	77	0.9924
*Average for all samples from the same group, 1only samples that were used for the final analysis are shown (fullfilled the criteria of min. 4000 reads after processing)
ND: No Data
