# Supplementary material for: Unique subgingival microbiota associated with periodontitis in cirrhosis patients
Source: Sci Rep. 2018 Jul 16;8:10718. doi: 10.1038/s41598-018-28905-w (PMC6048062; doi:10.1038/s41598-018-28905-w)
Supplement: Supplementary file 3 — Table S3 [file 41598_2018_28905_MOESM3_ESM.xlsx]

## Sheet: Ark1
Table S3. Taxonomic classification of OTUs, the relative abundance and a representative sequence for each OTU. Core OTUs are marked in blue.
OTU	Taxonomy				Sample
	Phyla	Family	Genus	Species	1	2	3	4	5	6	7	8	9	10	11	12	13	14	15	16	17	18	19	20	21	Representative Sequence
Otu0001	Firmicutes	Enterococcaceae	Enterococcus	durans	0	0	1.68066	0	0	0	0	0	0	0	96.6206	41.7333	0.00673271	0	0	0	0.00750817	0	0	8.31044	0	AACGCTGGCGGCGTGCCTAATACATGCAAGTCGAACGCTTCTTTTTCCACCGGAGCTTGCTCCACCGGAAAAAGAGGAGTGGCGAACGGGTGAGTAACACGTGGGTAACCTGCCCATCAGAAGGGGATAACACTTGGAAACAGGTGCTAATACCGTATAACAATCGAAACCGCATGGTTTTGATTTGAAAGGCGCTTTCGGGTGTCACTGATGGATGGACCCGCGGTGCATTAGCTAGTTGGTGAGGTAACGGCTCACCAAGGCCACGATGCATAGCCGACCTGAGAGGGTGATCGGCCACATTGGGACTGAGACACGGCCCAAACTCCTACGGGAGGCAGCAGTAGGGAATCTTCGGCAATGGACGAAAGTCTGACCGAGCAACGCCGCGTGAGTGAA…
Otu0002	Firmicutes	Lactobacillaceae	Lactobacillus	crispatus	77.9375	0	0	0.00812835	0	0	23.9066	0	0	0	0	0	0	0	0	0	0.00767139	0	0	0	0	AACGCTGGCGGCGTGCCTAATACATGCAAGTCGAGCGAGCGGAACTAACAGATTTACTTCGGTAATGACGTTAGGAAAGCGAGCGGCGGATGGGTGAGTAACACGTGGGGAACCTGCCCCATAGTCTGGGATACCACTTGGAAACAGGTGCTAATACCGGATAAGAAAGCAGATCGCATGATCAGCTTTTAAAAGGCGGCGTAAGCTGTCGCTATGGGATGGCCCCGCGGTGCATTAGCTAGTTGGTAAGGTAAAGGCTTACCAAGGCGATGATGCATAGCCGAGTTGAGAGACTGATCGGCCACATTGGGACTGAGACACGGCCCAAACTCCTACGGGAGGCAGCAGTAGGGAATCTTCCACAATGGACGCAAGTCTGATGGAGCAACGCCGCGTGAG…
Otu0003	Firmicutes	Veillonellaceae	Veillonella	parvula	0.30391	0.876346	0.0997675	0.129881	0.810788	0	0	1.25319	0	15.7624	0	12.7801	3.58697	0.0527409	0.790575	0.514159	30.9856	0.262706	6.69146	0.00693044	0	AACGCTGGCGGCGTGCTTAACACATGCAAGTCGAACGAAGAGCGATGGAAGCTTGCTTCTATCAATCTTAGTGGCGAACGGGTGAGTAACGCGTAATCAACCTGCCCTTCAGAGGGGGACAACAGTTGGAAACGACTGCTAATACCGCATACGATCTAAACTCGGCATCGAGGATAGATGAAAGGTGGCCTCTACATGTAAGCTATCACTGAAGGAGGGGATTGCGTCTGATTAGCTAGTTGGAGGGGTAACGGCCCACCAAGGCGATGATCAGTAGCCGGTCTGAGAGGATGAACGGCCACATTGGGACTGAGACACGGCCCAGACTCCTACGGGAGGCAGCAGTGGGGAATCTTCCGCAATGGACGAAAGTCTGACGGAGCAACGCCGCGTGAGTGA…
Otu0004	Firmicutes	Lactobacillaceae	Lactobacillus	gasseri	3.06961	0	13.7217	0.00968484	0	12.3257	21.8096	0	0.00344324	0.00143589	0	0.00280235	0	0	0	0	0.738902	18.5171	14.0329	0	0	AACGCTGGCGGCGTGCCTAATACATGCAAGTCGAGCGAGCTTGCCTAGATGAATTTGGTGCTTGCACCAAATGAAACTAGATACAAGCGAGCGGCGGACGGGTGAGTAACACGTGGGTAACCTGCCCAAGAGACTGGGATAACACCTGGAAACAGATGCTAATACCGGATAACAACACTAGACGCATGTCTAGAGTTTAAAAGATGGTTCTGCTATCACTCTTGGATGGACCTGCGGTGCATTAGCTAGTTGGTAAGGTAACGGCTTACCAAGGCAATGATGCATAGCCGAGTTGAGAGACTGATCGGCCACATTGGGACTGAGACACGGCCCAAACTCCTACGGGAGGCAGCAGTAGGGAATCTTCCACAATGGACGCAAGTCTGATGGAGCAACGCC…
Otu0005	Proteobacteria	Campylobacteraceae	Campylobacter	gracilis	0.00160544	0.0581697	0.284908	2.00563	21.3681	3.73736	0.00958214	0.295993	1.52501	4.86208	0.00970083	1.48696	4.53926	0.526855	0.802339	1.31556	0.756366	1.36914	0.479214	9.12824	0.0238952	AACGCTGGCGGCGTGCCTAATACATGCAAGTCGAACGGAATTTAAGAGAGCTTGCTCTTTTAAATTTAGTGGCGCACGGGTGAGTAATATATAGCTAATCTGCCCCTTGCTGGAGGACAACAGTTAGAAATGACTGCTAATACTCCATACTCCTTTTTACCATAAGATAAATCGGGAAAGAATTTCGGCAAGGGATGAGACTATATCGTATCAGCTAGTCGGTGGGGTAACGGCCTACCGAGGCTATGACGCGTAACTGGTCTGAGAGGATGATCAGTCACATTGGAACTGAGACACGGTCCAAACTCCTACGGGAGGCAGCAGTAGGGAATATTGCGCAATGGGGGAAACCCTGACGCAGCAACGCCGCGTGGAGGATGACACTTTTCGGAGCGTAAA…
Otu0006	Firmicutes	Streptococcaceae	Streptococcus	mutans	0.109491	0.198802	0	0.0771329	0	1.94701	0	0	0.00964108	0.000159543	0.00333963	5.94736	43.2927	0.00147527	0.106728	0.153797	0.00391731	0.0537102	0.0152363	0	0.0195174	AACGCTGGCGGCGTGCCTAATACATGCAAGTGGGACGCAAGAGGACACACTGTGCTTGCACACCGTGTTTTCTTGAGTCGCGAACGGGTGAGTAACGCGTAGGTAACCTGCCTATTAGCGGGGGATAACTATTGGAAACGATAGCTAATACCGCATAATATTAATTATTGCATGATAATTGATTGAAAGATGCAAGCGCATCACTAGTAGATGGACCTGCGTTGTATTAGCTAGTTGGTAAGGTAAGAGCTTACCAAGGCGACGATACATAGCCGACCTGAGAGGGTGATCGGCCACACTGGGACTGAGACACGGCCCAGACTCCTACGGGAGGCAGCAGTAGGGAATCTTCGGCAATGGACGAAAGTCTGACCGAGCAACGCCGCGTGAGTGAAGAAG…
Otu0007	Firmicutes	Streptococcaceae	Streptococcus	parasanguinis_II	0.161186	0.033712	0.00843804	1.97571	0.00463125	13.4845	20.5427	0.0682917	6.96206	1.66403	0.016062	0.00202392	0.0374213	0.00129086	0.155319	0.544954	0.0914038	0.00284348	14.3157	0.00997307	0.0111268	AACGCTGGCGGCGTGCCTAATACATGCAAGTAGAACGCTGAAGCTTGGTGCTTGCACCGAGCGGATGAGTTGCGAACGGGTGAGTAACGCGTAGGTAACCTGCCTCTTAGCGGGGGATAACTATTGGAAACGATAGCTAATACCGCATAAAAGTCGATATCGCATGATATTGATTTGAAAGGTGCAATTGCATCACTAAGAGATGGACCTGCGTTGTATTAGCTAGTTGGTGAGGTAACGGCTCACCAAGGCGACGATACATAGCCGACCTGAGAGGGTGATCGGCCACACTGGGACTGAGACACGGCCCAGACTCCTACGGGAGGCAGCAGTAGGGAATCTTCGGCAATGGGGGCAACCCTGACCGAGCAACGCCGCGTGAGTGAAGAAGGTTTTCGG…
Otu0008	Firmicutes	Streptococcaceae	Streptococcus	Streptococcus_unclassified	0.405053	0.0791571	0	0.113278	0	0.0289418	9.31261	0.135284	15.5943	0.00287178	0.262559	0	0	0.0794801	2.72226	0.0189095	0.57258	0.0139015	17.7464	0	0	AACGCTGGCGGCGTGCCTAATACATGCAAGTAGAACGCTGAAGAGAGGAGCTTGCTCTTCTTGGATGAGTTGCGAACGGGTGAGTAACGCGTAGGTAACCTGCCTTGTAGCGGGGGATAACTATTGGAAACGATAGCTAATACCGCATAACAATGGGTGACACATGTCATTTATTTGAAAGGGGCAATTGCTCCACTACAAGATGGACCTGCGTTGTATTAGCTAGTAGGTGAGGTAACGGCTCACCTAGGCGACGATACATAGCCGACCTGAGAGGGTGATCGGCCACACTGGGACTGAGACACGGCCCAGACTCCTACGGGAGGCAGCAGTAGGGAATCTTCGGCAATGGGGGCAACCCTGACCGAGCAACGCCGCGTGAGTGAAGAAGGTTTTCGG…
Otu0009	Firmicutes	Lactobacillaceae	Lactobacillus	Lactobacillus_unclassified	7.66101	0.190704	41.9639	0.167755	0	2.7493	0.191235	0	0	0	0	0	0	0	0.000681971	0	0.00277476	0	0	0	0	AACGCTGGCGGCGTGCCTAATACATGCAAGTCGAACGAGTTCTGATTATTGAAAGGTGCTTGCATCTTGATTTAATTTTGAACGAGTGGCGGACGGGTGAGTAACACGTGGGTAACCTGCCCTTAAGTGGGGGATAACATTTGGAAACAGATGCTAATACCGCATAAATCCAAGAACCGCATGGTTCTTGGCTGAAAGATGGCGTAAGCTATCGCTTTTGGATGGACCCGCGGCGTATTAGCTAGTTGGTGAGGTAACGGCTCACCAAGGCAATGATACGTAGCCGAACTGAGAGGTTGATCGGCCACATTGGGACTGAGACACGGCCCAAACTCCTACGGGAGGCAGCAGTAGGGAATCTTCCACAATGGACGCAAGTCTGATGGAGCAACGCCGCGT…
Otu0010	Fusobacteria	Fusobacteriaceae	Fusobacterium	nucleatum_subsp._animalis	0	0.459904	0	6.24378	0.0276278	0	0	0.347397	12.1701	0	0	0.00249097	0.706465	3.85008	4.40195	1.52537	0.0218716	0.0071087	0.0390301	0.0297502	10.6556	AACGCTGACAGAATGCTTAACACATGCAAGTCAACTTGAATTTGGGTTTTTAACTTAGATTTGGGTGGCGGACGGGTGAGTAACGCGTAAAGAACTTGCCTCACAGCTAGGGACAACATTTAGAAATGAATGCTAATACCTGATATTATGATTTTAAGGCATCTTAGAATTATGAAAGCTATAAGCACTGTGAGAGAGCTTTGCGTCCCATTAGCTAGTTGGAGAGGTAACAGCTCACCAAGGCGATGATGGGTAGCCGGCCTGAGAGGGTGAACGGCCACAAGGGGACTGAGACACGGCCCTTACTCCTACGGGAGGCAGCAGTGGGGAATATTGGACAATGGACCGAGAGTCTGATCCAGCAATTCTGTGTGCACGATGAAGTTTTTCGGAATGTAA…
Otu0011	Fusobacteria	Fusobacteriaceae	Fusobacterium	nucleatum_subsp._vincentii	0	0	0	0	0	0.155983	0.00203875	0	0	0	0.00508896	0	0.831568	0.519479	7.84113	1.98478	0.0150163	0.371706	0	18.8352	4.54008	AACGCTGACAGAATGCTTAACACATGCAAGTCAACTTGAATTTGGGTTTTTAACTTAGGTTTGGGTGGCGGACGGGTGAGTAACGCGTAAAGAACTTGCCTCACAGTTAGGGACAACATTTGGAAACGAATGCTAATACCTAATATTATGATAATAGGGCATCTTATAATTATGAAAGCTAAAAGCGCTGTGAGAGAGCTTTGCGTCCCATTAGCTAGTTGGAGAGGTAACGGCTCACCAAGGCGATGATGGGTAGCCGGCCTGAGAGGGTGATCGGCCACAAGGGGACTGAGACACGGCCCTTACTCCTACGGGAGGCAGCAGTGGGGAATATTGGACAATGGACCAAGAGTCTGATCCAGCAATTCTGTGTGCACGATGAAGTTTTTCGGAATGTAA…
Otu0012	Firmicutes	Streptococcaceae	Streptococcus	intermedius	0	0.864118	0	0.131437	0	0	0	0	0	0	0	0	0	0	0	0	1.17601	27.8167	0	0	0	AACGCTGGCGGCGTGCCTAATACATGCAAGTAGAACGCACAGGATGCACCGTAGTTTACTACACCGTATTCTGTGAGTTGCGAACGGGTGAGTAACGCGTAGGTAACCTGCCTGGTAGCGGGGGATAACTATTGGAAACGATAGCTAATACCGCATAAGAACATTTACTGCATGGTAGATGTTTAAAAGGTGCAAATGCATCACTACCAGATGGACCTGCGTTGTATTAGCTAGTAGGTGAGGTAACGGCTCACCTAGGCGACGATACATAGCCGACCTGAGAGGGTGATCGGCCACACTGGGACTGAGACACGGCCCAGACTCCTACGGGAGGCAGCAGTAGGGAATCTTCGGCAATGGGGGGAACCCTGACCGAGCAACGCCGCGTGAGTGAAGAAG…
Otu0013	Actinobacteria	Propionibacteriaceae	Propionibacterium	acidifaciens	0	0	1.41461	0.00432359	0	1.44053	0.0923555	0	0	0.0544042	0.0249677	25.9177	0	0	0.00272788	0.152177	0.480523	0	0.496746	0.0234959	0.00273609	AACGCTGGCGGCGTGCTTAACACATGCAAGTCGAACGGTAAGGCGCTTTCGGGCGTACACGAGTGGCGAACGGGTGAGTAACACGTGAGGAACGTGCCCTTGACTTTGGTATAGCACTTGGAAACAGGTGGTAATCCCGAATATTCAGTTTCCCGGGCATCCGGGTTGTTGGAAAGCTTTTTGCGGTCAGGGATCGTCTCGCGGCCTATCAGCTTGTTGGTGGGGTAGTGGCCCACCAAGGCCTTGACGGGTAGCCGGCCTGAGAGGGCGACCGGCCACATTGGGACTGAGATACGGCCCAGACTCCTACGGGAGGCAGCAGTGGGGAATATTGCACAATGGGCGGAAGCCTGATGCAGCAACGCCGCGTGCGGGATGACGGCCTTCGGGTTGTAAACC…
Otu0014	Firmicutes	Streptococcaceae	Streptococcus	sp._oral_taxon_070	0	0	0	0	0	14.1756	0	0	0.00154946	8.10782	0	0.0116764	0	0	0	0.0356579	2.37438	0	0	0	5.38717	AACGCTGGCGGCGTGCCTAATACATGCAAGTAGAACGCTGAAGCTTGGTGCTTGCACCGAGCGGAAGAGTTGCGAACGGGTGAGTAACGCGTAGGTAACCTGCCTGGTAGCGGGGGATAACTATTGGAAACGATAGCTAATACCGCATGATATTGATTATTGCATGATAGTCAATTAAAAGGTGCAATTGCATCACTACCAGATGGACCTGCGTTGTATTAGCTAGTTGGTGGGGTAACGGCTCACCAAGGCGACGATACATAGCCGACCTGAGAGGGTGATCGGCCACACTGGGACTGAGACACGGCCCAGACTCCTACGGGAGGCAGCAGTAGGGAATCTTCGGCAATGGACGGAAGTCTGACCGAGCAACGCCGCGTGAGTGAAGAAGGTTTTCGG…
Otu0015	Firmicutes	Veillonellaceae	Veillonella	atypica	0	0.0198306	0	0.0259415	0.00383276	20.6495	0	0.0712609	3.72077	0.181879	0	0.548637	0.0422752	0.00276613	0.175437	0.121741	0.372797	0.00394928	4.24781	0	0	AACGCTGGCGGCGTGCTTAACACATGCAAGTCGAACGAAGAGCGATGGAAGCTTGCTTCTATCAATCTTAGTGGCGAACGGGTGAGTAACGCGTAATCAACCTGCCCTTCAGAGGGGGACAACAGTTGGAAACGACTGCTAATACCGCATACGATCCAATCTCGGCATCGAGACTGGATGAAAGGTGGCCTCTATTTATAAGCTATCACTGAAGGAGGGGATTGCGTCTGATTAGCTAGTTGGAGGGGTAACGGCCCACCAAGGCGATGATCAGTAGCCGGTCTGAGAGGATGAACGGCCACATTGGGACTGAGACACGGCCCAGACTCCTACGGGAGGCAGCAGTGGGGAATCTTCCGCAATGGACGAAAGTCTGACGGAGCAACGCCGCGTGAGTGA…
Otu0016	Firmicutes	Streptococcaceae	Streptococcus	constellatus	0	7.55562	0	0.111895	0.0434379	0.00420666	0	0.477114	1.17673	0.00239315	0	0	0.0247388	2.63225	4.44492	2.3853	2.04777	6.73289	0	0.931045	0.111815	AACGCTGGCGGCGTGCCTAATACATGCAAGTAGAACGCACAGGATGCACCGTAGTTTACTACACCGTATCCTGTGAGTTGCGAACGGGTGAGTAACGCGTAGGTAACCTGCCTGGTAGCGGGGGATAACTATTGGAAACGATAGCTAATACCGCATAAGAACATTTACTGCATGGTAGATGTTTAAAAGGTGCAAGAGCATCACTACCAGATGGACCTGCGTTGTATTAGCTAGTTGGTGAGGTAACGGCTCACCAAGGCAACGATACATAGCCGACCTGAGAGGGTGATCGGCCACACTGGGACTGAGACACGGCCCAGACTCCTACGGGAGGCAGCAGTAGGGAATCTTCGGCAATGGGGGGAACCCTGACCGAGCAACGCCGCGTGAGTGAAGAAG…
Otu0017	Bacteroidetes	Prevotellaceae	Prevotella	oris	0	7.5852	0	3.96058	0	0	0	2.63944	2.04219	0.00239315	0	0.00342509	0	3.05491	3.17321	3.84151	0.0132209	0.130958	0	0.0441182	0.0321034	AACGCTGGCTACAGGCTTAACACATGCAAGTCGAGGGGAAACGACGGGGAAGCTTGCTTCCCCGGGCGTCGACCGGCGCACGGGTGAGTAACGCGTATCCAACCTGCCTCTGACTGAGGGATAACCCGTCGAAAGTCGGCCTAATACCTCATGGCATCGTCTGCGGGCATCCAACGACGATTAAAGATTTCATCGGTCAGGGATGGGGATGCGTCTGATTAGCTTGTTGGCGGGGTAACGGCCCACCAAGGCGACGATCAGTAGGGGTTCTGAGAGGAAGGTCCCCCACATTGGAACTGAGACACGGTCCAAACTCCTACGGGAGGCAGCAGTGAGGAATATTGGTCAATGGGCGAGAGCCTGAACCAGCCAAGTAGCGTGCAGGATGACGGCCCTATG…
Otu0018	Bacteroidetes	Prevotellaceae	Alloprevotella	tannerae	0	0	0	1.41537	0.0688299	0	0.00591238	3.1429	0.00292676	0	0	0	0.00908133	1.36868	3.20697	6.45517	0.0207291	0.500137	0.00146102	0.0833343	7.8575	AACGCTAGCTACAGGCTTAACACATGCAAGTCGTGGGGCAGCGGATACTTAGCTTGCTAAGTATGCCGGCGACCGGCGCACGGGTGAGTAACGCGTACCGAACCTGCCCATCACACAGGGATAGGCTTGCGAAAGCAAGATTAATACCTGATGGTCTCAGTTGTATGCATGTATGATTGAGTAAAGCCTTCGGGCGGTGATGGATGGCGGTGCGTCCCATTAGGAAGTTGGCGGGGTAACGGCCCACCAATCCTTCGATGGGTAGGGGTTCTGAGAGGAAGGTCCCCCACATTGGAACTGAGATACGGTCCAAACTCCTACGGGAGGCAGCAGTGAGGAATATTGGTCAATGGGCGAGAGCCTGAACCAGCCAAGTAGCGTGCGGGATGAAGGCCCTTG…
Otu0019	Actinobacteria	Atopobiaceae	Olsenella	profusa	0	0.00677545	29.4436	0.00172944	0	0	0	0	0.000516486	0.455655	0	0	0.530005	0	0	0.001981	0.22296	0	0.00480049	0	0	AACGCTGGCGGCGCGCCTAACACATGCAAGTCGAACGGTTAAAGCATCTTCGGATGTGCATAAAGTGGCGAACGGCTGAGTAACACGTGGGCAACCTGCCCCTCGCATCGGGACAGCCTCGGGAAACCGTGGTTAATACCGGATACTCCGCCACCCCCGCATGGGGGAGGCGGGAAAGCCCAGACGGCGAGGGATGGGCCCGCGGCCTGTTAGCTTGTTGGTGGGGCAGTGGCCCACCAAGGCGATGATGGGTAGCCGGGTTGAGAGACCGACCGGCCAGATTGGGACTGAGACACGGCCCAGACTCCTACGGGAGGCAGCAGTGGGGAATCTTGCACAATGGGCGAAAGCCTGATGCAGCGACGCCGCGTGCGGGACGAAGGCCTTCGGGTCGTAAAC…
Otu0020	Actinobacteria	Actinomycetaceae	Actinomyces	Actinomyces_unclassified	0	0	0	8.18318	0	0	0	0	7.92531	0	0.00572508	0.00186823	5.0356	0.0835371	0	0	0	0	0.0613628	0	0	AACGCTGGCGGCGTGCTTAACACATGCAAGTCGAACGGTGAAGGGGCCTGCTTTTGTGGGTCCTGGATGAGTGGCGAACGGGTGAGTAACACGTGAGTAACCTGCCCCCTTCTTCTGGATAACCGCATGAAAGTGTGGCTAATACGGGATATTCTGTGCCTGCTGCATGGTGGGTGTGGGAAAGATTGCGCCCTTTTTGGGTGTTTTTGGTGGGGGATGGGCTCGCGGCCTATCAGCTTGTTGGTGGGGTGATGGCCTACCAAGGCGGTGACGGGTAGCCGGCCTGAGAGGGTGGACGGTCACACTGGGACTGAGACACGGCCCAGACTCCTACGGGAGGCAGCAGTGGGGAATATTGCACAATGGGCGCAAGCCTGATGCAGCGACGCCGCGTGAGGG…
Otu0021	Firmicutes	Peptoniphilaceae	Parvimonas	micra	0	20.5946	0	0	0.00974159	0	0	0	0	0.00829624	0	0.00186823	0	0	0	0	0.00293798	0.00173768	0	0	0	AACGCTGGCGGCGTGCTTAACACATGCAAGTCGAACGTGATTTTTGTGGAAGTTTCTTCGGGAATGGAAGCGAAATGAAAGTGGCGAACGGGTGAGTAACACGTGAGCAACCTACCTTACACAGGGGGATAGCCGTTGGAAACGACGATTAATACCGCATGAGACCACAGAATCGCATGATATAGGGGTCAAAGATTTATCGGTGTAAGAAGGGCTCGCGTCTGATTAGCTAGTTGGAAGGGTAAAGGCCTACCAAGGCGACGATCAGTAGCCGGTCTGAGAGGATGAACGGCCACATTGGAACTGAGACACGGTCCAAACTCCTACGGGAGGCAGCAGTGGGGAATATTGCACAATGGGGGGAACCCTGATGCAGCGACGCCGCGTGAGCGAAGAAGG…
Otu0022	Firmicutes	Peptoniphilaceae	Parvimonas	micra	0	0.861969	0.0089344	1.40897	0.581142	0	0	4.30182	0.259965	0.000159543	0.0232184	0	0.0414923	3.86576	1.82819	0.310836	0.145267	1.35255	0	5.59439	0.0249896	AACGCTGGCGGCGTGCTTAACACATGCAAGTCGAACGTGATTTTTGTGGAAATTCTTTCGGGAATGGAAATGAAATGAAAGTGGCGAACGGGTGAGTAACACGTGAGCAACCTACCTTACACAGGGGGATAGCCGTTGGAAACGACGATTAATACCGCATGAGACCACAGAATCGCATGATATAGGGGTCAAAGATTTATCGGTGTAAGAAGGGCTCGCGTCTGATTAGCTAGTTGGAAGGGTAAAGGCCTACCAAGGCGACGATCAGTAGCCGGTCTGAGAGGATGAACGGCCACATTGGAACTGAGACACGGTCCAAACTCCTACGGGAGGCAGCAGTGGGGAATATTGCACAATGGGGGGAACCCTGATGCAGCGACGCCGCGTGAGCGAAGAAGG…
Otu0023	Firmicutes	Veillonellaceae	Veillonella	parvula	0.187997	0.301425	0.0134016	0.219466	0.00622823	0.00336533	0.00856276	3.30825	1.47388	5.35666	0.0333963	4.38847	1.80296	0.0208382	0.689302	0.25915	0.161099	0.103629	0.0640761	0.0258624	0.00182406	AACGCTGGCGGCGTGCTTAACACATGCAAGTCGAACGAAGAGCGATGGAAGCTTGCTTCTATCAATCTTAGTGGCGAACGGGTGAGTAACGCGTAATCAACCTGCCCTTCAGAGGGGGACAACAGTTGGAAACGACTGCTAATACCGCATACGATCTAACCTCGGCATCGAGGATGGATGAAAGGTGGCCTCTATTTATAAGCTATCACTGAAGGAGGGGATTGCGTCTGATTAGCTAGTTGGAGGGGTAACGGCCCACCAAGGCGATGATCAGTAGCCGGTCTGAGAGGATGAACGGCCACATTGGGACTGAGACACGGCCCAGACTCCTACGGGAGGCAGCAGTGGGGAATCTTCCGCAATGGACGAAAGTCTGACGGAGCAACGCCGCGTGAGTGA…
Otu0024	Bacteroidetes	Porphyromonadaceae	Porphyromonas	endodontalis	0	14.83	0	0	0.00654763	0	0.00122325	0.626502	0	0.00654127	0	0	0	1.5861	0.247726	0.444824	0.00522307	0	0	0	0.0559986	AACGCTAGCGATAGGCTTAACACATGCAAGTCGAGGGGCAGCATTATTTTAGCTTGCTAAGATAGATGGCGACCGGCGCACGGGTGCGTAACGCGTATGCAACCTGCCTGTAATTAGGGAATAACCCGGTGAAAGTCGGACTAATACCCTATATTCTTCTTTCTCCGCATGGAGGAGGACGGAAAGATTTATTGATTACAGATGGGCATGCGTCCCATTAGCTGGTTGGTAAGGTAACGGCTTACCAAGGCAACGATGGGTAGGGGGACTGAGAGGTTGACCCCCCACACTGGTACTGAGACACGGACCAGACTCCTACGGGAGGCAGCAGTGAGGAATATTGGTCAATGGGCGAGAGCCTGAACCAGCCAAGTCGCGTGAAGGACGACGGTTCTATGG…
Otu0025	Firmicutes	Streptococcaceae	Streptococcus	anginosus	0	0.216649	0.0101753	1.71162	0	5.92398	0	0.970187	0	0	0	0.00140117	0.168787	0.219262	1.64645	1.99144	0.106747	2.63638	0	0.0618669	1.31624	AACGCTGGCGGCGTGCCTAATACATGCAAGTAGGACGCACAGTCTATACCGTAGCTTGCTACACCATAGACTGTGAGTTGCGAACGGGTGAGTAACGCGTAGGTAACCTGCCTATTAGAGGGGGATAACTATTGGAAACGATAGCTAATACCGCATAACAGTATGTAACACATGTTAGATGCTTGAAAGATGCAATTGCATCGCTAGTAGATGGACCTGCGTTGTATTAGCTAGTAGGTAGGGTAATGGCCTACCTAGGCGACGATACATAGCCGACCTGAGAGGGTGATCGGCCACACTGGGACTGAGACACGGCCCAGACTCCTACGGGAGGCAGCAGTAGGGAATCTTCGGCAATGGGGGGAACCCTGACCGAGCAACGCCGCGTGAGTGAAGAAG…
Otu0026	Actinobacteria	Actinomycetaceae	Actinomyces	Actinomyces_unclassified	0	0.00247882	0	0	0.0124565	0	0	0	2.856	0.672474	0	0	0.151095	0.183671	0.0508069	0	12.0496	0	0	0	0	AACGCTGGCGGCGTGCTTAACACATGCAAGTCGAACGGTGAAGCGCCTTCCTTTTTGGTGGGTGTGGATGAGTGGCGAACGGGTGAGTAACACGTGAGTAACCTGCCCCCTTCTTCTGGATAACCGCATGAAAGTGTGGCTAATACGGGATATTCTGGGTCTGTCGCATGATGGGTCTGGGAAAGATTGCGCTTTTTGGGTGTTTTTGGTGGGGGATGGGCTCGCGGCCTATCAGCTTGTTGGTGGGGTGATGGCCTACCAAGGCGGTGACGGGTAGCCGGCCTGAGAGGGTGGACGGTCACACTGGGACTGAGACACGGCCCAGACTCCTACGGGAGGCAGCAGTGGGGAATATTGCACAATGGGCGCAAGCCTGATGCAGCGACGCCGCGTGAGGGA…
Otu0027	Firmicutes	Aerococcaceae	Abiotrophia	defectiva	0	0	0	0	0.0277875	0	0	0.0172585	0	0	0	0	0	0	0.00204591	0	0	0	18.9206	0	0	AACGCTGGCGGCGTGCCTAATACATGCAAGTCGAACGAACCGCGACTGAGTGCTTGCACTTGGTCAAGGTGAGTGGCGAACGGGTGAGTAACACGTGGGTAACCTACCTCATAGTGGGGGATAACAGTCGGAAACGACTGCTAATACCGCATAGGACATGGGATCACATGATTCTGTGAGGAAAGGTGGCGCAAGCTATCGCTAAGAGATGGACCCGCGGTGCATTAGCTAGTTGGTAGGGTAACGGCCTACCAAGGCAATGATGCATAGCCGACCTGAGAGGGTGATCGGCCACATTGGGACTGAGACACGGCCCAAACTCCTACGGGAGGCAGCAGTAGGGAATCTTCCGCAATGGACGCAAGTCTGACGGAGCAACGCCGCGTGAGTGAAGAAGGT…
Otu0028	Firmicutes	Streptococcaceae	Streptococcus	gordonii	0	0	0	0.0055342	1.90664	0	0	1.35897	0	0	0	0	0.279486	0.00737634	1.58831	0	9.08211	0	0	0.00236649	0.706093	AACGCTGGCGGCGTGCCTAATACATGCAAGTAGAACGCACAGTTTATACCGTAGCTTGCTACACCATAGACTGTGAGTTGCGAACGGGTGAGTAACGCGTAGGTAACCTGCCTGGTAGCGGGGGATAACTATTGGAAACGATAGCTAATACCGCATAATATTAATTATTGCATGATAATTGATTGAAAGGTGCAATTGCACCACTACCAGATGGACCTGCGTTGTATTAGCTAGTAGGTGAGGTAACGGCTCACCTAGGCGACGATACATAGCCGACCTGAGAGGGTGATCGGCCACACTGGGACTGAGACACGGCCCAGACTCCTACGGGAGGCAGCAGTAGGGAATCTTCGGCAATGGACGAAAGTCTGACCGAGCAACGCCGCGTGAGTGAAGAAG…
Otu0029	Bacteroidetes	Prevotellaceae	Prevotella	oralis	0	0.0432968	0	2.85098	0.0852789	6.03151	0.001631	0	0	0	0	0.00140117	0.154696	2.7523	0.376107	0.634819	0.11197	0.0232218	0.00187845	0.159569	2.42089	AACGCTAGCTACAGGCTTAACACATGCAAGTCGCGGGGCATCATGGAGGTTGCTTGCAATTTCTGATGGCGACCGGCGCACGGGTGAGTAACGCGTATCCAACCTTCCCATTACTACGGCATACCCCGTTGAAAGGCGGCCTAATTCCGTATGCAGTCCGAAGCAGTCATCTAATTTGGACGAAAGGTATATTCTATCGGTAATGGATGGGGATGCGTCCGATTAGCCAGCCGGCGGGGTAACGGCCCACCGGGGCATTGATCGGTAGGGGTTCTGAGAGGAAGGTCCCCCACACTGGAACTGAGACACGGTCCAGACTCCTACGGGAGGCAGCAGTGAGGAATATTGGTCAATGGGCGTAAGCCTGAACCAGCCAAGTAGCGTGCAGGATGACGGCCC…
Otu0030	Firmicutes	Streptococcaceae	Streptococcus	Streptococcus_unclassified	1.58329	0	0	0	0	0	0	0	0.00327108	0	0	0	0	0	0	6.23294	0	0	0	0	7.48484	AACGCTGGCGGCGTGCCTAATACATGCAAGTAGAACGCTGAAGCTTGGTGCTTGCACCGAGCGGATGAGTTGCGAACGGGTGAGTAACGCGTAGGTAACCTGCCTGGTAGCGGGGGATAACTATTGGAAACGATAGCTAATACCGCATAAAATGGATTATCGCATGATAATCCATTGAAAGGTGCAAATGCATCACTACCAGATGGACCTGCGTTGTATTAGCTAGTTGGTGGGGTAACGGCTCACCAAGGCGACGATACATAGCCGACCTGAGAGGGTGATCGGCCACACTGGGACTGAGACACGGCCCAGACTCCTACGGGAGGCAGCAGTAGGGAATCTTCGGCAATGGACGGAAGTCTGACCGAGCAACGCCGCGTGAGTGAAGAAGGTTTTCGG…
Otu0031	Actinobacteria	Micrococcaceae	Rothia	aeria	0.0207102	0.00297459	0.00843804	1.47798	0.552875	0.368335	0.0132519	0.014846	0.719121	0.00861533	0.00222642	0.00358078	0.00234862	0.00313495	0.0250624	0.00918462	1.39652	8.55035	0.206838	0.00946597	0.349854	AACGCTGGCGGCGTGCTTAACACATGCAAGTCGAACGATGAAGCCTAGCTTGCTAGGTGGATTAGTGGCGAACGGGTGAGTAATACGTGAGTGACCTACCTTTGACTCTGGGATAAGCCTGGGAAACTGGGTCTAATACCGGATACGACCAATCTCCGCATGGGGTGTTGGTGGAAAGCGTTATGGAGTGGTTTTAGATGGGCTCACGGCCTATCAGCTTGTTGGTGAGGTAATGGCTTACCAAGGCGACGACGGGTAGCCGGCCTGAGAGGGTGACCGGCCACACTGGGACTGAGACACGGCCCAGACTCCTACGGGAGGCAGCAGTGGGGAATATTGCACAATGGGCGCAAGCCTGATGCAGCGACGCCGCGTGAGGGATGACGGCCTTCGGGTTGT…
Otu0032	Fusobacteria	Fusobacteriaceae	Fusobacterium	nucleatum_subsp._vincentii	0	5.20338	0	0.0332052	0.00718642	0.000504799	0	2.70309	0	0.00207406	0	0	0.0134654	1.41165	0.0371674	2.97005	0.13988	0.488447	0	0.0738684	1.34014	AACGCTGACAGAATGCTTAACACATGCAAGTCTACTTGAATTTGGGTTTTTAACTTAGGTTTGGGTGGCGGACGGGTGAGTAACGCGTAAAGAACTTGCCTCACAGCTAGGGACAACATTTAGAAATGAATGCTAATACCTAATATTATGATAATAGGGCATCCTATAATTATGAAAGCTATATGCGCTGTGAGAGAGCTTTGCGTCCCATTAGCTAGTTGGAGAGGTAACAGCTCACCAAGGCGATGATGGGTAGCCGGCCTGAGAGGGTGATCGGCCACAAGGGGACTGAGACACGGCCCTTACTCCTACGGGAGGCAGCAGTGGGGAATATTGGACAATGGACCGAGAGTCTGATCCAGCAATTCTGTGTGCACGATGAAGTTTTTCGGAATGTAA…
Otu0033	Bacteroidetes	Prevotellaceae	Prevotella	denticola	0	0.222268	0	0.191103	0	0	0	0.112459	3.4503	0	0	0	3.10268	0.898992	4.01153	0.472018	0	0	1.64114	0	0.0700439	AACGCTGGCTACAGGCTTAACACATGCAAGTCGAGGGGAAACGGCATTGGGTGCTTGCACCGAATGGACGTCGACCGGCGCACGGGTGAGTAACGCGTATCCAACCTTCCCGTTACTGCGGGATAACCTGCCGAAAGGCAGACTAATACCGCATGTTCTTCGATGACGGCATCAGATTCGAAGCAAAGATCCGTCGGTAACGGAGGGGGATGCGTCTGATTAGCTTGTTGGCGGGGCGACGGCCCACCAAGGCGACGATCAGTAGGGGTTCTGAGAGGAAGGTCCCCCACATTGGAACTGAGACACGGTCCAAACTCCTACGGGAGGCAGCAGTGAGGAATATTGGTCAATGGGCGGAAGCCTGAACCAGCCAAGTAGCGTGCAGGATGACGGCCCTAC…
Otu0034	Firmicutes	Lactobacillaceae	Lactobacillus	paracasei	0	0.46668	0	0	0	5.87519	2.14395	0	0	0.0620623	0.0745851	2.80032	0	0	0	0.000180091	0.367247	0.749415	1.62528	0	0.00200646	AACGCTGGCGGCGTGCCTAATACATGCAAGTCGAACGAGTTCTCGTTGATGATCGGTGCTTGCACCGAGATTCAACATAGAACGAGTGGCGGACGGGTGAGTAACACGTGGGTAACCTGCCCTTAAGTGGGGGATAACATTTGGAAACAGATGCTAATACCGCATAGATCCAAGAACCGCATGGTTCTTGGCTGAAAGATGGCGTAAGCTATCGCTTTTGGATGGACCCGCGGCGTATTAGCTAGTTGGTGAGGTAATGGCTCACCAAGGCGATGATACGTAGCCGAACTGAGAGGTTGATCGGCCACATTGGGACTGAGACACGGCCCAAACTCCTACGGGAGGCAGCAGTAGGGAATCTTCCACAATGGACGCAAGTCTGATGGAGCAACGCCGCGT…
Otu0035	Firmicutes	Streptococcaceae	Streptococcus	Streptococcus_unclassified	0.162952	0.0069407	0.00471538	0.0205803	0.0199623	0.148243	0.149848	6.79317	0.550746	1.28895	0.0111321	0.0302031	0.0875252	0.114149	0.280461	0.544954	1.69521	0.158287	0.316415	0.102773	2.01321	AACGCTGGCGGCGTGCCTAATACATGCAAGTAGAACGCTGAAGGAGGAGCTTGCTTCTCCGGATGAGTTGCGAACGGGTGAGTAACGCGTAGGTAACCTGCCTGGTAGCGGGGGATAACTATTGGAAACGATAGCTAATACCGCATAAGAGTAGATGTTGCATGACATTTGCTTAAAAGGTGCAATTGCATCACTACCAGATGGACCTGCGTTGTATTAGCTAGTTGGTGGGGTAACGGCTCACCAAGGCGACGATACATAGCCGACCTGAGAGGGTGATCGGCCACACTGGGACTGAGACACGGCCCAGACTCCTACGGGAGGCAGCAGTAGGGAATCTTCGGCAATGGACGGAAGTCTGACCGAGCAACGCCGCGTGAGTGAAGAAGGTTTTCGGAT…
Otu0036	Actinobacteria	Actinomycetaceae	Actinomyces	oris	0	0	0.0230805	0	2.11728	0	0.000203875	0.218422	0	0	0.00715635	1.49116	4.93727	0	0.0209706	0.00270136	0.219043	0	0	0	2.89059	AACGCTGGCGGCGTGCTTAACACATGCAAGTCGAACGGTGAAGCACCTTCCTTTTGGTGGGTGTGGATGAGTGGCGAACGGGTGAGTAACACGTGAGTAACCTGCCCCCTTCTTCTGGATAACCGCATGAAAGTGTGGCTAATACGGGATATTCTGTGCCTGCTGCATGGTGGGTGTGGGAAAGATGCGCCTTTGGGTGTTTTTGGTGGGGGATGGGCTCGCGGCCTATCAGCTTGTTGGTGGGGTGATGGCCTACCAAGGCGGTGACGGGTAGCCGGCCTGAGAGGGTGGACGGTCACACTGGGACTGAGACACGGCCCAGACTCCTACGGGAGGCAGCAGTGGGGAATATTGCACAATGGGCGCAAGCCTGATGCAGCGACGCCGCGTGAGGGATGG…
Otu0037	Bacteroidetes	Prevotellaceae	Prevotella	pleuritidis	0	0	0	0	0.0964577	0	0	0.827294	0	0	0	0	0	0.340049	3.99499	0	0.0865072	2.29311	0	4.43565	0	AACGCTAGCTACAGGCCTAACACATGCAAGTCGTGGGGCAGCGGGTATGCTTGTTTTCAAGTATATGCCGGCGACCGGCGCACGGGTGAGTAACGCGTATCCAACCTGCCCATCACAAGGGAATAACCCGTCGAAAGTCGGCCTAATGCCCTATGTATTCCGATGAAGTCCTCTGAATCGGAATAAAGCTTTTGCGGTGATGGATGGGGATGCGTCTGATTAGCTTGTCGGCGGGGTAACGGCCCACCGAGGCGACGATCAGTAGGGGTTCTGAGAGGAAGGTCCCCCACATTGGAACTGAGACACGGTCCAAACTCCTACGGGAGGCAGCAGTGAGGAATATTGGTCAATGGGCGTGAGCCTGAACCAGCCAAGTAGCGTGCAGGATGACGGCCCTAT…
Otu0038	Actinobacteria	Coriobacteriaceae	Atopobium	rimae	0	0.0447841	0.440764	0.983012	0.00542974	0	0	0.107448	0.000688648	7.2147	0	0	0.111481	2.04399	0.348146	0.25807	0.295104	0	0.00939226	0.0317786	0.0180582	AACGCTGGCGGCGCGCCTAACACATGCAAGTCGAACGGTTAAAGCACCTTTTAGGTGTGTATAAAGTGGCGAACGGCTGAGTAACACGTGGGCAACCTGCCCTCCTCTTGGGGATAGCCTCGGGAAACCGAGGATAATACCCGATACTTCAATGTGGCCGCATGACGACATTGAGAAAGCTTTTGCGGAGAAGGATGGGCCCGCGGCCTGTTAGCTTGTTGGTGGGGTAGAGGCCTACCAAGGCAATGATGGGTAGCTGGGTTGAGAGACCGACCAGCCAGATTGGGACTGAGACACGGCCCAGACTCCTACGGGAGGCAGCAGTGGGGAATCTTGCACAATGGGCGAAAGCCTGATGCAGCGACGCCGCGTGCGGGACGAAGGCCTTCGGGTTGTAAA…
Otu0039	Actinobacteria	Actinomycetaceae	Actinomyces	sp._oral_taxon_448	0	0.139971	2.57931	5.71907	0	0.348816	0	0	0.0423519	3.23761	0.357977	0.00358078	0.106471	0.0134618	0.00289838	0	0	0.0022116	0.00939226	0.000169035	0.0031009	AACGCTGGCGGCGTGCTTAACACATGCAAGTCGAACGGGCCTGCCTGGCTTTGGTTGGGTGGGTGAGTGGCGAACGGGTGAGTAACACGTGAGTAACCTGCCCTCTTCTCTTGGATAACTGCTTGAAAGGGCGGCTAATACGGGATGTTCTGGCTGCCTCGCATGGGGTGGTTTGGAAAGATTCGGCCTGGTTTTGGTTGTTTTGGTGGGGGATGGGCTCGCGGCTTATCAGCTTGTTGGTGGGGTGATGGCCTACCAAGGCGGTGACGGGTAGCCGGCCTGAGAGGGTGGACGGTCACACTGGGACTGAGACACGGCCCAGACTCCTGCGGGAGGCAGCAGTGGGGGATTTTGCACAATGGGCGCAAGCCTGATGCAGCGACGCCGCGTGAGGGATGG…
Otu0040	Actinobacteria	Actinomycetaceae	Actinomyces	sp._oral_taxon_525	0	0.00033051	0	0.0299193	0.00590883	0	0.285221	0.668071	0	4.36446	0.0799921	0	0.132462	0.696511	0.714535	0.0832019	0	0	0.000626151	4.60908	0.0466959	AACGCTGGCGGCGTGCTTAACACATGCAAGTCGAACGGGCCCGCACCTTTTTGGGGGCGGGTTGAGTGGCGAACGGGTGAGTATCACGTGAGTAACCTGCCCTCCTCTCCTGGATAACCGCTTGAAAGGGCGGCTAATACGGGGTGGTCCGGTTGGTCCGCATGGGCCGGCCGGGATAGTTTCATCTTCGGGTGTTTCGGTGGGGGATGGGCTCGCGGCCTATCAGCTTGTTGGTGGGGTGATGGCCCACCAAGGCGGTGACGGGTAGCCGGCCTGAGAGGGTGGGCGGCCACACTGGGACTGAGACACGGCCCAGACTCCTGCGGGAGGCAGCAGTGGGGGGTATTGCACAATGGGCGGAAGCCTGATGCAGCGACGTCGCGTGAGGGATGGAGGCCT…
Otu0041	Firmicutes	Eubacteriaceae_[XV]	Pseudoramibacter	alactolyticus	0	0.216153	0.0161316	0.0321675	0.546966	0	0	0.165162	0	3.07854	0.00270351	0	0.00281834	2.34254	0.222493	0.752959	0.00489663	0	0.0695027	4.22131	0	AACGCTGGCGGTATGCTTAACACATGCAAGTCGAACGAGAAGTCTTTTATTGAACCTTCGGGGGATATAAGAGACAGACAGTGGCGAACGGGTGAGTAACGCGTGGGCAACCTACCTATCGGAGCGGGATAGCCTCGAGAAATCGGGAGTAAAACCGCATAACACGGATATATCGCATGATGAATCCGTCAAAACTCCGGTGCCGATAGATGGGCCCGCGTCTGATTAGCTAGTTGGTAAGGTAAGGGCTTACCAAGGCAACGATCAGTAGCCGGTCTGAGAGGGCGAACGGCCACACTGGAACTGAGACACGGTCCAGACTCCTACGGGAGGCAGCAGTGGGGAATATTGCGCAATGGGGGCAACCCTGACGCAGCAATACCGCGTGAGTGAAGAAGG…
Otu0042	Bacteroidetes	Prevotellaceae	Prevotella	histicola	0	0.0348688	0	0	0	0	0	0	0	10.8748	0	0	0	0	0	0.00216109	0	0	0	0	0	AACGCTAGCTACAGGCTTAACACATGCAAGTCGAGGGGAAACGGCATTAAGTGCTTGCACTTTTTGGACGTCGACCGGCGCACGGGTGAGTAACGCGTATCCAACCTTCCCATGACTAAGGGATAACCTGCCGAAAGGCAGACTAATACCTTATGGTCTTCACTGACGGCATCAGATGTGAAGTAAAGATTTATCGGTTATGGATGGGGATGCGTCTGATTAGCTTGTTGGCGGGGTAACGGCCCACCAAGGCAACGATCAGTAGGGGTTCTGAGAGGAAGGTCCCCCACATTGGAACTGAGACACGGTCCAAACTCCTACGGGAGGCAGCAGTGAGGAATATTGGTCAATGGGCGAGAGCCTGAACCAGCCAAGTAGCGTGCAGGATGACGGCCCTAT…
Otu0043	Firmicutes	Veillonellaceae	Anaeroglobus	geminatus	0	0.100971	0	0	2.17733	0	0.003262	0.235866	0	4.7054	0	0	0.513565	2.43475	0.260513	0.253928	0.103645	0.107894	0.0112707	0.183403	0.00401293	AACGCTGGCGGCGTGCGTAACACATGCAAGTCGAACGAGAGAGTGAGAGAAGCTTGCTTTTCTTACGATCGAGTGGCAAACGGGTGAGTAACGCGTAAACAACCTGCCCCGCAGATGGGGACAACAGCTGGAAACGGCTGCTAATACCGAATACGCTCCTCTTAGCGCATGGTAAGAGGAAGAAAGGGTGGCCTCTGGAACAAGCTACCGCTGTGGGAGGGGTTTGCGTCTGATTAGCTGGTTGGAGGGGTAACGGCCCACCAAGGCGACGATCAGTAGCCGGTCTGAGAGGATGAACGGCCACATTGGAACTGAGACACGGTCCAGACTCCTACGGGAGGCAGCAGTGGGGAATCTTCCGCAATGGGCGAAAGCCTGACGGAGCAACGCCGCGTGAGT…
Otu0044	Actinobacteria	Actinomycetaceae	Actinomyces	sp._oral_taxon_175	0	0	0	0.00190238	0	0	0.0723757	0.863853	0.00654216	0.0373331	0.0559786	0	0.372648	0	0.269379	0.110396	5.94582	0.200781	0	0.0605146	2.7432	AACGCTGGCGGCGTGCTTAACACATGCAAGTCGAACGGTGAAGGGACCGGTTTTTGCTGGTTCTGGATGAGTGGCGAACGGGTGAGTAACACGTGAGTAACCTGCCCCCTTCTTCTGGATAACCGCATGAAAGTGTGGCTAATACGGGATATTCTGCGCCTGCTGCATGGTGGGTGTGGGAAAGATATTGTTTCGGTGGGGGATGGGCTCGCGGCCTATCAGCTTGTTGGTGGGGTGATGGCCTACCAAGGCGGTGACGGGTAGCCGGCCTGAGAGGGTGGACGGTCACACTGGGACTGAGACACGGCCCAGACTCCTACGGGAGGCAGCAGTGGGGAATATTGCACAATGGGCGCAAGCCTGATGCAGCGACGCCGCGTGAGGGATGGAGGCCTTCGG…
Otu0045	Firmicutes	Peptostreptococcaceae_[XI]	Peptostreptococcaceae_[XI][G-9]	[Eubacterium]_brachy	0	7.20957	0.00248178	0	0.00479095	0	0	1.03699	0	0.0022336	0.00238545	0	0	0.968698	0.333143	0	0.0239935	0.141858	0	0.909409	0.000912029	AACGCTGGCGGCGTGCTTAACACATGCAAGTCGAGCGAGAAGTTTTGAAAAGATTCTTCGGATGAAATTTAAAATGGAAAGCGGCGGACGGGTGAGTAACGCGTAGGCAACCTGCCCCATACAAAGGGATAGCATTTGGAAACGAATATTAATACCTTATGAAACTTAACTAGTGCATGCTAGGTAGGTCAAAGATTTATCGGTATGGGATGGGCCTGCGTCTGATTAGCTAGTTGGTGAGGTAACGGCTCACCAAGGCGACGATCAGTAGCCGACCTGAGAGGGTGAACGGCCACATTGGAACTGAGACACGGTCCAAACTCCTACGGGAGGCAGCAGTGGGGAATATTGCACAATGGGGGAAACCCTGATGCAGCAACGCCGCGTGAACGATGAAGG…
Otu0046	Bacteroidetes	Porphyromonadaceae	Tannerella	sp._oral_taxon_286	0	0	0	0.000172944	9.80387	0	0	0.0167018	0	0	0	0	0	0.00202849	0.00375084	0.0392598	0	0	0	0	0	AACGCTAGCGACAGGCTTAACACATGCAAGTCGAGGGGCAGCAATTTGTAGCAATACAGAGTTGGCGACCGGCGCACGGGTGAGTAACGCGTATGCAACCTACCCACAACAGAAGAATAATCCGGCGAAAGTCGGTCTAATACTTCATAAAACAGGGACACCGCATGGTGTTATTTGTTAAAGATTTATCGGTTGTGGATGGGCATGCGTACCATTAGGTAGTTGGTGAGGTAACGGCTCACCAAGCCTACGATGGTTAGGGGTTCTGAGAGGAAAGTCCCCCACACTGGTACTGAGACACGGACCAGACTCCTACGGGAGGCAGCAGTGAGGAATATTGGTCAATGGGCGAGAGCCTGAACCAGCCAAGTCGCGTGAAGGATGACGGCCCTATGGGTT…
Otu0047	Bacteroidetes	Prevotellaceae	Prevotella	sp._oral_taxon_317	0	0.0234662	0	0	0	0	0	0.812077	0	0	0.0031806	0	0.0217639	0.709604	1.9917	0.116519	0	0	0	0.00709948	7.33399	AACGCTAGCTACAGGCTTAACACATGCAAGTCGCGGGGCAGCATGGGGGTTGCTTGCAATCCCTGATGGCGACCGGCGCACGGGTGAGTAACGCGTATCCAACCTGCCCTTCACCACGGGATAACCCGGCGAAAGTCGGACTAATACCGTATGTTGCCCATTGACGGCATCCGATTTGGACGAAAGGCTTAGCGGTGAGGGATGGGGATGCGTCCGATTAGCTTGACGGCGGGGTAACGGCCCACCGTGGCAACGATCGGTAGGGGTTCTGAGAGGAAGGTCCCCCACACTGGAACTGAGACACGGTCCAGACTCCTACGGGAGGCAGCAGTGAGGAATATTGGTCAATGGGCGGAAGCCTGAACCAGCCAAGTAGCGTGCAGGATGACGGCCCTATGG…
Otu0048	Bacteroidetes	Porphyromonadaceae	Tannerella	forsythia	0	1.76988	0	0.00778246	0	0	0.0209992	0.535941	0	0	0.0194017	0	0.0223902	2.61067	0.012787	2.16091	0.0474973	0.795385	0	2.32609	0.057093	AACGCTAGCGATAGGCTTAACACATGCAAGTCGAGGGGCATCGAGGGTAGCAATACCTGTCGGCGACCGGCGCACGGGTGAGTAACGCGTATGTAACCTGCCCGCAACAGAGGGATAACCCGGCGAAAGTCGGACTAATACCTCATAAAACAGGGGTTCCGCATGGGGCTATTTGTTAAAGATTTATTGGTTGCGGATGGGCATGCGTACCATTAGGTAGTTGGTGAGGTAACGGCTCACCAAGCCATCGATGGTTAGGGGTTCTGAGAGGAAGGTCCCCCACACTGGTACTGAGACACGGACCAGACTCCTACGGGAGGCAGCAGTGAGGAATATTGGTCAATGGGCGAGAGCCTGAACCAGCCAAGTCGCGTGAAGGATGACTGCCCTATGGGTTGT…
Otu0049	Actinobacteria	Atopobiaceae	Olsenella	sp._oral_taxon_807	0.000321089	0.234001	0.565349	0.092179	0.143569	0.00168266	0.00733951	0.125634	0.00241027	0.00123453	0.00381672	0.000778429	3.36604	1.40759	1.03165	0.462473	0.0104461	0.000789856	0.0012523	0.371539	2.22462	AACGCTGGCGGCGCGCCTAACACATGCAAGTCGAACGGTTAAAGCCCCTTCGGGGGTGCATAGAGTGGCGAACGGCTGAGTAACACGTGGGCAACCTGCCCCCCGCACCGGGACAGCCTCGGGAAACCGTGGTTAATACCGGATACTCCGCCACCCCCGCATGGGGGCGGCGGGAAAGCCCAGGCGGAGGGGGATGGGCCCGCGGCCTGTTAGCTCGTTGGCGGGGTAACGGCCCACCAAGGCGATGATGGGTAGCCGGGTTGAGAGACCGACCGGCCAGATTGGGACTGAGACACGGCCCAGACTCCTACGGGAGGCAGCAGTGGGGAATCTTGCACAATGGGCGAAAGCCTGATGCAGCGACGCCGCGTGCGGGACGAAGGCCTTCGGGTCGTAAAC…
Otu0050	Firmicutes	Lachnospiraceae_[XIV]	Oribacterium	sp._oral_taxon_078	0	0.0775045	0	2.84959	0.44987	0	0	0.0265373	0	2.94006	0.00190836	0.000934115	0.348535	0.483519	0.864228	0.118139	0.335909	0	0.0864088	0.0138609	1.02166	AACGCTGGCGGCGTGCCTAACACATGCAAGTCGAACGGAGTCCAGCCTTAGAGACCTTCGGGTCAAAGAGGGGAAGACTGAGTGGCGGACGGGTGAGTAACACGTGGGCAACCTGGCTCATAGAGGGGGATAACAGAGAGAAATTTCTGCTAATACCGCATAAGCACACACTGCCGCATGGCAGAGGGTGAAAAGAGAATCGCTATGAGATGGACCCGCGTCTGATTAGCCAGTTGGCAGGGTAAGAGCCTACCAAAGCGACGATCAGTAGCCGATCTGAGAGGATGAACGGCCACATTGGGACTGAGACACGGCCCAAACTCCTACGGGAGGCAGCAGTGGGGGATATTGCACAATGGGGGGAACCCTGATGCAGCGACGCCGCGTGAGTGAAGAAGT…
Otu0051	Firmicutes	Veillonellaceae	Dialister	invisus	0	0.126255	0.74776	1.52813	0.25935	0	0	0.539838	0.00309892	0	0.0430971	0	0.99284	1.33696	1.26523	0.450227	0.550545	0.137593	0.00584407	1.69644	0.220529	AACGCTGGCGGCGTGCTTAACACATGCAAGTCGAACGAAAAGAGGGAAAGAGCTTGCTCTTTCCGGAATTGAGTGGCAAACGGGTGAGTAACACGTAAACAACCTGCCTTCAGGATGGGGACAACAGACGGAAACGACTGCTAATACCGAATAAGTTCCAAGAGCCGCATGGCCCATGGAAGAAAAGGTGGCCTCTACCTGTAAGCTATCGCCTGAAGAGGGGTTTGCGTCTGATTAGCTGGTTGGAGGGGTAACGGCCCACCAAGGCGACGATCAGTAGCCGGTCTGAGAGGATGAACGGCCACACTGGAACTGAGACACGGTCCAGACTCCTACGGGAGGCAGCAGTGGGGAATCTTCCGCAATGGGCGAAAGCCTGACGGAGCAACGCCGCGTGAG…
Otu0052	Actinobacteria	Actinomycetaceae	Actinomyces	oris	0	0	0	0	2.34517	0	4.70666	0	0	0.0172307	0.190836	0	0.012526	0	2.31171	0.156679	0.151469	0	0	0.00405684	0	AACGCTGGCGGCGTGCTTAACACATGCAAGTCGAACGGTGAAGGGACTGGTTTTTGCTGGTTCTGGATGAGTGGCGAACGGGTGAGTAACACGTGAGTAACCTGCCCCCTTCTTCTGGATAACCGCATGAAAGTGTGGCTAATACGGGATATTCTGCGCCTGCTGCATGGTGGGTGTGGGAAAGATGCGCCTTTGGGTGTTTTTGGTGGGGGATGGGCTCGCGGCCTATCAGCTTGTTGGTGGGGTGATGGCCTACCAAGGCGGTGACGGGTAGCCGGCCTGAGAGGGTGGACGGTCACACTGGGACTGAGACACGGCCCAGACTCCTACGGGAGGCAGCAGTGGGGAATATTGCACAATGGGCGCAAGCCTGATGCAGCGACGCCGCGTGAGGGATGG…
Otu0053	Firmicutes	Veillonellaceae	Selenomonas	sputigena	0	0.779342	0	0.699557	0.272605	0	0	2.05803	0	0	0	0	0	3.93694	0.259831	0.0551077	0.0780197	1.36266	0	0.0589933	0	AACGCTGGCGGCGTGCTTAACACATGCAAGTCGAACGGGAACCTTTATTTCGGTAAAGGTGAGAGTGGCAAACGGGTGAGTAACACGTAGGCAACCTGCCGACAGGATGGGGACAACATTCCGAAAGGAATGCTAATACCGAATGGAGTCCGGGGATGGCATCATCCCCGGATAAAAGATGGCCTCTGAATATGCTATCGCCTGTCGATGGGCCTGCGTCTGATTAGCCAGTTGGCGGGGTAACGGCCCACCAAAGCGACGATCAGTAGCCGGTCTGAGAGGATGAACGGCCACATTGGGACTGAGACACGGCCCAGACTCCTACGGGAGGCAGCAGTGGGGAATCTTCCACAATGGGCGAAAGCCTGATGGAGCAACGCCGCGTGAGTGAAGAAGGTC…
Otu0054	Actinobacteria	Actinomycetaceae	Actinomyces	sp._oral_taxon_180	0	0	0	5.04892	0	0	0	0	1.73075	0	0	0	0	0	0.121732	0	0.0961372	2.03293	0	0	0	AACGCTGGCGGCGTGCTTAACACATGCAAGTCGAACGCTGAAGCCTGGCTTTTGTTGGGTGGATGAGTGGCGAACGGGTGAGTAACACGTGAGTAACCTGCCCCCTTCTTTGGGATAACGCCCGGAAACGGGTGCTAATACTGGATATTCACTGGTCTTCGCATGGGGGTTGGTGGAAAGGGTTTTCTGGTGGGGGATGGGCTCGCGGCCTATCAGCTTGTTGGTGGGGTGATGGCCTACCAAGGCTTTGACGGGTAGCCGGCCTGAGAGGGTGACCGGTCACATTGGGACTGAGATACGGCCCAGACTCCTACGGGAGGCAGCAGTGGGGAATATTGCACAATGGGCGCAAGCCTGATGCAGCGACGCCGCGTGAGGGATGGAGGCCTTCGGGTTGTG…
Otu0055	Bacteroidetes	Prevotellaceae	Prevotella	intermedia	0	0	0	0	0	0	0	4.19177	0	0	0	0	0	0	0.491701	0	0.148205	4.06949	0	0	0	AACGCTAGCTATAGGCTTAACACATGCAAGTCGAGGGGAAACGGCATTATGTGCTTGCACATTCTGGACGTCGACCGGCGCACGGGTGAGTATCGCGTATCCAACCTTCCCTCCACTCGGGGATACCCCGTTGAAAGACGGCCTAATACCCGATGTTGTCCACATATGGCATCTGACGTGGACCAAAGATTCATCGGTGGAGGATGGGGATGCGTCTGATTAGCTTGTTGGTGCGGGTAACGGCCCACCAAGGCGACGATCAGTAGGGGTTCTGAGAGGAAGGTCCCCCACATTGGAACTGAGACACGGTCCAAACTCCTACGGGAGGCAGCAGTGAGGAATATTGGTCAATGGACGTAAGTCTGAGCCAGCCAAGTAGCGTGCAGGATTGACGGCCCT…
Otu0056	Actinobacteria	Actinomycetaceae	Actinomyces	sp._oral_taxon_171	0	0.0474281	0	8.18283	0	0	0	0	0.0158389	0	0	0.00249097	0	0	0	0	0.0205659	0.53568	0	0	0	AACGCTGGCGGCGTGCTTAACACATGCAAGTCGAACGGTGAAGCGCCTTCCTTTTTGGTGGGTGTGGATGAGTGGCGAACGGGTGAGTAACACGTGAGTAACCTGCCCCCTTCTTCTGGATAACCGCATGAAAGTGTGGCTAATACGGGATATTCTGGGTCTGTCGCATGATGGGTCTGGGAAAGATTGCGCCCTTTTTGGGTGTTTTTGGTGGGGGATGGGCTCGCGGCCTATCAGCTTGTTGGTGGGGTGATGGCCTACCAAGGCGGTGACGGGTAGCCGGCCTGAGAGGGTGGACGGTCACACTGGGACTGAGACACGGCCCAGACTCCTACGGGAGGCAGCAGTGGGGAATATTGCACAATGGGCGCAAGCCTGATGCAGCGACGCCGCGTGAGG…
Otu0057	Actinobacteria	Atopobiaceae	Olsenella	uli	0	0.260111	0.0300295	0.0271522	0.0576511	0	0.0262999	0.0295065	0	1.25066	0	0	0.174581	5.66116	0.0635938	0.130386	0.00767139	0.0811972	0	0.613936	0.023348	AACGCTGGCGGCGCGCCTAACACATGCAAGTCGAACGGTTAAAGCCCCTTCGGGGGTGCATAAAGTGGCGAACGGCTGAGTAACACGTGGGCAACCTGCCCCTCGCACCGGGACAGCCTCGGGAAACCGTGGTTAATACCGGATACTCCCGCACCCCCGCATGGGGGCGCGGGGAAAGCCCAGACGGCGAGGGATGGGCCCGCGGCCTGTTAGCTCGTTGGCGGGGTAACGGCCCACCAAGGCGATGATGGGTAGCCGGGTTGAGAGACCGACCGGCCAGATTGGGACTGAGACACGGCCCAGACTCCTACGGGAGGCAGCAGTGGGGAATCTTGCGCAATGGGCGGAAGCCTGACGCAGCGACGCCGCGTGCGGGAAGGAGGCCTTCGGGTCGTAAAC…
Otu0058	Actinobacteria	Actinomycetaceae	Actinomyces	radicidentis	0	0	0	0	0	0	9.58458	0	0	0	0	0	0	0	0	0	0	0	0	0	0.00109444	AACGCTGGCGGCGTGCTTAACACATGCAAGTCGAACGGTGAAGCCCCAGCTTGCTGGGGTGGATGAGTGGCGAACGGGTGAGTAACACGTGAGTAACCTGCCCCCTTCTTCTGGATAACTGCCGGAAACGGTAGCTAATACGGGATACTCATTCCCTGCCGCATGGTGGGGTTTGGAAAGGTTTTTCTGGTGGGGGATGGGCTCGCGGCCTATCAGCTTGTTGGTGGGGTGATGGCCTACCAAGGCTTTGACGGGTAGCCGGCCTGAGAGGGTGGACGGTCACACTGGGACTGAGACACGGCCCAGACTCCTACGGGAGGCAGCAGTGGGGAATATTGCACAATGGGCGCAAGCCTGATGCAGCGACGCCGCGTGAGGGATGAAGGCCTTCGGGTTGTA…
Otu0059	Firmicutes	Lactobacillaceae	Lactobacillus	salivarius	0.0624517	1.59289	4.00261	0.00985779	0	0	0	0	0	0.245218	0	0	0	0	0	0	0	0	4.00235	0.0033807	0	AACGCTGGCGGCGTGCCTAATACATGCAAGTCGAACGAAACTTTCTTACACCGAATGCTTGCATTCACCGTAAGAAGTTGAGTGGCGGACGGGTGAGTAACACGTGGGTAACCTGCCTAAAAGAAGGGGATAACACTTGGAAACAGGTGCTAATACCGTATATCTCTAAGGATCGCATGATCCTTAGATGAAAGATGGTTCTGCTATCGCTTTTAGATGGACCCGCGGCGTATTAACTAGTTGGTGGGGTAACGGCCTACCAAGGTGATGATACGTAGCCGAACTGAGAGGTTGATCGGCCACATTGGGACTGAGACACGGCCCAAACTCCTACGGGAGGCAGCAGTAGGGAATCTTCCACAATGGACGCAAGTCTGATGGAGCAACGCCGCGTGAGTG…
Otu0060	Proteobacteria	Campylobacteraceae	Campylobacter	gracilis	0.00481633	0.0069407	0.0436793	0.371137	2.76885	0.0733641	0.000815501	0.054188	0.00103297	0.803618	0.00222642	0.28257	1.01993	0.084828	0.137929	0.174508	0.0221981	0.174084	0.0271332	1.58978	0.00328331	AACGCTGGCGGCGTGCCTAATACATGCAAGTCGAACGGAATTTAAAAGAGCTTGCTCTTTTAAATTTAGTGGCGCACGGGTGAGTAATATATAGCTAATCTGCCCCTTGCTGGAGGACAACAGTTAGAAATGACTGCTAATACTCCATACTCCTTTTTACCATAAGATAAATCGGGAAAGAATTTCGGCAAGGGATGAGACTATATCGTATCAGCTAGTCGGTGGGGTAACGGCCTACCGAGGCTATGACGCGTAACTGGTCTGAGAGGATGATCAGTCACATTGGAACTGAGACACGGTCCAAACTCCTACGGGAGGCAGCAGTAGGGAATATTGCGCAATGGGGGAAACCCTGACGCAGCAACGCCGCGTGGAGGATGACACTTTTCGGAGCGTAAA…
Otu0061	Bacteroidetes	Bacteroidales_[F-2]	Bacteroidales_[G-2]	sp._oral_taxon_274	0	0	0	0	0.947969	0	0.00815501	0.93066	0	0	0.00922374	0	0.00657614	0.00829839	0.0816661	3.24523	0.0115887	0.321471	0	1.64742	0.910935	AACGCTAGCGATAGGCTTAACACATGCAAGTCGAGGGGCATCACGAATTAGCAATAGTTTGGTGGCGACCGGCGCACGGGTGCGTAACACGTATACAACCTACCTTCAATTGGGGAATAACCTGGAGAAATTTGGACTAATACCCCATAGTAAACGGAAGAGGCATCTTTTTTGTTTTAAAGATTTATTGATTGGAGATGGGTATGCGTAGGATTAGCTAGTTGGTAAGGTAACGGCTTACCAAGGCGACGATCCTTAGGGGTTCTGAGAGGAAGGTCCCCCACACTGGTACTGAGACACGGACCAGACTCCTACGGGAGGCAGCAGTGAGGAATATTGGTCAATGGTCGAGAGACTGAACCAGCCAAGTCGCGTGAAGGAAGACGGCTCTATGAGTTG…
Otu0062	Actinobacteria	Actinomycetaceae	Actinomyces	Actinomyces_unclassified	0	0	0	0	0.00638793	0	0	0	0	0.0070199	0	0	0	0.171131	0	0	7.32667	0	0	0	0	AACGCTGGCGGCGTGCTTAACACATGCAAGTCGAACGGTGAAGCGCCTTCCTTTTTGGTGGGTGTGGATGAGTGGCGAACGGGTGAGTAACACGTGAGTAACCTGCCCCCTTCTTCTGGATAACCGCATGAAAGTGTGGCTAATACGGGATATTCTGGGTCTGTCGCATGATGGGTCCGGGAAAGGTTTTTTCTGGTGGGGGATGGGCTCGCGGCCTATCAGCTTGTTGGTGGGGTGATGGCCTACCAAGGCGGTGACGGGTAGCCGGCCTGAGAGGGTGGACGGTCACACTGGGACTGAGACACGGCCCAGACTCCTACGGGAGGCAGCAGTGGGGAATATTGCACAATGGGCGCAAGCCTGATGCAGCGACGCCGCGTGAGGGATGGAGGCCTTCGG…
Otu0063	Fusobacteria	Fusobacteriaceae	Fusobacterium	sp._oral_taxon_203	0	0	0	0	0	0	0	0.00501053	0	0	0.0208329	0	0	0	7.7743	0	0	0	0	0	0.00255368	AACGCTGACAGAATGCTTAACACATGCAAGTCTACTTGAATTTGGGTCTTTTAACTTAGATTTGGGTGGCGGACGGGTGAGTAACGCGTAAAGAACTTGCCTCACAGCTAGGGACAACATTTGGAAACGAATGCTAATACCTGATATTATGATTATAAGGCATCTTAGAATTATGAAAGCTATATGCGCTGTGAGAGAGCTTTGCGTCCCATTAGCTAGTTGGAGAGGTAACGGCTCACCAAGGCGATGATGGGTAGCCGGCCTGAGAGGGTGAACGGCCACAAGGGGACTGAGACACGGCCCTTACTCCTACGGGAGGCAGCAGTGGGGAATATTGGACAATGGACCAAGAGTCTGATCCAGCAATTCTGTGTGCACGATGACGTTTTTCGGAATGTA…
Otu0064	Firmicutes	Veillonellaceae	Megasphaera	sp._oral_taxon_123	0	0	0	1.99923	2.88686	0	0	0.0836944	0	0	0.00381672	0.00171254	0.108663	1.35762	0	1.05479	0	0	0	0.257271	0	AACGCTGGCGGCGTGCTTAACACATGCAAGTCGAACGAGAGACGGTGAAAAGCTTGCTTTTTATCGAATCGAGTGGCAAACGGGTGAGTAACGCGTAAACAACCTGCCCCTGGGATGGGGACAACAGCTGGAAACGGCTGCTAATACCGAATGAGCTCCACGTGCCGCATGGCAGGAGGAGGAAAGGGTGGCCTCTGGAACAAGCTACCGCCGAGGGAGGGGTTTGCGTCTGATTAGCTGGTTGGTGAGGTAAGGGCTCACCAAGGCGACGATCAGTAGCCGGTCTGAGAGGATGAACGGCCACATTGGAACTGAGAGACGGTCCAGACTCCTACGGGAGGCAGCAGTGGGGAATCTTCCGCAATGGGCGAAAGCCTGACGGAGCAACGCCGCGTGAGT…
Otu0065	Actinobacteria	Propionibacteriaceae	Propionibacterium	propionicum	0.0292191	0.00132204	0.000744533	0.0112413	0.335526	0.0711767	0.0972485	0.122109	0.000516486	6.03599	0.00858762	0.0638312	0.0247388	0.00590108	0.283018	0.0250326	0.00114255	0.0793015	0.0310988	0.0655856	0.0253544	AACGCTGGCGGTGTGCTTAACACATGCAAGTCGAACGGTAAGGCCCTTTCGGGGGTACACGAGTGGCGAACGGGTGAGTAACACGTGAGTAACCTGCCCTCATCTCTGGGATAACAGTCGGAAACGGTTGCTAATACTGGATATGAGCTTGCAAGGCATCTTGTGGGTTGGAAAGATTTTTTTTGGTTGGGGATGGACTCGCGGCCTATCAGCTTGTTGGTGAGGTAGTGGCTCACCAAGGCTTCGACGGGTAGCCGGCCTGAGAGGGCGACCGGCCACATTGGGACTGAGATACGGCCCAAACTCCTACGGGAGGCAGCAGTGGGGAATATTGCACAATGGACGGAAGTCTGATGCAGCAACGCCGCGTGCGGGATGACGGCCTTCGGGTTGTAAACC…
Otu0066	Proteobacteria	Neisseriaceae	Neisseria	bacilliformis	0.000160544	0	0	0.0127978	4.74655	0	0	0	1.60042	0	0	0	0	0.0219446	0	0.534689	0.00195865	0	0	0	0	AACGCTGGCGGCATGCTTTACACATGCAAGTCGGACGGCAGCACAGAGGAGCTTGCTTCTTGGGTGGCGAGTGGCGAACGGGTGAGTAACGCATCGGAACGTACCGAGTAATGGGGGATAACTGTCCGAAAGGACAGCTAATACCGCATACGCCCTGAGGGGGAAAGCGGGGGATCTTAGGACCTCGCGTTATTCGAGCGGCCGATGTCTGATTAGCTGGTTGGCGGGGTAAAGGCCCACCAAGGCGACGATCAGTAGCGGGTCTGAGAGGATGATCCGCCACACTGGGACTGAGACACGGCCCAGACTCCTACGGGAGGCAGCAGTGGGGAATTTTGGACAATGGGCGCAAGCCTGATCCAGCCATGCCGCGTGTCTGAAGAAGGCCTTCGGGTTGTA…
Otu0067	Actinobacteria	Actinomycetaceae	Actinomyces	israelii	0	0.0852715	0.0687452	1.06551	0	0	0.0169216	0	0	0	0.0127224	0.000622744	0	0.0143839	0.783073	0.421952	0	0	0	3.50258	1.02494	AACGCTGGCGGCGTGCTTAACACATGCAAGTCGAACGGGTCTGCCTTGTTTTTTGCGGGGTGGGTCAGTGGCGAACGGGTGAGTAACACGTGAGTAACCTGCCCCTCACTTCTGGATAACCGCTTGAAAGGGTGGCTAATACGGGGTGTTCTGGCTGTGCCGCATGGTGTGGCTGGGAAAGATTCACTTTTGCGGTGTTTTGGTGGGGGATGGGCTCGCGGCCTATCAGCTTGTTGGTGGGGTGATGGCCTGCCAAGGCTTTGACGGGTAGCCGGCCTGAGAGGGTGGGCGGTCACACTGGGACTGAGATACGGCCCAGACTCCTGCGGGAGGCAGCAGTGGGGGGTATTGCACAATGGGCGGAAGCCTGATGCAGCGACGTCGCGTGAGGGATGGAGG…
Otu0068	Actinobacteria	Propionibacteriaceae	Propionibacterium	acnes	4.28284	0.00115678	0.0804096	0.266506	0.168322	0.00975945	0.011417	0.0022269	0.00740297	0.00271223	0.101779	0.0987048	0.162838	0.00276613	0.0132984	0.00360181	0.637541	0.0507087	0.0131492	0.509134	0.00528977	AACGCTGGCGGCGTGCTTAACACATGCAAGTCGAACGGAAAGGCCCTGCTTTTGTGGGGTGCTCGAGTGGCGAACGGGTGAGTAACACGTGAGTAACCTGCCCTTGACTTTGGGATAACTTCAGGAAACTGGGGCTAATACCGGATAGGAGCTCCTGCTGCATGGTGGGGGTTGGAAAGTTTCGGCGGTTGGGGATGGACTCGCGGCTTATCAGCTTGTTGGTGGGGTAGTGGCTTACCAAGGCTTTGACGGGTAGCCGGCCTGAGAGGGTGACCGGCCACATTGGGACTGAGATACGGCCCAGACTCCTACGGGAGGCAGCAGTGGGGAATATTGCACAATGGGCGGAAGCCTGATGCAGCAACGCCGCGTGCGGGATGACGGCCTTCGGGTTGTAAA…
Otu0069	Firmicutes	Streptococcaceae	Streptococcus	tigurinus	0	0.0115678	0	0.223789	0	0	0.000203875	0	0	0	0.00095418	0	0.0820451	0.263336	2.67128	1.5097	0.729598	0.292563	0	0.00354974	1.0253	AACGCTGGCGGCGTGCCTAATACATGCAAGTAGAACGCTGAAGAGAGGAGCTTGCTCTTCTTGGATGAGTTGCGAACGGGTGAGTAACGCGTAGGTAACCTGCCTGGTAGCGGGGGATAACTATTGGAAACGATAGCTAATACCGCATAAAATGGATTATCGCATGATAATCAATTGAAAGGTGCAAATGCATCACTACCAGATGGACCTGCGTTGTATTAGCTAGTTGGTGGGGTAACGGCTCACCAAGGCGACGATACATAGCCGACCTGAGAGGGTGATCGGCCACACTGGGACTGAGACACGGCCCAGACTCCTACGGGAGGCAGCAGTAGGGAATCTTCGGCAATGGACGGAAGTCTGACCGAGCAACGCCGCGTGAGTGAAGAAGGTTTTCGG…
Otu0070	Spirochaetes	Spirochaetaceae	Treponema	socranskii	0	0.191365	0.0158834	0.865237	0.40244	0	0.000203875	0.560066	0.000172162	0	0.0122453	0.000155686	0.0361687	1.69103	1.16583	0.59664	0	0.0331739	0	0.804776	0.530983	AACGCTGGCGGCGCGTCTTAACCATGCAAGTCGAGCGGCAGGCAGCAATGCCGAGAGCGGCGGACTGGTGAGTAACACGTGGATAACGAACCCCGATGCCCGGGACAGCCTGTAGAAATAGAGGGTAATACCGGATAGATCACTGTTTACGTGAGGTAGACAGCGGGAAAGGAGCTTCGGCTCCGCGCCGGGATCGGTCTGCGGCCCATCAGCTGGACGGCGGGGTAAAGGCCCGCCGTGGCGAGGACGGGTATCCGGCCTGAGAGGGCGGACGGACACATTGGGACTGAGATACGGCCCAGACTCCTACGGGAGGCAGCAGGTAAGAATATTCCGCAATGGGGGGAACCCTGACGGAGCGACGCCGCGTGAACGAAGAAGGCCGGAAGGTTGTAAAGT…
Otu0071	Fusobacteria	Fusobacteriaceae	Fusobacterium	nucleatum_subsp._vincentii	0	1.14769	0	0	0	0	0	0	0	0.000797715	0	0	0	4.14163	0	0.00216109	0	0	0	1.58775	0	AACGCTGACAGAATGCTTAACACATGCAAGTCAACTTGAATTTGGGTTTTTAACTTAGGTTTGGGTGGCGGACGGGTGAGTAACGCGTAAAGAACTTGCCTCACAGCTAGGGACAACATTTGGAAACGAATGCTAATACCTGATATTATGATAATAGGGCATCCTATAATTATGAAAGCTAAAAGCGCTGTGAGAGAGCTTTGCGTCCCATTAGCTAGTTGGAGAGGTAACGGCTCACCAAGGCGATGATGGGTAGCCGGCCTGAGAGGGTGATCGGCAAAAAGGGGACTGAGACACGGCCCTTACTCCTACGGGAGGCAGCAGTGGGGAATATTGGACAATGGACCGAGAGTCTGATCCAGCAATTCTGTGTGCACGATGAAGTTTTTCGGAATGTAA…
Otu0072	Firmicutes	Veillonellaceae	Megasphaera	sp._oral_taxon_123	0	0	0	0	0	0	0	0	0	5.01013	0	0	0.00156575	0	0	1.16627	0	0	0	0	0	AACGCTGGCGGCGTGCTTAACACATGCAAGTCGAACGAAGAGCGACGGAAGCTTGCTTTTAATCGAATCGAGTGGCAAACGGGTGAGTAACGCGTAAACAACCTGCCCCTGGGATGGGGACAACAGCTGGAAACGGCTGCTAATACCGAATGAGCTCCCGGTACCGCATGGAACGGGGAGGAAAGGGTGGCCTCTGGAACAAGCTACCGCCGAGGGAGGGGTTTGCGTCTGATTAGCTGGTTGGTGAGGTAAGGGCTCACCAAGGCGACGATCAGTAGCCGGTCTGAGAGGATGAACGGCCACATTGGAACTGAGAGACGGTCCAGACTCCTACGGGAGGCAGCAGTGGGGAATCTTCCGCAATGGGCGAAAGCCTGACGGAGCAACGCCGCGTGAGTG…
Otu0073	Firmicutes	Veillonellaceae	Veillonellaceae_[G-1]	sp._oral_taxon_155	0	0.025284	0	0.438066	2.21629	0	0.0024465	0.14048	0.288544	0	0	0	1.75317	0.477803	0.483177	0.215749	0.104461	0	0.00647022	0.00693044	0.0062018	AACGCTGGCGGCGTGCTTAACACATGCAAGTCGAACGGAGCTATTTATTTCGGTAAATCGCTTAGTGGCAAACGGGTGAGTAACGCGTAGGCAACCTGCCCTCAGGATGGGGACAACGGCTCGAAAGAGCCGCTAATACCGAATGACGTAACTCTTCCACATGGAAGAGATACTAAAGATGGGTCAAACCATCGCCTAAGGATGGGCCTGCGTCTGATTAGCCAGTTGGTGAGGTAACGGCTCACCAAAGCGACGATCAGTAGCCGGTCTGAGAGGATGAACGGCCACAATGGGACTGAGACACGGCCCATACTCCTACGGGAGGCAGCAGTGGGGAATCTTCCGCAATGGGCGAAAGCCTGACGGAGCAACGCCGCGTGAGTGAAGAAGGTCTTCGGA…
Otu0074	Actinobacteria	Propionibacteriaceae	Propionibacterium	sp._oral_taxon_194	0	0	0	0	5.51598	0	0	0	0	0	0	0	0	0	0.00119345	0	0	0	0	0	0	AACGCTGGCGGCGTGCTTAACACATGCAAGTCGAACGGTAAGGCCCCTTTTTTTGGGGTGTACGAGTGGCGAACGGGTGAGTAACACGTGAGTAACCTGCCCCAGACTTTGGGATAACAGTTGGAAACGATTGCTAATACTGGATATGAGCTGCTGCCGCATGGTGGTGGTTTGAAAGTTCCGGCGGTTTGGGATGGGCTCGCGGCCTATCAGCTTGTTGGTGAGGTGATGGCTTACCAAGGCTTCGACGGGTAGCCGGCCTGAGAGGGCGACCGGCCACATTGGGACTGAGATACGGCCCAAACTCCTACGGGAGGCAGCAGTGGGGAATATTGCACAATGGACGGAAGTCTGATGCAGCAACGCCGCGTGCGGGATGACGGCCTTCGGGTTGTAAAC…
Otu0075	Firmicutes	Veillonellaceae	Selenomonas	sputigena	0	0.0642841	0	4.45659	0	0	0	0	0	0	0	0.00249097	0	0.0118022	0.445157	0.177569	0.581067	0	0.131283	0	0	AACGCTGGCGGCGTGCTTAACACATGCAAGTCGAACGGGAACCTTTATTTCGGTAAAGGTGAGAGTGGCAAACGGGTGAGTAACACGTAGGCAACCTGCCGACAGGATGGGGACAACATTCCGAAAGGAATGCTAATACCGAATGGAGTCCGAGGATGGCATCATCCTTGGATAAAAGATGGCCTCTTAACAATGCTATCGCCTGTCGATGGGCCTGCGTCTGATTAGCCAGTTGGCGGGGTAACGGCCCACCAAAGCGACGATCAGTAGCCGGTCTGAGAGGATGAACGGCCACATTGGGACTGAGACACGGCCCAGACTCCTACGGGAGGCAGCAGTGGGGAATCTTCCACAATGGGCGAAAGCCTGATGGAGCAACGCCGCGTGAGTGAAGAAGGT…
Otu0076	Fusobacteria	Fusobacteriaceae	Fusobacterium	Fusobacterium_unclassified	0	0.0102458	0	0	0	0	0	0.0545591	3.25008	0	0	0	0.0760953	1.20124	0.012105	0.210706	0.559359	0.00774059	0	0.0167345	0.40111	AACGCTGACAGAATGCTTAACACATGCAAGTCAACTTGAATTTGGGTTTTTAACTTAGATTTGGGTGGCGGACGGGTGAGTAACGCGTAAAGAACTTGCCTCACAGCTAGGGACAACATTTAGAAATGAATGCTAATACCTGATATTATGGTTATAGGGCATCCTATAATTATGAAAGCTATAAGCACTGTGAGAGAGCTTTGCGTCCCATTAGCTAGTTGGAGAGGTAACAGCTCACCAAGGCGATGATGGGTAGCCGGCCTGAGAGGGTGAACGGCCACAAGGGGACTGAGACACGGCCCTTACTCCTACGGGAGGCAGCAGTGGGGAATATTGGACAATGGACCGAGAGTCTGATCCAGCAATTCTGTGTGCACGATGAAGTTTTTCGGAATGTAA…
Otu0077	Firmicutes	Peptostreptococcaceae_[XI]	Peptostreptococcus	stomatis	0	0.00528815	0	0	0	0	0	2.71348	0	0	0	0	0.00328807	0.885715	0.204421	1.26982	0.0316649	0.805811	0	0	0	AACGCTGGCGGCGTGCCTAACACATGCAAGTCGAGCGAGGGTTTGCTCAGTATTGAGTATTCTAAGTCTAGAATGTTCAATTCTGAGCAAAACCAAGCGGCGGACGGGTGAGTAACGCGTGGGTAACCTGCCCTATACACATGGATAACATACTGAAAAGTTTACTAATACATGATAATATATATTTGCGGCATCGCAGATATATCAAAGTGTTAGCGGTATAGGATGGACCCGCGTCTGATTAGCTAGTTGGTGAGATAACTGCCCACCAAGGCGACGATCAGTAGCCGACCTGAGAGGGTGATCGGCCACATTGGAACTGAGACACGGTCCAAACTCCTACGGGAGGCAGCAGTGGGGAATATTGCACAATGGGCGAAAGCCTGATGCAGCAACGCC…
Otu0078	Spirochaetes	Spirochaetaceae	Treponema	lecithinolyticum	0	2.146	0	0	0.00335366	0	0	0.147718	0	0.00159543	0	0	0	0.139966	0.67464	0	0	0	0	2.40419	0	AACGCTGGCGGCGCGTCTTAAACATGCAAGTCGAACGGTAAGGAAGGAGCTTGCTCCTTTCTGAGAGTGGCGGACTGGTGAGTAACACGTGGGTGACATACCTTTTAGATGGGGATAGCTATTAGAAATAGTAGGTAATACCGAATGTGACCGTATCTGTTAGAGGGATACGAGGAAAGGAGCTAAGGCTTCGCTAAAAGAATGGCCCGCGGCCCATTATGCTCGTTGGTGAGGTAACGGCCCACCAAGGCGATGATGGGTATCCGGCCTGAGAGGGTGGACGGACACATTGGGACTGAGATACGGCCCAGACTTCTACGGGAGGCAGCAGTTAAGAATATTCCGCAATGGACGAAAGTCTGACGGAGCGACGCCGCGTGGATGAAGAATGCCGAAAGG…
Otu0079	Firmicutes	Veillonellaceae	Veillonellaceae_unclassified	Veillonellaceae_unclassified	0	0	0	0	0	5.45906	0	0	0	0	0	0	0	0	0	0	0	0	0	0	0	AACGCTGGCGGCGTGCTTAACACATGCAAGTCGAACGGAGAACTTATTTCGGTAAGTTCTTAGTGGCGAACGGGTGAGTAACGCGTGGGCAACCTGCCCTCCAGTTGGGGACAACATTCCGAAAGGGATGCTAATACCGAATGTGCTCCCTCCTCCGCATGGAGGAGGGAGGAAAGATGGCCTCTGCTTGCAAGCTATCGCTGGAAGATGGGCCCGCGTCTGATTAGCTAGTTGGTGGGGTAACGGCTCACCAAGGCGATGATCAGTAGCCGGTCTGAGAGGATGAACGGCCACATTGGGACTGAGACACGGCCCAAACTCCTACGGGAGGCAGCAGTGGGGAATCTTCCGCAATGGACGAAAGTCTGACGGAGCAACGCCGCGTGAGTGATGAAGGTC…
Otu0080	Firmicutes	Peptostreptococcaceae_[XI]	Mogibacterium	timidum	0.0502504	0.0313984	0.0022336	0.00657186	0.266696	0.00891811	0.013048	0.461154	0.017044	0.103863	0.00206739	0.000778429	0.0173798	1.04357	0.0426232	0.389356	0.0318281	0.551951	0.00772252	2.3555	0.195721	AACGCTGGCGGCGTGCCTAATACATGCAAGTCGAGCGAGAAGCTTGGAAATGACGCTTCGGTTGATTTTCCAAGCGGACAGCGGCGGACGGGTGAGTAACGCGTAGGCAACCTGCCCCTGACAGAGGGATAGCCATTGGAAACGATGATTAAAACCTCATGACACCGTAGTAGCACATGCTACATCGGTCAAAGATTTATCGGTCAGGGATGGGCCTGCGTCTGATTAACTGGTTGGTGAGGTAACGGCTCACCAAGGTGACGATCAGTAGCCGACCTGAGAGGGTGATCGGCCACATTGGAACTGAGACACGGTCCAAACTTCTACGGAAGGCAGCAGTAGGGAATCTTGCACAATGGGCGAAAGCCTGATGCAGCAACGCCGCGTGAAGGATGAAGG…
Otu0081	Firmicutes	Veillonellaceae	Dialister	pneumosintes	0	1.66197	0.00570809	0.0971943	0.122009	0	0	1.67927	0	0	0	0	0	0.428566	0.0151739	0.744495	0.0238303	0.194305	0	0.631177	0.00729623	AACGCTGGCGGCGTGCTTAACACATGCAAGTCGAACGGAAAGAGATGGAAGAGCTTGCTCTTTTATTAATTTCAGTGGCAAACGGGTGAGTAACACGTAAACAACCTGCCTTAAGGATGGGGATAACAGACGGAAACGACTGCTAATACCGAATACGTTCTAAGCATCGCATGATGCATAGAAGAAAGGGTGGCCTCTACAAGAAAGCTATCGCCTTAAGAGGGGTTTGCGACTGATTAGGTAGTTGGTGAGGTAACGGCTCACCAAGCCGACGATCAGTAGCCGGTCTGAGAGGATGAACGGCCACACTGGAACTGAGACACGGTCCAGACTCCTACGGGAGGCAGCAGTGGGGAATCTTCCGCAATGGACGAAAGTCTGACGGAGCAACGCCGCGTG…
Otu0082	Firmicutes	Veillonellaceae	Mitsuokella	sp._oral_taxon_131	0	0.245569	0	0.00726363	0.00239547	0	0	0	0	0.000159543	0	0.00747292	4.15502	0	0	0.0785195	0.358107	0	0.270288	0	0	AACGCTGGCGGCGTGCTTAACACATGCAAGTCGAACGAGACGGATTGGGAGCTTGCTCCTGACAAGTCGAGTGGCAAACGGGTGAGTAACGCGTAGACAACCTGCCGCAAAGATGGGGACAACAGCCCGAAAGGGCTGCTAATACCGAATGTTGCGCCCCTCCCGCATGGGAGGGGCGCCAAAGATGGCCTCTGCCTGCAAGCCATCGCTTTGCGATGGGTCTGCGCCTGATTAGCTGGTTGGCGGGGCAACGGCCCGCCAAGGCGACGATCAGTAGCCGGTCTGAGAGGATGGACGGCCACATTGGGACTGAGACACGGCCCAGACTCCTACGGGAGGCAGCAGTGGGGAATCTTCCGCAATGGGCGAAAGCCTGACGGAGCAACGCCGCGTGGGTGA…
Otu0083	Bacteroidetes	Prevotellaceae	Prevotella	baroniae	0	0.133691	0	0	0.0303427	0	0	0.371707	0	0.000159543	0	0	0.00422752	0	0	1.80199	0.0980959	2.62769	0	0	0.00273609	AACGCTGGCTACAGGCTTAACACATGCAAGTCGAGGGGCAGCATGGGGTTTGCTTGCAAACCCCGATGGCGACCGGCGCACGGGTGAGTAACGCGTATCCAACCTTCCCGCGACTCGGGTATAACCTGCCGAAAGGCAGACTAATCCCCGATGTCCTCCACTTGAGACATCTTTGGTGGAGCAAAGGCTTCGGCCGGTTGCGGATGGGGATGCGTCCGATTAGCTTGTTGGCGGGGCGACGGCCCACCAAGGCTTCGATCGGTAGGGGTTCTGAGAGGAAGGCCCCCCACATTGGAACTGAGACACGGTCCAAACTCCTACGGGAGGCAGCAGTGAGGAATATTGGTCAATGGGCGGAAGCCTGAACCAGCCAAGTAGCGTGCAGGATGACGGCCCTAT…
Otu0084	Bacteroidetes	Flavobacteriaceae	Capnocytophaga	granulosa	0	0.00462714	0	0.021618	4.4024	0	0	0.0289497	0	0	0	0	0	0.00387258	0.247044	0.130206	0	0	0	0	0	AACGCTAGCGGCAGGCCTAACACATGCAAGTCGAGGGAGAAGCCCTTCGGGGCAGAAACCGGCGCACGGGTGCGTAACGCGTATGCAACCTACCTTTCACAGGGGGATAGCCCGAAGAAATTTGGATTAATACCCCATAATATTATTGGATGGCATCATTTGATAATTAAAATTACGATGGTGAAAGATGGGCATGCGTCCTATTAGCTAGTTGGAGTGGTAACGGCACCCCAAGGCTACGATAGGTAGGGGTCCTGAGAGGGAGATCCCCCACACTGGTACTGAGACAGGGACCAGACTCCTACGGGAGGCAGCAGTGAGGAATATTGGTCAATGGTCGGAAGACTGAACCAGCCATGCCGCGTGCAGGAAGAATGCCTTATGGGTTGTAAACTGCTT…
Otu0085	Firmicutes	Streptococcaceae	Streptococcus	anginosus	0	0	0	0	0	0.00403839	0	0	4.99356	0	0	0	0	0	0	0.0992299	0	0	0	0	0	AACGCTGGCGGCGTGCCTAATACATGCAAGTAGGACGCACAGTTTATACCGTAGCTTGCTACACCATAGACTGTGAGTTGCGAACGGGTGAGTAACGCGTAGGTAACCTACCTATTAGAGGGGGATAACTATTGGAAACGATAGCTAATACCGCATAACAGTATGTAACACATGTTAGATGCTTGAAAGATGCAATTGCATCGCTAGTAGATGGACCTGCGTTGTATTAGCTAGTAGGTAGGGTAAAGGCCTACCTAGGCAACGATACATAGCCGACCTGAGAGGGTGATCGGCCACACTGGGACTGAGACACGGCCCAGACTCCTACGGGAGGCAGCAGTAGGGAATCTTCGGCAATGGGGGGAACCCTGACCGAGCAACGCCGCGTGAGTGAAGAAG…
Otu0086	Bacteroidetes	Prevotellaceae	Prevotella	nigrescens	0	0.196653	0	1.35346	0.0190041	0	0	2.03817	0.0215203	0	0	0	0.0322544	0.867458	0.0622299	0.43798	0.217247	0	0	0.00236649	0	AACGCTGGCTACAGGCTTAACACATGCAAGTCGTGGGGAAACGGCATTATGTGCTTGCACATTCTGGACGTCGACCGGCGCACGGGTGAGTATCGCGTATCCAACCTGCCCCTTACTTGGGGATACCCCGTTGAAAGACGGCCTAATACCCGATGTGTTTCATTGACGGCATCCGATATGAAACAAAGGTTTTCCGGTAAGGGATGGGGATGCGTCTGATTAGCTAGTTGGCGGGGCAACGGCCCACCAAGGCGACGATCAGTAGGGGTTCTGAGAGGAAGGTCCCCCACATTGGAACTGAGACACGGTCCAAACTCCTACGGGAGGCAGCAGTGAGGAATATTGGTCAATGGACGCAAGTCTGAACCAGCCAAGTAGCGTGCAGGATGACGGCCCTAT…
Otu0087	Actinobacteria	Actinomycetaceae	Actinomyces	Actinomyces_unclassified	0	1.05631	0	0	0.0145325	0	0	0.0469505	0	0	0.00286254	0	0	0.536629	0	0	0.012568	0.401879	0	2.08961	0.682928	AACGCTGGCGGCGTGCTTAACACATGCAAGTCGAACGCTGAAGCCTAGCTTGCTGGGTGGATGAGTGGCGAACGGGTGAGTAACACGTGAGTAACCTGCCCTCTTCTTTGGGATAACGCCCGGAAATGGGTGCTAATACTGGATATTCACTGGTCTTCGCATGGGGGTTGGTGGAAAGGGTTTTTCTGGTGGGGGATGGGCTCGCGGCCTATCAGCTTGTTGGTGGGGTGATGGCCTACCAAGGCTTTGACGGGTAGCCGGCCTGAGAGGGTGACCGGTCACATTGGGACTGAGATACGGCCCAGACTCCTACGGGAGGCAGCAGTGGGGAATATTGCACAATGGGCGCAAGCCTGATGCAGCGACGCCGCGTGAGGGATGGAGGCCTTCGGGTTGTGA…
Otu0088	Spirochaetes	Spirochaetaceae	Treponema	denticola	0	1.44267	0.000992711	0	0.0266696	0	0.00387363	0.188359	0	0	0	0	0.0112734	0	0	1.50304	0.0093036	0.288139	0	0.338408	0.872812	AACGCTGGCGGCGCGTCTTAAGCATGCAAGTCGAACGGTAAGGGAGAGCTTGCTCTCCCCTAGAGTGGCGGACTGGTGAGTAACGCGTGGGTGACCTGCCCTGAAGATGGGGATAGCTAGTAGAAATATTAGATAATACCGAATGTGCTCATTTACATAAAGGTAAATGAGGAAAGGAGCTACGGCTCCGCTTCAGGATGGGCCCGCGTCCCATTAGCTGGTTGGTGAGGTAAAGGCCCACCAAGGCAACGATGGGTATCCGGCCTGAGAGGGTGAACGGACACATTGGGACTGAGATACGGCCCAAACTCCTACGGGAGGCAGCAGCTAAGAATCTTCCGCAATGGACGAAAGTCTGACGGAGCGACGCCGTGTGAATGAAGAAGGCCGAAAGGTTGT…
Otu0089	Bacteroidetes	Porphyromonadaceae	Porphyromonas	gingivalis	0	0	0	0	0	0	0	0	0	0	0	0	0	0	0	4.82121	0	0	0	0	0	AACGCTGACAGAATGCTTAACACATGCAAGTCGAGGGGCAGCATGAACTTAGCTTGCTAAGTTTGATGGCGACCGGCGCACGGGTGCGTAACGCGTATGCAACTTGCCTTACAGAGGGGGATAACCCGTTGAAAGACGGACTAATACCGCATATACTTATTCGGTTGCATGACCGGGTAAGGAAATATTTATAGCTGTAAGATAGGCATGCGTCCCATTAGCTGGTTGGTGAGGTAACGGCTCACCAAGGCAACGATGGGTAGGGGAACTGAGAGGTTTATCCCCCACACTGGTACTGAGACACGGACCAGACTCCTACGGGAGGCAGCAGTGAGGAATATTGGTCAATGGGCGAGAGCCTGAACCAGCCAAGTCGCGTGAAGGAAGACTGTCCTAAGG…
Otu0090	Firmicutes	Veillonellaceae	Selenomonas	sputigena	0	0.195166	0	0	0.1482	0	0	1.34783	0	0	0	0	0	1.26984	0.409865	0.254288	0.0360719	0.838195	0.00146102	0.0390471	0	AACGCTGGCGGCGTGCTTAACACATGCAAGTCGAACGGGAACCTTTATTTCGGTAAAGGTGAGAGTGGCAAACGGGTGAGTAACACGTAGGCAACCTGCCGACAGGATGGGGACAACATTCCGAAAGGAATGCTAATACCGAATGGAGTCCGGGGATGGCATCATCCCCGGATAAAAGATGGCCTCTGAATATGCTATCGCCTGTCGATGGGCCTGCGTCTGATTAGCCAGTTGGCGGGGTAACGGCCCACCAAAGCGACGATCAGTAGCCGGTCTGAGAGGATGAACGGCCACATTGGGACTGAGACACGGCCCAGACTCCTACGGGAGGCAGCAGTGGGGAATCTTCCACAATGGGCGAAAGCCTGATGGAGCAACGCCGCGTGAGTGAAGAAGGTC…
Otu0091	Bacteroidetes	Prevotellaceae	Prevotella	oris	0	1.23098	0.190849	2.40478	0.00335366	0	0	0	0.332445	0	0.00858762	0.00124549	0	0.159698	0	0.0313358	0	0	0	0	0	AACGCTGGCTACAGGCTTAACACATGCAAGTCGAGGGGAAACGACGGGGAAGCTTGCTTCCCCGGGCGTCGACCGGCGCACGGGTGAGTAACGCGTATCCAACCTGCCTCTGACTGAGGGATAACCCGTCGAAAGTCGGCCTAATACCTCATGGCATCGTCTGCGGGCATCCAACGACGATTAAAGATTTCATCGGTCAGGGATGGGGATGCGTCTGATTAGCTAGTTGGCGGGGTAACGGCCCACCAAGGCTACGATCAGTAGGGGTTCTGAGAGGAAGGTCCCCCACATTGGAACTGAGACACGGTCCAAACTCCTACGGGAGGCAGCAGTGAGGAATATTGGTCAATGGGCGGGAGCCTGAACCAGCCAAGTAGCGTGCAGGAAGACGGCCCTATG…
Otu0092	Bacteroidetes	Prevotellaceae	Prevotella	sp._oral_taxon_317	0	0	0	4.26687	0	0	0	0	0	0	0	0.00124549	0	0	0	0.00486245	0	0	0	0	0	AACGCTAGCTACAGGCTTAACACATGCAAGTCGCGGGGCAGCATGGGGGTTGCTTGCAACCCCTGATGGCGACCGGCGCACGGGTGAGTAACGCGTATCCAACCTGCCCTTCACCACGGGATAACCCGGCGAAAGTCGGACTAATACCGTATGTTGTCCATTGACGGCATCCGATTTGGACGAAAGGCTTAGCGGTGAGGGATGGGGATGCGTCCGATTAGCTCGACGGCGGGGTAACGGCCCACCGTGGCGACGATCGGTAGGGGTTCTGAGAGGAAGGTCCCCCACACTGGAACTGAGACACGGTCCAGACTCCTACGGGAGGCAGCAGTGAGGAATATTGGTCAATGGGCGTAAGCCTGAACCAGCCAAGTAGCGTGCAGGATGACGGCCCTATGG…
Otu0093	Actinobacteria	Coriobacteriaceae	Atopobium	parvulum	0.111257	0.16228	0	0.191449	0.0399246	0	0	0.354449	2.02308	0.266756	0	0.00140117	0.723062	0.0429672	0.205785	0	0.00244832	0.00521305	0.011062	0.00304263	0	AACGCTGGCGGCGCGCCTAACACATGCAAGTCGAACGATTAAAGCACCTTCGGGTGTGTATAAAGTGGCGAACGGCTGAGTAACACGTGGGCAACCTGCCCCTCTCATTGGGATAGCCACGGGAAACCGTGGATAATACCGAATACTTCGAGTCTCCCGCATGGAAGACTCGAGAAAGCTCCGGCGGAGAGGGATGGGCCCGCGGCCTGTTAGCTTGTTGGTGGGGTAACGGCCTACCAAGGCAATGATGGGTAGCTGGGTTGAGAGACCGACCAGCCAGATTGGGACTGAGACACGGCCCAGACTCCTACGGGAGGCAGCAGTGGGGAATCTTGCACAATGGGCGAAAGCCTGATGCAGCGACGCCGCGTGCGGGATGAAGGCCTTCGGGTTGTAAAC…
Otu0094	Fusobacteria	Fusobacteriaceae	Fusobacterium	sp._oral_taxon_203	0	0	0	0	0	0	0	0.260733	0	0	0	0	0	0	0.035292	0	0.021382	0.660161	0	0.00236649	3.33784	AACGCTGACAGAATGCTTAACACATGCAAGTCAACTTGAATTTGGGTTTTTTAACTTAGATTTGGGTGGCGGACGGGTGAGTAACGCGTAAAGAACTTGCCTCACAGCTAGGGACAACATTTGGAAACGAATGCTAATACCTGATATTATGATTTTAAGGCATCTTAGAATTATGAAAGCTATATGCGCTGTGAGAGAGCTTTGCGTCCCATTAGCTAGTTGGAGAGGTAACGGCTCACCAAGGCGATGATGGGTAGCCGGCCTGAGAGGGTGAACGGCCACAAGGGGACTGAGACACGGCCCTTACTCCTACGGGAGGCAGCAGTGGGGAATATTGGACAATGGACCAAGAGTCTGATCCAGCAATTCTGTGTGCACGATGACGTTTTTCGGAATGTA…
Otu0095	Firmicutes	Veillonellaceae	Dialister	sp._oral_taxon_119	0	0.000495765	0	0.26201	1.18815	0	0.000203875	0.00983549	0	1.9493	0	0	0.0488513	0.160804	0	0.122462	0	0.000157971	0	0.0378639	0	AACGCTGGCAGCGTGCTTAACACATGCAAGTCGAACGAAAGGAAGAGAAAAGCTTGCTTTTTTCTGAATTGAGTGGCAAACGGGTGAGTAACACGTAAACAACCTGCCTTCAGGATGGGGACAACAGACGGAAACGACTGCTAATACCGAATACGTTCCACAGAGCGCATGCTTTATGGAAGAAAGGGTGGCCTCTACCTGTAAGCTATCGCCTGAAGAGGGGTTTGCGTCTGATTAGGCAGTTGGCGGGGTAACGGCCCACCAAACCGACGATCAGTAGCCGGTCTGAGAGGATGAACGGCCACACTGGAACTGAGACACGGTCCAGACTCCTACGGGAGGCAGCAGTGGGGAATCTTCCGCAATGGGCGAAAGCCTGACGGAGCAACGCCGCGTGAG…
Otu0096	Bacteroidetes	Prevotellaceae	Prevotella	denticola	0	0	0	0.345196	0	0	0	0	0	0	0	0	0.945711	2.74714	0	0.00360181	0	0	0	0.00371877	0.0195174	AACGCTGGCTACAGGCTTAACACATGCAAGTCGAGGGGAAGCGGCATTGAGTGCTTGCACTGAATGGACGTCGACCGGCGCACGGGTGAGTAACGCGTATCCAACCTTCCCGTTACTGCGGGATAACCTGCCGAAAGGCAGACTAATACCGCATGTTCTTCGATGACGGCATCAGATTCGAAGCAAAGATCCGTCGGTAACGGAGGGGGATGCGTCTGATTAGCTTGTTGGCGGGGCGACGGCCCACCAAGGCGACGATCAGTAGGGGTTCTGAGAGGAAGGCCCCCCACATTGGAACTGAGACACGGTCCAAACTCCTACGGGAGGCAGCAGTGAGGAATATTGGTCAATGGGCGGAAGCCTGAACCAGCCAAGTAGCGTGCAGGACGACGGCCCTAC…
Otu0097	Firmicutes	Veillonellaceae	Veillonellaceae_[G-1]	sp._oral_taxon_132	0	0.0145424	0	0.138528	0.930402	0	0	0.172956	0	0	0	0	0.110385	0.135909	0.251477	0.0796001	0.0239935	0.0627145	0	1.88018	0.0202471	AACGCTGGCGGCGTGCTTAACACATGCAAGTCGAACGGAGCTGTTTATTTCGGTAGATAGCTTAGTGGCAAACGGGTGAGTAACGCGTAGGCAACCTGCCCTTAGGATGGGGACAACGGCCCGAAAGGACCGCTAATACCGAATGGACTCTAACTTTCGCATGAAAGAAAGAGGAAAGATGGTGCAAGCCATCGCCGAAGGAAGGGCCTGCGTCTGATTAGCCAGTTGGTGAGGTAACGGCTCACCAAAGCAACGATCAGTAGCCGGTCTGAGAGGATGAACGGCCACAATGGGACTGAGACACGGCCCATACTCCTACGGGAGGCAGCAGTGGGGAATCTTCCGCAATGGGCGAAAGCCTGACGGAGCAACGCCGCGTGAGTGAAGAAGGTCTTCGGA…
Otu0098	Actinobacteria	Actinomycetaceae	Actinomyces	Actinomyces_unclassified	0	0.00280933	0	0	0	0	0.0101938	0	0	0	0	0	0.255843	0	0.0567741	0.0255729	0.0471709	0.450376	1.17424	0	2.08417	AACGCTGGCGGCGTGCTTAACACATGCAAGTCGAACGGTGAAGCACCTTCCTTTTGGTGGGTGTGGATGAGTGGCGAACGGGTGAGTAACACGTGAGTAACCTGCCCCCTTCTTCTGGATAACCGCATGAAAGTGTGGCTAATACGGGATATTCTGCGCCTGCTGCATGGTGGGTGTGGGAAAGATATTGTTTCGGTGGGGGATGGGCTCGCGGCCTATCAGCTTGTTGGTGGGGTGATGGCCTACCAAGGCGGTGACGGGTAGCCGGCCTGAGAGGGTGGACGGTCACACTGGGACTGAGACACGGCCCAGACTCCTACGGGAGGCAGCAGTGGGGAATATTGCACAATGGGCGCAAGCCTGATGCAGCGACGCCGCGTGAGGGATGGAGGCCTTCGG…
Otu0099	Firmicutes	Peptostreptococcaceae_[XI]	Filifactor	alocis	0	0	0	0	0	0	0	0.657307	0	0	0	0	0	0.62662	0.00579676	1.63864	0.0261154	0.652263	0	0.284148	0	AACGCTGGCGGCGTGCTTAACACATGCAAGTCGAACGAACGACTATTAACAGAACCTTTCGGGGCGAAGATGATAGAAGTTAGTGGCGGACGGGTGCGTAACGCGTGGGTAATCTGCCTTTGTCAAAGGAATAACTATTCGAAAGAATAGCTAAAACCGTATAACATATTAATAGGGCATCCTAATAATATCAAAACTGAGGTGGACAAAGATGAGCCCGCGTCTGATTAGCTAGTTGGTGAGATAAAAGCCCACCAAGGCAACGATCAGTAGCCGACCTGAGAGGGTGAACGGCCACATTGGAACTGAGACACGGTCCAAACTCCTACGGGAGGCAGCAGTGGGGAATATTGCACAATGGGGGGAACCCTGATGCAGCAACGCCGCGTGAGTGAAGAA…
Otu0100	Firmicutes	Lachnospiraceae_[XIV]	Lachnoanaerobaculum	saburreum	0	0.00908902	0	0.0956378	0.160018	0	0	0.263702	0.593271	0	0	0	0	0.047393	0.327176	0.230696	0.00473341	0	0.219361	0	2.00957	AACGCTGGCGGCGTGCTTAACACATGCAAGTCGAACGAAGCTGTTAAAAGGAAGTCTTCGGATGGAATTTTAACAGACTTAGTGGCGGACGGGTGAGTAACGCGTGGATAACCTGCCTTATACAGGGGGATAACGGAGAGAAATTTCCGCTAAGACCGCATAAGACCACAGCACCGCATGGTGCAGGGGTAAAATATTAATAGGTATAAGATGGATCCGCGTCCGATTAGCTTGTTGGTGAGGTAGAGGCTCACCAAGGCGACGATCGGTAGCCGGCCTGAGAGGGTGAACGGCCACATTGGGACTGAGACACGGCCCAAACTCCTACGGGAGGCAGCAGTGGGGAATATTGGACAATGGGGGAAACCCTGATCCAGCGACGCCGCGTGAGTGAAGAAG…
Otu0101	Actinobacteria	Actinomycetaceae	Actinomyces	Actinomyces_unclassified	0	0	0	0	2.27155	0	0	0	0	0	0.310904	0	0	0	0.980334	0	0.00163221	0	0	0	0	AACGCTGGCGGCGTGCTTAACACATGCAAGTCGAACGGTGAAGGGACCGGCTTTTGCTGGTTCTGGATGAGTGGCGAACGGGTGAGTAACACGTGAGTAACCTGCCCCCTTCTTCTGGATAACCGCATGAAAGTGTGGCTATTACGGGATATTCTGTGCCTGCTGCATGGTGGGTGTGGGAAAGATGCGCCTTTGGGTGTTTTTGGTGGGGGATGGGCTCGCGGCCTATCAGCTTGTTGGTGGGGTGATGGCCTACCAAGGCGGTGACGGGTAGCCGGCCTGAGAGGGTGGACGGTCACACTGGGACTGAGACACGGCCCAGACTCCTACGGGAGGCAGCAGTGGGGAATATTGCACAATGGGCGCAAGCCTGATGCAGCGACGCCGCGTGAGGGATGG…
Otu0102	Bacteroidetes	Bacteroidetes_[F-1]	Bacteroidetes_[G-5]	sp._oral_taxon_511	0	1.14869	0	0	0	0	0	0	0	0	0	0	0	0.805312	0	1.90158	0	0	0	0	0	AACGCTTGCGGCAGGCTTAATACATGCAAGTCGGACGGTAACAGGGTCTTCGGACTGCTGACGAGTGGCGGATGGGTGAGTAACGCGTATGCAACCTTCCTCACACCGAGAAAAAGTCGACTGAAAAGTTGAATAAAGTCTCGTGGTGTGCATTTCTCGCATGAGAGATGTATGATAGAAGCAATTTGGTGTGAGATGGGCATGCGTATCATTAGCTAGTTGGTAAGGTAACGGCTTACCAAGGCGACGATGATTAGGGGGCCTGAGAGGGTGGTCCCCCACACTGGGACTGAGACACGGCCCAGACTCCTACGGGAGGCAGCAGTAGGGAATATTGGTCAATGGGCGGAAGCCTGAACCAGCCATGCCGCGTGATGGATGACGGCCTTAGGGTTGTAA…
Otu0103	Actinobacteria	Actinomycetaceae	Actinomyces	sp._oral_taxon_525	0	0	0	0	0	0	0.0148829	0	0	0	0	0	0	0	0	0	0	0	0	3.65454	0	AACGCTGGCGGCGTGCTTAACACATGCAAGTCGAACGGGCCCGTCCTTGTTTTTGGGGGCGGGTTGAGTGGCGAACGGGTGAGTATCACGTGAGTAACCTGCCCTCCTCTCCTGGATAACCGCTTGAAAGGGCGGCTAATACGGGGTGGTCCGGTTGGTCCGCATGGGCTGGTCGGGATAGTTTCATCTTCGGGTGTTTCGGTGGGGGATGGGCTCGCGGCCTATCAGCTTGTTGGTGGGGTGATGGCCTACCAAGGCGGTGACGGGTAGCCGGCCTGAGAGGGTGGGCGGCCACACTGGGACTGAGACACGGCCCAGACTCCTGCGGGAGGCAGCAGTGGGGGGTATTGCACAATGGGCGGAAGCCTGATGCAGCGACGTCGCGTGAGGGATGGAGGC…
Otu0104	Actinobacteria	Actinomycetaceae	Actinomyces	sp._oral_taxon_169	0.303108	0	0	0	0	0	0.00366975	0	2.7651	0.257183	0.0574098	0	0	0.00239731	0.0180722	0	0.00195865	0.0785117	0.141093	0.0212984	0.0492496	AACGCTGGCGGCGTGCTTAACACATGCAAGTCGAACGGTGAAGGGATCAGCTTGCTGGTTCTGGATGAGTGGCGAACGGGTGAGTAACACGTGAGTAACCTGCCCCCTTCTTCTGGATAACCGCATGAAAGTGTGGCTAATACGGGATATTCTGGGTCTGTCGCATGGCGGGCCTGGGAAAGATGCGCCTTTGGGTGTTTTTGGTGGGGGATGGGCTCGCGGCCTATCAGCTTGTTGGTGGGGTGATGGCCTACCAAGGCGGTGACGGGTAGCCGGCCTGAGAGGGTGGACGGTCACACTGGGACTGAGACACGGCCCAGACTCCTACGGGAGGCAGCAGTGGGGAATATTGCACAATGGGCGCAAGCCTGATGCAGCGACGCCGCGTGAGGGATGGAG…
Otu0105	Firmicutes	Lachnospiraceae_[XIV]	Shuttleworthia	satelles	0	0.0193348	0	0.00501537	0	0	0	0.102252	0.268401	1.12031	0	0	0.319412	1.62224	0.19368	0.00972489	0.00669206	0	0.00480049	0.00878983	0.0302794	AACGCTGGCGGCGTGCTTAACACATGCAAGTCGAACGAGAAATGATATTACGATCTCTTCGGAGTGACGGTTTTATTTCGAGTGGCGGACGGGTGAGTAACGCGTGAGCAACCTGCCCTATACCGGGGGATACCAGTTGGAAACGACTGTTAATACCGCATAAGCGCACGATAAGACATCTTGTTGTGTGAAAAACTCCGGTGGTATAGGATGGGCTCGCGTATGATTAGCCAGTTGGCGGGGTAAAGGCCCACCAAAGCGACGATCATTAGCCGACCTGAGAGGGCGACCGGCCACATTGGGACTGAGACACGGCCCAAACTCCTACGGGAGGCAGCAGTGGGGAATATTGCACAATGGGCGAAAGCCTGATGCAGCGACGCCGCGTGAGTGAGGAAG…
Otu0106	Actinobacteria	Actinomycetaceae	Actinomyces	naeslundii	0	0.00561866	0	0	0	0	0	0.00909319	0	0	0	0	0	0.00405699	0.0201182	0	0	0	0	0	3.72382	AACGCTGGCGGCGTGCTTAACACATGCAAGTCGAACGGTGAAGGGGCCTGCTTTTGTGGGTCCTGGATGAGTGGCGAACGGGTGAGTAACACGTGAGTAACCTGCCCCCTTCTTCTGGATAACCGCATGAAAGTGTGGCTAATACGGGATATTCTGGGTCTGTCGCATGGTGGGCCTGGGAAAGATTGCGCCTTTTTTGGTGTTTTTGGTGGGGGATGGGCTCGCGGCCTATCAGCTTGTTGGTGGGGTGATGGCCTACCAAGGCGGTGACGGGTAGCCGGCCTGAGAGGGTGGACGGTCACACTGGGACTGAGACACGGCCCAGACTCCTACGGGAGGCAGCAGTGGGGAATATTGCACAATGGGCGCAAGCCTGATGCAGCGACGCCGCGTGAGGGA…
Otu0107	Firmicutes	Carnobacteriaceae	Granulicatella	adiacens	0.0234395	0	0	0.0696963	0.0313009	1.25544	0.1368	0.228443	0.811744	0.135612	0	0	0.0465027	0.0116177	0.164696	0.629777	0	0.0127957	0	0	0.00912029	AACGCTGGCGGCGTGCCTAATACATGCAAGTCGAACGAGAGCGACCGGTGCTTGCACTGGTCAATCTAGTGGCGAACGGGTGAGTAACACGTGGGTAACCTGCCCATCAGAGGGGGATAACATCCGGAAACGGATGCTAAAACCGCATAGGTCTTCGAGCCGCATGGCTTGAAGAGGAAAAGAGGCGCAAGCTTCTGCTGATGGATGGACCCGCGGTGCATTAGCTAGTTGGTGAGGTAACGGCTCACCAAGGCCGTGATGCATAGCCGACCTGAGAGGGTGATCGGCCACATTGGGACTGAGACACGGCCCAAACTCCTACGGGAGGCAGCAGTAGGGAATCTTCCGCAATGGACGCAAGTCTGACGGAGCAACGCCGCGTGAGTGAAGAAGGTTTTC…
Otu0108	Fusobacteria	Fusobacteriaceae	Fusobacterium	nucleatum_subsp._vincentii	0	0.00297459	0	0	0.0903892	0	0	0.0953857	0	0	0	0	0	0	0.191804	0	0	0	0	3.09385	0	AACGCTGACAGAATGCTTAACACATGCAAGTCAACTTGAATTTGGGTTTTTAACTTAGGTTTGGGTGGCGGACGGGTGAGTAACGCGTAAAGAACTTGCCTCACAGCTAGGGACAACATTTGGAAACGAATGCTAATACCTAATATTATGATAATAGGGCATCCTATAATTATGAAAGCTATAAGCGCTGTGAGAGAGCTTTGCGTCCCATTAGCTAGTTGGAGAGGTAACGGCTCACCAAGGCGATGATGGGTAGCCGGCCTGAGAGGGTGATCGGCCACAAGGGGACTGAGACACGGCCCTTACTCCTATGGGAGGCAGCAGTGGGGAATATTGGACAATGGACCAAGAGTCTGATCCAGCAATTCTGTGTGCACGATGAAGTTTTTCGGAATGTAA…
Otu0109	Actinobacteria	Propionibacteriaceae	Propionibacterium	acidifaciens	0	0	0.00620444	0	0	0.00622585	0	0	0	0	0	0.109603	1.45552	0	0	0.000720362	1.55615	0	0.00187845	0	0	AACGCTGGCGGCGTGCTTAACACATGCAAGTCGAACGGTAAGGCGCTTTCGGGCGTACACGAGTGGCGAACGGGTGAGTAACACGTGAGGAACGTGCCCTTGACTTTGGTATAGCACTTGGAAACAGGTGGTAATCCCGAATATTCGGTTTCCCGGGCATCCGGGTTGTTGGAAAGCTTTTTGCGGTCAGGGATCGTCTCGCGGCCTATCAGCTTGTTGGTGGGGTAGTGGCCCACCAAGGCCTTGACGGGTAGCCGGCCTGAGAGGGCGACCGGCCACATTGGGACTGAGATACGGCCCAGACTCCTACGGGAGGCAGCAGTGGGGAATATTGCACAATGGGCGGAAGCCTGATGCAGCAACGCCGCGTGCGGGATGACGGCCTTCGGGTTGTAAACC…
Otu0110	Actinobacteria	Actinomycetaceae	Actinomyces	Actinomyces_unclassified	0	0	0	0	0	0	0.0120286	0.139181	0	0.0110085	0.0268761	0	2.83995	0	0.00409183	0.00342172	0	0.0426522	0	0	0	AACGCTGGCGGCGTGCTTAACACATGCAAGTCGAACGGTGAAGGGACCGGCTTTTGCTGGTTCTGGATGAGTGGCGAACGGGTGAGTAACACGTGAGTAACCTGCCCCCTTCTTCTGGATAACCGCATGAAAGTGTGGCTAATACGGGATATTCTGGGTCTGTCGCATGGCGGGTCTGGGAAAGATGCGCCTTTGGGTGTTTTTGGTGGGGGATGGGCTCGCGGCCTATCAGCTTGTTGGTGGGGTGATGGCCTACCAAGGCGGTGACGGGTAGCCGGCCTGAGAGGGTGGACGGTCACACTGGGACTGAGACACGGCCCAGACTCCTACGGGAGGCAGCAGTGGGGAATATTGCACAATGGGCGCAAGCCTGATGCAGCGACGCCGCGTGAGGGATGG…
Otu0111	Bacteroidetes	Prevotellaceae	Prevotella	denticola	0	0	0	0	0	0	0	0	3.31756	0	0	0	0	0	0	0	0	0	0	0	0	AACGCTGGCTACAGGCTTAACACATGCAAGTCGAGGGGAAACGGCATTGAGTGCTTGCACTGAATGGACGTCGACCGGCGCACGGGTGAGTAACGCGTATCCAACCTTCCCGTTACTGCGGGATAACCTGCCGAAAGGCAGACTAATACCGCATGTTCTTCGATGACGGCATCAGATTCGAAGCAAAGATTTATCGGTAATGGAGGGGGATGCGTCTGATTAGCTGGTTGGCGGGGCGACGGCCCACCAAGGCGACGATCAGTAGGGGTTCTGAGAGGAAGGTCCCCCACATTGGAACTGAGACACGGTCCAAACTCCTACGGGAGGCAGCAGTGAGGAATATTGGTCAATGGGCGGAAGCCTGAACCAGCCAAGTAGCGTGCAGGAGGACGGCCCTAC…
Otu0112	Bacteroidetes	Prevotellaceae	Prevotella	sp._oral_taxon_376	0	0	0	0	0.215273	0	0	0.457257	0	0	0.00111321	0	0.00203547	0.966854	0	0.250146	0.0468444	1.2227	0	0	0.00291849	AACGCTAGCTACAGGCTTAACACATGCAAGTCGAGGGGCATCATGTCGGTTGCTTGCAACCGATGATGGCGACCGGCGAATGGGTGAGTAACGCGTATCCAACCTGCCCCCGGCCGGGGTATAACCCGTCGAAAGGCGGCCTAATCCCCCATGCAGTCCTCTGAGGTCCTCCGATGAGGATGAAAGGTATTTTTCCGGCCGGTCGATGGGGATGCGTCCGATTAGCTTGCTGGCGGGGTAACGGCCCACCAGGGCTTCGATCGGTAGGGGTTCTGAGAGGAAGGTCCCCCACACTGGTACTGAGACACGGACCAGACTCCTACGGGAGGCAGCAGTGAGGAATATTGGTCAATGGGCGGAAGCCTGAACCAGCCAAGTAGCGTGCAGGATGACGGCCCT…
Otu0113	Firmicutes	Streptococcaceae	Streptococcus	parasanguinis_II	0	0.0125594	0	0	0	0	0.019572	0	0	2.79153	0	0	0	0	0	0.0700553	0	0	0	0	0	AACGCTGGCGGCGTGCCTAATACATGCAAGTAGAACGCTGAAGCTTGGTGCTTGCACCGAGCGGATGAGTTGCGAACGGGTGAGTAACGCGTAGGTAACCTGCCTCTTAGCGGGGGATAACTATTGGAAACGATAGCTAATACCGCATAAAAGTCGACATTGCATGATGTTGACTTGAAAGGTGCAATTGCATCACTAAGAGATGGACCTGCGTTGTATTAGCTAGTTGGTGAGGTAACGGCTCACCAAGGCGACGATACATAGCCGACCTGAGAGGGTGATCGGCCACACTGGGACTGAGACACGGCCCAGACTCCTACGGGAGGCAGCAGTAGGGAATCTTCGGCAATGGGGGCAACCCTGACCGAGCAACGCCGCGTGAGTGAAGAAGGTTTTCGG…
Otu0114	Actinobacteria	Actinomycetaceae	Actinomyces	Actinomyces_unclassified	0	0	0	0	0	0	0	0	0	0	0	0	0	0	0	0	2.92965	0	0	0	0	AACGCTGGCGGCGTGCTTAACACATGCAAGTCGAACGGTGAAGCACCTTCCTTTTGGTGGGTGTGGATGAGTGGCGAACGGGTGAGTAACACGTGAGTAACCTGCCCCCTTCTTCTGGATAACCGCATGAAAGTGTGGCTAATACGGGATATTCTGCGCCTGTCGCATGGTGGGTGTGGGAAAGATGCGCCTTTGGGTGTTTTTGGTGGGGGATGGGCTCGCGGCCTATCAGCTTGTTGGTGGGGTGATGGCCTACCAAGGCGGTGACGGGTAGCCGGCCTGAGAGGGTGGACGGTCACACTGGGACTGAGACACGGCCCAGACTCCTACGGGAGGCAGCAGTGGGGAATATTGCACAATGGGCGCAAGCCTGATGCAGCGACGCCGCGTGAGGGATGG…
Otu0115	Bacteroidetes	Prevotellaceae	Prevotella	sp._oral_taxon_300	0	0.00594917	0	0	0	0	0	0.226031	0.020143	0	0	0	0	3.01434	0.0146624	0	0	0.0022116	0	0	0	AACGCTAGCTACAGGCTTAACACATGCAAGTCGAGGGGAAACGGGAGAATAGCTTGCTATTCTTTGTCGTCGACCGGCGCACGGGTGAGTAACGCGTATCCAACCTTCCCATAACTAAGGAATACCCCGTAGAAATGCGGCCTAATTCCTTATGGTCTCTTATGCCTGTCATGGGAATAAGAGTAAAGATTTATCGGTTATGGATGGGGATGCGTCTGATTAGCTTGCTGGCGGGGTAACGGCCCACCAGGGCATCGATCAGTAGGGGTTCTGAGAGGAAGGTCCCCCACATTGGAACTGAGACACGGTCCAAACTCCTACGGGAGGCAGCAGTGAGGAATATTGGTCAATGGGCGAGAGCCTGAACCAGCCAAGTAGCGTGCAGGATGACGGCCCTAT…
Otu0116	Firmicutes	Peptostreptococcaceae_[XI]	Peptostreptococcaceae_[XI][G-6]	[Eubacterium]_nodatum	0	2.14071	0	0	0	0	0.00265038	0.00334035	0	0	0.00174933	0	0.000782873	0.798121	0.00119345	0.0381792	0	0	0	0	0.0299146	AACGCTGGCGGCGTGCCTAACACATGCAAGTTGAGCGAGAAATCACTTAAAGAAGCTTCGGTAGACTTAAGAGATGGAGAGCAGCGGACGGGTGAGTAACGCGTGGGAAACCTGCCCTTGACAGGAGGATAGCCGAGAGAAATTTCGATTAATACTTCATAAAGCAGAGCATTCGCATGGATGAACTGCCAAAGAATTATCGGTCAAGGATGGTCCCGCGTCTGATTAGCTGGTTGGTAAGGTAGCGGCTTACCAAGGCGACGATCAGTAGCCGGCCTGAGAGGGTGAACGGCCACATTGGAACTGAGACACGGTCCAGACTCCTACGGGAGGCAGCAGTGGGGAATATTGCACAATGGGCGAAAGCCTGATGCAGCAACGCCGCGTGAAGGAAGAAGG…
Otu0117	Firmicutes	Streptococcaceae	Streptococcus	Streptococcus_unclassified	0	0	0	0	0	0	0	0.332922	2.13068	0	0	0	0	0.0477618	0	0.00828417	0.379489	0.0698232	0	0.000169035	0	AACGCTGGCGGCGTGCCTAATACATGCAAGTAGAACGCTGAAGCTTGGTGCTTGCACCGAGCGGATGAGTTGCGAACGGGTGAGTAACGCGTAGGTAACCTGCCTGGTAGCGGGGGATAACTATTGGAAACGATAGCTAATACCGCATAAGAGTAGATGTTGCATGACATTTGCTTAAAAGGTGCAATTGCATCACTACCAGATGGACCTGCGTTGTATTAGCTAGTTGGTGAGGTAACGGCTCACCAAGGCAACGATACATAGCCGACCTGAGAGGGTGATCGGCCACACTGGGACTGAGACACGGCCCAGACTCCTACGGGAGGCAGCAGTAGGGAATCTTCGGCAATGGACGGAAGTCTGACCGAGCAACGCCGCGTGAGTGAAGAAGGTTTTCGG…
Otu0118	Fusobacteria	Fusobacteriaceae	Fusobacterium	nucleatum_subsp._vincentii	0	0.0348688	0	0	0.026989	0	0	0	0	0	0	0	0.00266177	0.0291366	2.51102	0	0.0158324	0.0405986	0	0.00709948	0.245336	AACGCTGACAGAATGCTTAACACATGCAAGTCAACTTGAATTTGGGTTTTTAACTTAGGTTTGGGTGGCGGACGGGTGAGTAACGCGTAAAGAACTTGCCTCACAGCTAGGGACAACATTTGGAAACGAATGCTAATACCTAATATTATGATAATAGGGCATCCTATAATTATGAAAGCTATAAGCGCTGTGAGAGAGCTTTGCGTCCCATTAGCTAGTTGGAGAGGTAACAGCTCACCAAGGCGATGATGGGTAGCCGGCCTGAGAGGGTGATCGGCCACAAGGGGACTGAGACACGGCCCTTACTCCTACGGGAGGCAGCAGTGGGGAATATTGGACAATGGACCAAGAGTCTGATCCAGCAATTCTGTGTGCATGATGAAGTTTTTCGGAATGTAA…
Otu0119	Firmicutes	Veillonellaceae	Selenomonas	noxia	0	0	0	0.887201	1.268	0	0	0.532787	0	0	0	0	0	0	0	0.120841	0	0	0.00751381	0	0	AACGCTGGCGGCGTGCTTAACACATGCAAGTCGAACGGAGCGAATGAAAGCTTGCTTTTATAAGCTTAGTGGCAAACGGGTGAGTAACACGTAGGCAACCTGCCGACAGGATGGGGACAACATTCCGAAAGGAATGCTAATACCGAATGAAGTCGAGGGAGGGCATCCTCCTCCGATGAAAGATGGCCTCCATATATAAGCTATCACCTGTCGATGGGCCTGCGTCTGATTAGCTGGTAGGTGAGGTAACGGCTCACCTAGGCGACGATCAGTAGCCGGTCTGAGAGGATGAACGGCCACATTGGGACTGAGACACGGCCCAGACTCCTACGGGAGGCAGCAGTGGGGAATCTTCCGCAATGGGCGCAAGCCTGACGGAGCAACGCCGCGTGAGTGAAG…
Otu0120	Bacteroidetes	Prevotellaceae	Alloprevotella	tannerae	0	0.375459	0	0	0	0	0.0108054	1.01974	0	0	0	0	0	1.32461	0	0	0	0	0	0.119339	0.0870076	AACGCTAGCTACAGGCTTAACACATGCAAGTCGTGGGGCAGCGGATACTTAGCTTGCTAAGTATGCCGGCGACCGGCGCACGGGTGAGTAACGCGTACCGAACCTGCCCATCACACAGGGATAGGCTTGCGAAAGCAAGATTAATACCTGATGGTCTCAATTTTATGCATGTATGATTGAGTAAAGCCTTCGGGCGGTGATGGATGGCGGTGCGTCCCATTAGGAAGTTGGCGGGGTAACGGCCCACCAATCCTTCGATGGGTAGGGGTTCTGAGAGGAAGGTCCCCCACATTGGAACTGAGATACGGTCCAAACTCCTACGGGAGGCAGCAGTGAGGAATATTGGTCAATGGGCGAGAGCCTGAACCAGCCAAGTAGCGTGCGGGATGAAGGCCCTTG…
Otu0121	Fusobacteria	Fusobacteriaceae	Fusobacterium	Fusobacterium_unclassified	0	2.63383	0	0	0	0	0	0	0	0.0011168	0	0	0	0	0	0	0.00473341	0	0	0	0	AACGCTGACAGAATGCTTAACACATGCAAGTCTACTTGAATTTGGGTTTTTTAACTTCGATTTGGGTGGCGGACGGGTGAGTAACGCGTAAAGAACTTGCCTCACAGCTAGGGACAACATTTGGAAACGAATGCTAATACCTGATATTATGATTATAGGGCATCCTAGAATTATGAAAGCTATATGCGCTGTGAGAGAGCTTTGCGTCCCATTAGCTAGTTGGAGAGGTAACGGCTCACCAAGGCGATGATGGGTAGCCGGCCTGAGAGGGTGAACGGCCACAAGGGGACTGAGACACGGCCCTTACTCCTACGGGAGGCAGCAGTGGGGAATATTGGACAATGGACCGAGAGTCTGATCCAGCAATTCTGTGTGCACGATGACGTTTTTCGGAATGTA…
Otu0122	Bacteroidetes	Prevotellaceae	Prevotella	oulorum	0	0.00545341	0	0.215315	0	0	0	0.0562293	0.121719	0	0	0.000155686	0	0.0484995	0	0.085543	2.03635	0.000157971	0.00667894	0	0	AACGCTAGCTACAGGCTTAACACATGCAAGTCGAGGGGAAACGATGAGAGAGCTTGCTCTCTTAGGCGTCGACCGGCGCACGGGTGAGTAACGCGTATCCAACCTGCCCATTACAGGGGAATAACCTTGCGAAAGTAAGACTAATGCCCCATGGTATTCTCAGCAGACATCTAATGAGGATTAAAGATTTATCGGTAATGGATGGGGATGCGTCTGATTAGCTTGTTGGCGGGGTAACGGCCCACCAAGGCAACGATCAGTAGGGGTTCTGAGAGGAAGGTCCCCCACATTGGAACTGAGACACGGTCCAAACTCCTACGGGAGGCAGCAGTGAGGAATATTGGTCAATGGGCGAGAGCCTGAACCAGCCAAGTAGCGTGCAGGAAGACGGCCCTATGG…
Otu0123	Firmicutes	Veillonellaceae	Veillonellaceae_[G-1]	sp._oral_taxon_150	0	0	0	0.855725	0.535308	0	0	0.206916	0	0	0.00222642	0	0	0.118575	0.504829	0.0578091	0	0.0830928	0	0.242903	0.00693142	AACGCTGGCGGCGTGCTTAACACATGCAAGTCGAACGGGAAACTTTATTTCGGTAAAGGATCTAGTGGCAAACGGGTGAGTAACGCGTAGGCAACCTGCCCTTAGGATGGGGACAACGGCCCGAAAGGACCGCTAATACCGAATGCACTCTAACTTCCGCATGGAAGAAAGAGGAAAGATGGTGCAAGCCATCGCCGAAGGAAGGGCCTGCGTCTGATTAGCCAGTTGGTGAGGTAACGGCTCACCAAAGCGACGATCAGTAGCCGGTCTGAGAGGATGAACGGCCACAATGGGACTGAGACACGGCCCATACTCCTACGGGAGGCAGCAGTGGGGAATCTTCCGCAATGGGCGAAAGCCTGACGGAGCAACGCCGCGTGAGTGAAGAAGGTCTTCGGA…
Otu0124	Actinobacteria	Actinomycetaceae	Actinomyces	sp._oral_taxon_169	0.640893	0	0	0	0	0	0	0	0.974782	0.0676463	0	0	0	0	0	0.0133267	0.536671	0.0593972	0.311614	0	0	AACGCTGGCGGCGTGCTTAACACATGCAAGTCGAACGGTGAAGGGACCAGCTTGCTGGTTCTGGATGAGTGGCGAACGGGTGAGTAACACGTGAGTAACCTGCCCCCTTCTTCTGGATAACCGCATGAAAGTGTGGCTAATACGGGATATTCTGGGTCTGTCGCATGATGGGCCCGGGAAAGATATTGTTTCGGTGGGGGATGGGCTCGCGGCCTATCAGCTTGTTGGTGGGGTGATGGCCTACCAAGGCGGTGACGGGTAGCCGGCCTGAGAGGGTGGACGGTCACACTGGGACTGAGACACGGCCCAGACTCCTACGGGAGGCAGCAGTGGGGAATATTGCACAATGGGCGCAAGCCTGATGCAGCGACGCCGCGTGAGGGATGGAGGCCTTCGGGT…
Otu0125	Actinobacteria	Actinomycetaceae	Actinomyces	Actinomyces_unclassified	0	0	0	2.63808	0	0	0	0	0.00120513	0	0	0.0021796	0	0	0	0	0	0	0	0	0	AACGCTGGCGGCGTGCTTAACACATGCAAGTCGAACGGTGAAGGGAACAGTTTGCTGGTCCTGGATGAGTGGCGAACGGGTGAGTAACACGTGAGTAACCTGCCCCCTTCTTCTGGATAACCGCATGAAAGTGTGGCTAATACGGGATATTCTGGGTCTGTCGCATGATGGGTTCGGGAAAGATTGAGCCTTTGGGTGTTTTTGGTGGGGGATGGGCTCGCGGCCTATCAGCTTGTTGGTGGGGTGATGGCCTACCAAGGCGGTGACGGGTAGCCGGCCTGAGAGGGTGGACGGTCACACTGGGACTGAGACACGGCCCAGACTCCTACGGGAGGCAGCAGTGGGGAATATTGCACAATGGGCGCAAGCCTGATGCAGCGACGCCGCGTGAGGGATGGA…
Otu0126	Actinobacteria	Actinomycetaceae	Actinomyces	sp._oral_taxon_414	0	0	0	0	0	0	0	0	0	0	0	0	0	0	0.755965	1.62946	0	0	0	0	0.316474	AACGCTGGCGGCGTGCTTAACACATGCAAGTCGAACGGGCCTGTCTTCTTTTTTGGGGGTGGGTTGAGTGGCGAACGGGTGAGTATCACGTGAGTAACCTGCCCTTCGGTCCTGGATAACCGCTTGAAAGGGCGGCTAATACGGGGTGGTCCGGTTGGTCCGCATGGGCTGGTCGGGATAGATTCACTGTTTTTGGTGTTTCGGCGGGGGATGGGCTCGCGGCCTATCAGCTTGTTGGTGGGGTGATGGCCTACCAAGGCGGTGACGGGTAGCCGGCCTGAGAGGGTGGGCGGCCACACTGGGACTGAGATACGGCCCAGACTCCTGCGGGAGGCAGCAGTGGGGGGTATTGCACAATGGGCGGAAGCCTGATGCAGCGACGTCGCGTGAGGGATGGAG…
Otu0127	Actinobacteria	Actinomycetaceae	Actinomyces	dentalis	0	0	0	0.00916601	0.168003	0	0.121102	0.0597552	0	0	0	0	0.753437	0.497534	0.151739	0.399261	0	0	0	0.00354974	0.350766	AACGCTGGCGGCGTGCTTAACACATGCAAGTCGAACGGGCCCGCCCTCTTTTTTGGGGGTGGGTTGAGTGGCGAACGGGTGAGTATCACGTGAGTAACCTGCCCCCTGCTCCTGGATAACTGCTTGAAAGGGCGGCTAATACGGGGTGTGCCGGCTGGTCCGCATGGGCCTGGTCGGGATAGTTTCATCTTCGGGTGTTTCGGTGGGGGATGGGCTCGCGGCCTATCAGCTTGTTGGTGGGGTGATGGCCCACCAAGGCGGTGACGGGTAGCCGGCCTGAGAGGGTGGGCGGCCACACTGGGACTGAGACACGGCCCAGACTCCTGCGGGAGGCAGCAGTGGGGGGTATTGCACAATGGGCGGAAGCCTGATGCAGCGACGTCGCGTGAGGGATGGAGG…
Otu0128	Fusobacteria	Fusobacteriaceae	Fusobacterium	nucleatum_subsp._vincentii	0	0	0	0	0.00622823	0	0	0.829892	0.000688648	0	0	0	0	0	0.763296	0.991939	0	0	0	0	0	AACGCTGACAGAATGCTTAACACATGCAAGTCAACTTGAATTTGGGTTTTTAACTTAGGTTTGGGTGGCGGACGGGTGAGTAACGCGTAAAGAACTTGCCTCACAGCTAGGGACAACATTTGGAAACGAATGCTAATACCTAATATTATGGCAATAGGGCATCCTATAATTATGAAAGCTATAAGCGCTGTGAGAGAGCTTTGCGTCCCATTAGCTAGTTGGAGAGGTAACAGCTCACCAAGGCGATGATGGGTAGCCGGCCTGAGAGGGTGATCGGCCACAAGGGGACTGAGACACGGCCCTTACTCCTACGGGAGGCAGCAGTGGGGAATATTGGACAATGGACCAAGAGTCTGATCCAGCAATTCTGTGTGCACGATGAAGTTTTTCGGAATGTAA…
Otu0129	Spirochaetes	Spirochaetaceae	Treponema	amylovorum	0	0	0	0	0.0154907	0	0	2.63164	0	0	0	0	0	0	0	0	0	0	0	0	0	AACGCTGGCGGCGCGTCTTAAGCATGCAAGTCGAACGGCAAGAAGAAGCTTGCTTCTTCCTAGAGTGGCGGACTGGTGAGTAACGCGTGGATGACGTACCCTCGTGACGGGGATAGCCGGTAGAAATACCGGATAATACCGGATAAGGTCTCACGGAATAAAGGCGTGAGAGGAAAGCAGCGTATGCTGCGCAGGAGGAACGGTTCGCGGCCTATCAGCTAGTTGGCAGGGTAAAGGCCTACCAAGGCGACGACGGGTATCCGGCCTGAGAGGGTGGACGGACACATTGGGACTGAGATACGGCCCAGACTCCTACGGGAGGCAGCAGCTAAGAATATTCCGCAATGGGGGGAACCCTGACGGAGCGACGCCGCGTGGACGATGAAGGTCGGAAGATTG…
Otu0130	Actinobacteria	Actinomycetaceae	Actinomyces	sp._oral_taxon_525	0	0	0	0	0.427832	0	0	0.989673	0	0.00255269	0	0	0.0133088	0.0267392	0.47738	0	0.0261154	0.0154812	0.0304727	0	0.51329	AACGCTGGCGGCGTGCTTAACACATGCAAGTCGAACGGGCCCGCACCTTTTTTTGGGGGCGGGTTGAGTGGCGAACGGGTGAGTATCACGTGAGTAACCTGCCCTCCTCTCCTGGATAACCGCTTGAAAGGGCGGCTAATACGGGGTGGTCCGGTTGGTCCGCATGGGCCGGCTGGGATAGTTTCATCTTCGGGTGTTTCGGTGGGGGATGGGCTCGCGGCCTATCAGCTTGTTGGTGGGGTGATGGCCCACCAAGGCGGTGACGGGTAGCCGGCCTGAGAGGGTGGGCGGCCACACTGGGACTGAGACACGGCCCAGACTCCTGCGGGAGGCAGCAGTGGGGGGTATTGCACAATGGGCGGAAGCCTGATGCAGCGACGTCGCGTGAGGGATGGAGGC…
Otu0131	Bacteroidetes	Prevotellaceae	Prevotella	sp._oral_taxon_317	0	0	0	0	0	0	0	0	2.4039	0	0	0	0	0	0	0.00558281	0	0	0	0	0	AACGCTAGCTACAGGCTTAACACATGCAAGTCGCGGGGCAGCATGGGGGTTGCTTGCAATCCCCGATGGCGACCGGCGCACGGGTGAGTAACGCGTATCCAACCTGCCCTTCACCACGGGATAACCCGGCGAAAGTCGGACTAATACCGTATGTTGTCCATTGACGGCATCCGATTTGGACGAAAGGCTTTGCGGTGAGGGATGGGGATGCGTCCGATTAGCTCGACGGCGGGGTAACGGCCCACCGTGGCTACGATCGGTAGGGGTTCTGAGAGGAAGGTCCCCCACACTGGAACTGAGACACGGTCCAGACTCCTACGGGAGGCAGCAGTGAGGAATATTGGTCAATGGGCGGAAGCCTGAACCAGCCAAGTAGCGTGCAGGATGACGGCCCTATGG…
Otu0132	Spirochaetes	Spirochaetaceae	Treponema	socranskii	0	1.3888	0	0	0.0303427	0	0	0.236608	0	0	0	0.000467058	0.0098642	0.35222	0	0.154698	0	0	0	0.0395542	0.0638421	AACGCTGGCGGCGCGTCTTAACCATGCAAGTCGAGCGGCAGGCAGCAATGCCGAGAGCGGCGGACTGGTGAGTAACACGTGGATAACGTACCCCGATGTCTGGGACAGCCTGTAGAAATAGAGGGTAATACCGGATAGATCACTGTTTACGTGAGGTAGACAGCGGGAAAGGAGCTTCGGCTCCGCGCCGGGAACGGTCTGCGGCCCATCAGCTAGACGGCGGGGTAAGTGCCCGCCGTGGCGAGGACGGGTATCCGGCCTGAGAGGGCGGACGGACACATTGGGACTGAGATACGGCCCAGACTCCTACGGGAGGCAGCAGGTAAGAATATTCCGCAATGGGGGGAACCCTGACGGAGCGACGCCGCGTGAACGAAGAAGGCCGGAAGGTTGTAAAGT…
Otu0133	Proteobacteria	Comamonadaceae	Ottowia	sp._oral_taxon_894	0	0	0	0	2.10722	0	0	0	0	0	0	0	0	0	0	0.00918462	0.00114255	0	0	0	0	AACGCTGGCGGAATGCTTTACACATGCAAGTCGAGCGGCAGCGCGGGGCAACCTGGCGGCGAGCGGCGAACGGGTGAGTAATACATCGGAACGTGCCCAGACGTGGGGGATAGCCCGGCGAAAGCCGGATTAATACCGCATGAGATCTGAGGATGAAAGCAGGGGACCTTCGGGCCTTGCGCGTTTGGAGCGGCCGATGGCAGATTAGGTAGTTGGTGAGGTAAAGGCTTACCAAGCCTGCGATCTGTAGCTGGTCTGAGAGGATGATCAGCCACACTGGGACTGAGACACGGCCCAGACTCCTACGGGAGGCAGCAGTGGGGAATTTTGGACAATGGGCGCAAGCCTGATCCAGCCATTCCGCGTGCAGGATGAAGGCCCTCGGGTTGTAAACTGCTT…
Otu0134	Bacteroidetes	Flavobacteriaceae	Capnocytophaga	sp._oral_taxon_336	0	0	0	0	0	0	0	0.0473217	0	0	0	0	0	0.0156747	0.336723	0.021791	0.00587596	0.0126377	2.18777	0.0246791	0.000182406	AACGCTAGCGGCAGGCCTAACACATGCAAGTCGAGGGGGAGGTTACTTTCGGGTAACTGAGACCGGCGTACGGGTGCGTAACGCGTATACAATCTGCCTTTCACTGGGGGATAGCCCGAAGAAATTTGGATTAATACCCCATAGTATATAGGGACGGCATCGTTTTTATATTAAAGCTTAGGTGGTGAAAGATGAGTATGCGTTCTATTAGCTAGTTGGAGAGGTAACGGCTCCCCAAGGCGATGATAGATAGGGGTTCTGAGAGGGATGTCCCCCACACTGGTACTGAGATACGGACCAGACTCCTACGGGAGGCAGCAGTGAGGAATATTGGACAATGGTCGGAAGACTGATCCAGCCATGCCGCGTGCAGGATGAAGGTCTTATGGATTGTAAACT…
Otu0135	Firmicutes	Veillonellaceae	Selenomonas	noxia	0	0	0	2.26522	0	0	0	0	0	0	0	0.000934115	0	0.00350376	0	0.000180091	0	0	0	0	0	AACGCTGGCGGCGTGCTTAACACATGCAAGTCGAACGGAGCGAATGAAAGCTTGCTTTTATAAGCTTAGTGGCAAACGGGTGAGTAACACGTAGACAACCTGCCGACAGGATGGGGACAACATTCCGAAAGGAATGCTAATACCGAATGAAGCGCAGGAGAGGCATCTCTCCTGCGTGAAAGATGGCCTCTATATATAAGCTATCACCTGTTGATGGGTCTGCGTCTGATTAGCTGGTAGGTGAGGTAACGGCTCACCTAGGCGACGATCAGTAGCCGGTCTGAGAGGATGAACGGCCACATTGGGACTGAGACACGGCCCAGACTCCTACGGGAGGCAGCAGTGGGGAATCTTCCGCAATGGGCGCAAGCCTGACGGAGCAACGCCGCGTGAGTGAAG…
Otu0136	Firmicutes	Veillonellaceae	Megasphaera	micronuciformis	0	0.0370171	0.0384676	0.126076	0.0359321	0	0	0.615553	0.0211759	0.0540851	0	0	0.888248	0.0201005	0.209877	0.029715	0.0618608	0	0.078895	0	0	AACGCTGGCGGCGTGCTTAACACATGCAAGTCGAACGAGAGCGTAGAGAAAGCTTGCTTTTTCTACAATCTAGTGGCAAACGGGTGAGTAACGCGTAAACAACCTGCCCTACGGATGGGGACAACAGCTGGAAACGGCTGCTAATACCGAATACGTTCCGAAAGTCGCATGACTATCGGAAGAAAGGATGGCCTCTATTTATAAGCTATCGCCGGAGGAGGGGTTTGCGTCTGATTAGCTAGTTGGAGGGGTAACGGCCCACCAAGGCGACGATCAGTAGCCGGTCTGAGAGGATGAACGGCCACATTGGAACTGAGACACGGTCCAGACTCCTACGGGAGGCAGCAGTGGGGAATCTTCCGCAATGGGCGAAAGCCTGACGGAGCAACGCCGCGTGAG…
Otu0137	Bacteroidetes	Prevotellaceae	Alloprevotella	rava	0	0.337285	0	0.00363182	0	0	0	0.387667	0	0	0	0	0	0.972755	0.0168788	0.499031	0	0	0	0.0131847	0.121665	AACGCTAGCTACAGGCTTAACACATGCAAGTCGAGGGGAAACGACATTGAAAGCTTGCTTTTAATGGGCGTCGACCGGCGCACGGGTGCGTAACGCGTATCGAACCTGCCCTTTACTCAGGGATAGCCTTGCGAAAGTAAGATTAATACCTGATAGTGTTGCGATGAGGCATCTTGTTGCAACTAAAGATTTATTGGTAAAGGATGGCGATGCGTCTGATTAGGTAGTAGGCGGGGTAATGGCCCACCTAGCCTTCGATCAGTAGGGGTTCTGAGAGGAAGGTCCCCCACATTGGAACTGAGACACGGTCCAAACTCCTACGGGAGGCAGCAGTGAGGAATATTGGTCAATGGACGAGAGTCTGAACCAGCCAAGTAGCGTGCAGGACGACGGCCCTCT…
Otu0138	Actinobacteria	Actinomycetaceae	Actinomyces	Actinomyces_unclassified	0	0	0	1.78651	0.00686702	0	0	0	0	0	0	0	0	0	0	0	0.425028	0	0	0	0.0031009	AACGCTGGCGGCGTGCTTAACACATGCAAGTCGAACGGTGAAGGGATCAGCTTGCTGGTTCTGGATGAGTGGCGAACGGGTGAGTAACACGTGAGTAACCTGCCCCCTTCTTCTGGATAACCGCATGAAAGTGTGGCTAATACGGGATATTCTGTGCCTGCTGCATGGTGGGTGTGGGAAAGATATTGTTTCGGTGGGGGATGGGCTCGCGGCCTATCAGCTTGTTGGTGGGGTGATGGCCTACCAAGGCGGTGACGGGTAGCCGGCCTGAGAGGGTGGACGGTCACACTGGGACTGAGACACGGCCCAGACTCCTACGGGAGGCAGCAGTGGGGAATATTGCACAATGGGCGCAAGCCTGATGCAGCGACGCCGCGTGAGGGATGGAGGCCTTCGGGT…
Otu0139	Firmicutes	Lachnospiraceae_[XIV]	Catonella	morbi	0	0.00991529	0	0	0	0	0	0.699062	0	0	0	0	0	0.515053	0.222664	0.140831	0	0.0011058	0	0.108521	0.564729	AACGCTGGCGGCGTGCCTAACACATGCAAGTCGAACGGAGATTACGGACGGAAGTTTTCGGATGGAAGACTGTAATTCTTAGTGGCGGACGGGTGAGTAACGCGTGGGCAACCTGCCCTATACAGGGGGATAGCAGCTGGAAACGGCTGGTAAGACCGCATAAGTCGGTTAAATCGCATGATTTGATCGGGAAATGAGCAATCAGGTATAGGATGGGCCCGCGTCCGATTAGCCAGTTGGCAGGGTAAAAGCCTACCAAAGCGACGATCGGTAGCCGGACTGAGAGGTCGGACGGCCACATTGGGACTGAGACACGGCCCAAACTCCTACGGGAGGCAGCAGTGGGGGATATTGCACAATGGAGGAAACTCTGATGCAGCGACGCCGCGTGAGTGAAGA…
Otu0140	Actinobacteria	Actinomycetaceae	Actinomyces	sp._oral_taxon_180	0	0	0	0.252671	0.0996517	0	0	0.484723	0.566758	0.566059	0	0	0	0	0.0929186	0.0127864	0	0.0157971	0	0	0.00711383	AACGCTGGCGGCGTGCTTAACACATGCAAGTCGAACGCTGAAGCCCAGCTTGCTGGGTGGATGAGTGGCGAACGGGTGAGTAACACGTGAGTAACCTGCCCCCTTCTTTGGGATAACGCCCGGAAACGGGTGCTAATACTGGATATTCACTGGCCTTCGCATGGGGGTTGGTGGAAAGGTTTTTTCTGGTGGGGGATGGGCTCGCGGCCTATCAGCTTGTTGGTGGGGTGATGGCCTACCAAGGCTTTGACGGGTAGCCGGCCTGAGAGGGTGACCGGTCACATTGGGACTGAGATACGGCCCAGACTCCTACGGGAGGCAGCAGTGGGGAATATTGCACAATGGGCGAAAGCCTGATGCAGCGACGCCGCGTGAGGGATGACGGCCTTCGGGTTGTAA…
Otu0141	Bacteroidetes	Prevotellaceae	Alloprevotella	sp._oral_taxon_473	0	0	0	0	0	0	0	1.59001	0	0	0	0	0	0	0	0	0.0190969	0.540261	0	0	0.00784345	AACGCTAGCTACAGGCTTAACACATGCAAGTCGAGGGGCAGCATGGAAGAAGCTTGCTTCTTCTGATGGCGACCGGCGCACGGGTGCGTAACGCGTATCAAACCTGCCTCATACTCGGGGATAGCCTTGCGAAAGTAAGATTAATACCCGATGTTGTTATATTTCCGCATGGTGATATAACCAAAGATTTATCGGTATGAGATGGTGATGCGTCCGATTAGGTAGTAGGCGGGGTAACGGCCCACCTAGCCATCGATCGGTAGGGGTTCTGAGAGGAAGGTCCCCCACACTGGAACTGAGACACGGTCCAGACTCCTACGGGAGGCAGCAGTGAGGAATATTGGTCAATGGACGAAAGTCTGAACCAGCCAAGTAGCGTGCAGGATGACGGCCCTCCGG…
Otu0142	Spirochaetes	Spirochaetaceae	Treponema	sp._oral_taxon_237	0	0	0	0	0	0	0	1.60467	0	0	0	0	0	0	0	0.607446	0	0.00189565	0	0	0	AACGCTGGCGGCGCGTCTTAAGCATGCAAGTCGAACGGCAAGAGAGAAGCTTGCTTCTCTCCTAGAGTGGCGGACTGGTGAGGAACACGTGGGTAATCTACCCTTAAGATGGGGATAGCTGTTAGAAATAGCAGGTAATACCGAATAGGCTCAGTGCTTCATAAGAGGCGTTGAGGAAAGGGAGCTACGGCTCCGCTTGAGGATGAGCTTGCGTCCCATTAGCTAGTTGGTGAGGTAAAGGCCCACCAAGGCGACGATGGGTATCCGGCCTGAGAGGGTGATCGGACACATTGGGACTGAGATACGGCCCAAACTCCTACGGGAGGCAGCAGCTAAGAATATTCCGCAATGGACGAAAGTCTGACGGAGCGACGCCGCGTGGATGAAGAAGGCTGAAAA…
Otu0143	Firmicutes	Erysipelotrichaceae	Solobacterium	moorei	0	0.0120636	0	0.11518	0	0	0	0.357975	0.287683	0.269468	0	0	0	0.350192	0.370651	0.263112	0.0419478	0.00853044	0	0.00118325	0.0153221	AACGCTGGCGGCGTGCCTAATACATGCAAGTCGAACGCTGGAGATCTAGCTTGCTAGATCGAAGGAGTGGCGAACGGGTGAGTAATACATAAGCAACCTACCCACGAAGACTGGGATAATCTCTGGAAACGGGGACTAATACCGGATAGGTAATCGGAAGGCATCTTCTGGTTATTAAAGGTTAAAAACACTGGTGGATGGGCTTATGGCGCATTAGTTAGTTGGTGAGGTAACGGCCCACCAAGACGATGATGCGTAGCCGGCCTGAGAGGGTGAACGGCCACATTGGGACTGAGACACGGCCCAGACTCCTACGGGAGGCAGCAGTAGGGAATTTTCGGCAATGGGGGCAACCCTGACCGAGCAACGCCGCGTGAGTGAAGACGGCCTTCGGGTTGT…
Otu0144	Firmicutes	Peptoniphilaceae	Parvimonas	micra	0	0	0.0101753	0	0	0	0	1.5618	0	0	0	0	0.00250519	0	0	0.609066	0	0	0	0	0	AACGCTGGCGGCGTGCTTAACACATGCAAGTCGAACGTGATTTTTAAGGAAAGCCCTTCAGGGTGGGAATTAAAATGAAAGTGGCGAACGGGTGAGTAACACGTGAGCAACCTACCTTACACAGGGGGATAGCCGTTGGAAACGACGATTAATACCGCATGAGACCACAGAATCGCATGATATAGGGGTCAAAGATTTATCGGTGTAAGAAGGGCCCGCGTCTGATTAGCTAGTTGGAAGGGTAAAGGCCTACCAAGGCGACGATCAGTAGCCGGTCTGAGAGGATGAACGGCCACATTGGAACTGAGACACGGTCCAAACTCCTACGGGAGGCAGCAGTGGGGAATATTGCACAATGGGGGGAACCCTGATGCAGCGACGCCGCGTGAGCGAAGAAGG…
Otu0145	Actinobacteria	Actinomycetaceae	Actinomyces	naeslundii	0	0.00958478	0	0	0.0226771	0	0	0.0129903	0.00172162	0	0	0	0.146241	0.132959	0.00272788	0	0	0.00252754	0.0133579	0	1.76295	AACGCTGGCGGCGTGCTTAACACATGCAAGTCGAACGGTGAAGGGACTGGTTTTGCTGGTCCTGGATGAGTGGCGAACGGGTGAGTAACACGTGAGTAACCTGCCCCCTTCTTCTGGATAACCGCATGAAAGTGTGGCTAATACGGGATATTCTGGGTCTGTCGCATGGTGGGCCTGGGAAAGATTGCGCCTTTTTTGGTGTTTTTGGTGGGGGATGGGCTCGCGGCCTATCAGCTTGTTGGTGGGGTGATGGCCTACCAAGGCGGTGACGGGTAGCCGGCCTGAGAGGGTGGACGGTCACACTGGGACTGAGACACGGCCCAGACTCCTACGGGAGGCAGCAGTGGGGAATATTGCACAATGGGCGCAAGCCTGATGCAGCGACGCCGCGTGAGGGAT…
Otu0146	Actinobacteria	Actinomycetaceae	Actinomyces	sp._oral_taxon_180	0	0.0051229	0	0	0.16944	0	0.0369014	0.103365	0	0	0	0.00233529	1.29018	0.0822462	0.0132984	0.00612308	0.0488031	0	0	0.0101421	0.121847	AACGCTGGCGGCGTGCTTAACACATGCAAGTCGAACGCTGAAGCTCAGCTTTTGTTGGGTGGATGAGTGGCGAACGGGTGAGTAACACGTGAGTAACCTGCCCCCTTCTTTGGGATAACGCCCGGAAACGGGTGCTAATACTGGATATTCACTGGTCTTCGCATGGGGGTTGGTGGAAAGGGTTTTTCTGGTGGGGGATGGGCTCGCGGCCTATCAGCTTGTTGGTGGGGTGATGGCCTACCAAGGCTTTGACGGGTAGCCGGCCTGAGAGGGTGACCGGTCACATTGGGACTGAGATACGGCCCAGACTCCTACGGGAGGCAGCAGTGGGGAATATTGCACAATGGGCGCAAGCCTGATGCAGCGACGCCGCGTGAGGGATGGAGGCCTTCGGGTTGT…
Otu0147	Proteobacteria	Burkholderiaceae	Lautropia	mirabilis	0	0	0	0	0.0887922	0	0	0	0.00516486	0	0	0	0	0	0.00392133	0	0.00130577	0.0265392	2.27063	0	0	AACGCTGGCGGCATGCTTTACACATGCAAGTCGAACGGCAGCGCGGGCTTCGGCCTGGCGGCGAGTGGCGAACGGGTGAGTAATACATCGGAACGTGCCCAGTAGTGGGGGATAGCTCGGCGAAAGCCGGATTAATACCGCATACGACCTGAGGGTGAAAGCGGGGGATCTTCGGACCTCGCGCTATTGGAGCGGCCGATGGCAGATTAGCTAGTTGGTGGGGTAAAGGCCTACCAAGGCGACGATCTGTAGCTGGTCTGAGAGGACGACCAGCCACACTGGGACTGAGACACGGCCCAGACTCCTACGGGAGGCAGCAGTGGGGAATTTTGGACAATGGGCGAAAGCCTGATCCAGCAATGCCGCGTGTGTGATGAAGGCCTTCGGGTTGTAAAGCAC…
Otu0148	Bacteroidetes	Flavobacteriaceae	Capnocytophaga	Capnocytophaga_unclassified	0	0.00280933	0	1.33737	0	0	0	0	0	0	0	0	0.0466592	0	0.127188	0.0266534	0	0.0578174	0.478588	0	0	AACGCTAGCGGCAGGCCTAACACATGCAAGTCGAGGGGGAGGTTACTTTCGGGTAACTGAGACCGGCGTACGGGTGCGTAACGCGTATACAATCTGCCTTTCACTGGGGGATAGCCCGAAGAAATTTGGATTAATACCCCATAGTATAGGAGCACGGCATCGTGATACTATTAAAGCTTAGGTGGTGAAAGATGAGTATGCGTTCTATTAGCTAGTTGGAGAGGTAACGGCTCCCCAAGGCGATGATAGATAGGGGTTCTGAGAGGGATGTCCCCCACACTGGTACTGAGATACGGACCAGACTCCTACGGGAGGCAGCAGTGAGGAATATTGGACAATGGTCGGAAGACTGATCCAGCCATGCCGCGTGCAGGATGAAGGTCTTATGGATTGTAAACT…
Otu0149	Firmicutes	Streptococcaceae	Streptococcus	australis	0.0279347	0	0	0	0	1.8299	0.0350665	0.00630956	0	0	0	0	0	0	0.0293248	0	0	0	0	0.00236649	0.0255368	AACGCTGGCGGCGTGCCTAATACATGCAAGTAGAACGCTGAAGGAAGGAGCTTGCTCTTTCCGGATGAGTTGCGAACGGGTGAGTAACGCGTAGGTAACCTGCCTGGTAGCGGGGGATAACTATTGGAAACGATAGCTAATACCGCATAACAGTAGATATCGCATGATAGCTGCTTAAAAGGTGCAATTGCACCACTACCAGATGGACCTGCGTTGTATTAGCTAGTTGGTGAGGTAACGGCTCACCAAGGCAACGATACATAGCCGACCTGAGAGGGTGATCGGCCACACTGGGACTGAGACACGGCCCAGACTCCTACGGGAGGCAGCAGTAGGGAATCTTCGGCAATGGACGGAAGTCTGACCGAGCAACGCCGCGTGAGTGAAGAAGGTTTTCGG…
Otu0150	Bacteroidetes	Prevotellaceae	Prevotella	dentalis	0	0.154844	0	0	0.0277875	0	0	0.0584562	0	0	0	0	0.00516696	1.52082	0.0416002	0.232857	0	0	0	0.0233268	0.000912029	AACGCTGGCTACAGGCTTAACACATGCAAGTCGAGGGGCAGCATGGCGGATGCTTGCATCTGCCGATGGCGACCGGCGCACGGGTGAGTAACGCGTATCCAACCTACCTTCAAGCAGGGGACAATCCGTAGAAATGCGGTCTGATACCCTATGTATTCCAACGAGGTCCTCCGTGTTGGAAGAAAGGTTTATCCGCTTGTTGATGGGGATGCGTCCGATTAGCTTGTTGGCGGGGCAACGGCCCACCAAGGCAACGATCGGTAGGGGTTCTGAGAGGAAGGTCCCCCACACTGGAACTGAGACACGGTCCAGACTCCTACGGGAGGCAGCAGTGAGGAATATTGGTCAATGGGCGTAAGCCTGAACCAGCCAAGTAGCGTGCAGGATGACGGCCCTATG…
Otu0151	Firmicutes	Veillonellaceae	Selenomonas	Selenomonas_unclassified	0	0	0	0.888585	0	0	0	0	0.00189378	0	0	0	0	0.00792957	0	0	0	0	1.29175	0	0	AACGCTGGCGGCGTGCTTAACACATGCAAGTCGAACGGGATGATCTTAAAGCTTGCTTTTAGAGAATCTAGTGGCAAACGGGTGAGTAACACGTAGACAACCTGCCGACAGGATGGGGACAACATTCCGAAAGGAATGCTAATACCGAATGAAGCGGAGGAGAGGCATCTCTCTTCCGTGAAAGATGGCCTCTTTTTATGCTATCACCTGTTGATGGGTCTGCGTCTGATTAGCTAGTTGGTGAGGTAACGGCTCACCAAGGCGACGATCAGTAGCCGGTCTGAGAGGATGAACGGCCACATTGGGACTGAGACACGGCCCAGACTCCTACGGGAGGCAGCAGTGGGGAATCTTCCGCAATGGGCGCAAGCCTGACGGAGCAACGCCGCGTGAGTGAAG…
Otu0152	Firmicutes	Gemellaceae	Gemella	morbillorum	0	0	0	0	0	0	0	0.5339	0	0	0	0	0	0	0.106047	1.27288	0	0	0	0.0681212	0	AACGCTGGCGGCGTGCCTAATACATGCAAGTCGAGCGAAGTTTTTCTGGTGCTTGCACTAGAAAAACTTAGCGGCGAACGGGTGAGTAACACGTAAAGAACCTGCCTCATAGACTGGGACAACTATTGGAAACGATAGCTAATACCGGATAACAGTATTTCTCGCATGAGAGATATTTAAAAGTTGGTTATGCTAACACTATGAGATGGCTTTGCGGTGCATTAGCTAGTTGGTGGGGTAAAGGCCCACCAAGGCGACGATGCATAGCCGACCTGAGAGGGTGATCGGCCACACTGGGACTGAGACACGGCCCAGACTCCTACGGGAGGCAGCAGTAGGGAATCTTCCGCAATGGGCGAAAGCCTGACGGAGCAACGCCGCGTGAGTGAAGAAGGATTT…
Otu0153	Actinobacteria	Actinomycetaceae	Actinomyces	israelii	0	0	0	0	1.34003	0	0.0112131	0	0	0	0	0	0.0018789	0.00258172	0	0	0.00832427	0	0	0	0.44124	AACGCTGGCGGCGTGCTTAACACATGCAAGTCGAACGGGCCTGTCCTGGTTTTTGCTGGGGTGGGTTAGTGGCGAACGGGTGAGTAACACGTGAGTAACCTGCCCCTCACTTCTGGATAACCGCTTGAAAGGGTGGCTAATACGGGGTGTTCTGGCTGTGCCGCATGGTGTGGTTGGGAAAGATTCACTGCTTTGTGGTGTTTTGGTGGGGGATGGGCTCGCGGCCTATCAGCTTGTTGGTGGGGTGATGGCCTGCCAAGGCTTTGACGGGTAGCCGGCCTGAGAGGGTGGGCGGTCACACTGGGACTGAGACACGGCCCAGACTCCTGCGGGAGGCAGCAGTGGGGGATATTGCACAATGGGCGGAAGCCTGATGCAGCGACGTCGCGTGAGGGATGG…
Otu0154	Actinobacteria	Corynebacteriaceae	Corynebacterium	matruchotii	0	0	0	0	0	0	0	0	0	0	0	0	0	0.0201005	0	0	1.76605	0	0	0	0	AACGCTGGCGGCGTGCTTAACACATGCAAGTCGAACGGAAAGGCCCCCACCTTTTTGGTGGGGGTGCTCGAGTGGCGAACGGGTGAGTAACACGTGGGTGATCTGCCCTGTACTTCGGGATAAGCTTGGGAAACTGGGTCTAATACCGGATAGGACCATGGTTTAGTGTCTCATGGTGGAAAGATTATTGTTTTGGTGCAGGATGAGCTCGCGGCCTATCAGCTTGTTGGTGGGGTAATGGCCTACCAAGGCGTCGACGGGTAGCCGGCCTGAGAGGGTGGACGGCCACATTGGGACTGAGATACGGCCCAGACTCCTACGGGAGGCAGCAGTGGGGAATATTGCACAATGGGCGCAAGCCTGATGCAGCGACGCCGCGTGGGGGATGACGGCCTTCGG…
Otu0155	Actinobacteria	Eggerthellaceae	Cryptobacterium	curtum	0	0.0199958	0	0	0.00271487	0	0	0	0	0.916256	0	0	0.59013	0.0385414	0.059843	0	0.0378673	0	0.0396562	0.00152132	0.0209767	AACGCTGGCGGCGCGCCTAACACATGCAAGTCGAACGATTAAACCGCCCTTGGGCGGATATACAGTGGCGAACGGGTGAGTAACGCGTGACCAACCTTCCCCCCGCATCGGGACAACCCGGGGAAACCCGGGCTAATACCGGATATGCCGGGTATGGCGCATGTCATACCCAGGAAAGCTTTTGCGGCGGGGGATGGGGTCGCGTCCCATCAGGTAGACGGCGGGGTAGTAGCCCACCGTGCCAACGACGGGTAGCCGGGTTGAGAGACCGACCGGCCACATTGGGACTGAGATACGGCCCAGACTCCTACGGGAGGCAGCAGTGGGGAATCTTGCGCAATGGGGGAAACCCTGACGCAGCGACGCCGCGTGCGGGATGGAGGCCTTCGGGCCGTGAAC…
Otu0156	Firmicutes	Staphylococcaceae	Staphylococcus	epidermidis	1.22335	0	0.0263068	0.0679669	0.0931041	0	0.00346588	0	0	0	0.0112911	0.0945013	0.0183192	0	0.00409183	0	0.071654	0.0169029	0	0.0933074	0	AACGCTGGCGGCGTGCCTAATACATGCAAGTCGAGCGAACAGACGAGGAGCTTGCTCCTCTGACGTTAGCGGCGGACGGGTGAGTAACACGTGGATAACCTACCTATAAGACTGGGATAACTTCGGGAAACCGGAGCTAATACCGGATAACATGTTGAACCGCATGGTTCAACAGTGAAAGACGGTCTTGCTGTCACTTATAGATGGATCCGCGCCGCATTAGCTAGTTGGTAAGGTAACGGCTTACCAAGGCAACGATGCGTAGCCGACCTGAGAGGGTGATCGGCCACACTGGAACTGAGACACGGTCCAGACTCCTACGGGAGGCAGCAGTAGGGAATCTTCCGCAATGGGCGAAAGCCTGACGGAGCAACGCCGCGTGAGTGAAGAAGGTCTTCG…
Otu0157	Proteobacteria	Desulfobulbaceae	Desulfobulbus	sp._oral_taxon_041	0	0.134187	0	0	0	0	0	0.407894	0	0	0.00365769	0	0	0.72657	0.00323936	0.242582	0.0166485	0.32779	0	0	0.0191526	AACGCTGGCGGCGTGCTTAACACATGCAAGTCGAACGCGAAAGGGACTTCGGTTCTTAGTAGAGTGGCGCACGGGTGAGTAACGCGTAGATAACCTGTCTTCATATCCGGAATAACACGCCGAAAGGGGTACTAATACCGGATATTCTTGCATTTCACAGGTAAGGCAAGGAAAGGTGGCCTCTGATTCAAGCTACTGTATGAAGAGGGGTCTGCGTACCATTAGCTAGTAGGTGGGGTAATGGCCTACCTAGGCGACGATGGTTAGCGGGTCTGAGAGGATGATCCGCCACACTGGCACTGGAATACGGGCCAGACTCCTACGGGAGGCAGCAGTGAGGAATATTGCGCAATGGGGGCAACCCTGACGCAGCGACGCCGCGTGAGTGAGGAAGGTCTT…
Otu0158	Bacteroidetes	Prevotellaceae	Prevotella	sp._oral_taxon_300	0	0.171865	0	1.11376	0.0114983	0	0	0	0.011707	0	0	0	0	0.00958925	0.350022	0.0244923	0	0	0	0.00726851	0.115645	AACGCTAGCTACAGGCTTAACACATGCAAGTCGAGGGGAAACGGGAGAATAGCTTGCTATTCTTTGTCGTCGACCGGCGCACGGGTGAGTAACGCGTATCCAACCTTCCCATAACTAAGGAATACCCCGTAGAAATGCGGCCTAATCCCTTATGGTCTCTTATACCTGACATCGGAATAAGAGTAAAGATTTATCGGTTATGGATGGGGATGCGTCTGATTAGCTTGCTGGCGGGGTAACGGCCCACCAGGGCATCGATCAGTAGGGGTTCTGAGAGGAAGGTCCCCCACATTGGAACTGAGACACGGTCCAAACTCCTACGGGAGGCAGCAGTGAGGAATATTGGTCAATGGGCGAGAGCCTGAACCAGCCAAGTAGCGTGCAGGATGACGGCCCTAT…
Otu0159	Actinobacteria	Coriobacteriaceae	Slackia	exigua	0	0.624498	0	0.0501537	0.0404037	0	0	0.25331	0.117587	0.22352	0	0	0.00814188	0.0765296	0.0339281	0.111116	0.0336235	0.148967	0.00166973	0.0429349	0.000182406	AACGCTGGCGGCGCGCCTAACACATGCAAGTCGAACGGTTAAGGCCCCCTTCAGGGGGCGCATAGAGTGGCGAACGGGTGAGTAACACGTGACCAACCCGCCCCCCCCACCGGGACAACCTCGGGAAACCGAGGCTAATACCGGATACGCCGGGGCCCCCGCATGGGGGCTCCGGGAAAGCCTTGGCGGGAGGGGACGGGGTCGCGGCCCATCAGGTAGACGGCGGGGCGAAGGCCCGCCGTGCCGACGACGGGTAGCCGGGCTGAGAGGCCGATCGGCCACATTGGGACTGAGACACGGCCCAGACTCCTACGGGAGGCAGCAGTGGGGAATATTGCGCAATGGGCGAAAGCCTGACGCAGCGACGCCGCGTGCGGGAAGGAGGCCTTCGGGTCGTAA…
Otu0160	Bacteroidetes	Prevotellaceae	Prevotella	sp._oral_taxon_472	0	0	0	0	0	0	0	0.0707042	0	0	0	0	0	0	0	1.81189	0.00391731	0	0	0	0	AACGCTAGCTACAGGCTTAACACATGCAAGTCGCGGGGCAGCATGGGGGTTGCTTGCAACTCCCGATGGCGACCGGCGCACGGGTGAGTAACGCGTATCCAACCTGCCCTTCACCACGGGATAACCCGGCGAAAGTCGGACTAATACCGTATGTTGTCCATTGACGGCATCCGATTTGGACGAAAGGTTTGGCGGTGAAGGATGGGGATGCGTCCGATTAGCTGGACGGCGGGGTGACGGCCCACCGTGGCGACGATCGGTAGGGGTTCTGAGAGGAAGGTCCCCCACACTGGAACTGAGACACGGTCCAGACTCCTACGGGAGGCAGCAGTGAGGAATATTGGTCAATGGGCGTAAGCCTGAACCAGCCAAGTAGCGTGCAGGATGACGGCCCTATGG…
Otu0161	Firmicutes	Carnobacteriaceae	Granulicatella	adiacens	0.0390123	0.0333815	0	0.00501537	0	0.971065	0.0507649	0.0141037	0.375485	0.161617	0	0	0	0	0.0255739	0.0387195	0	0	0	0	0.00109444	AACGCTGGCGGCGTGCCTAATACATGCAAGTCGAACGAGAGCGACCGGTGCTTGCACTGGTCAATCTAGTGGCGAACGGGTGAGTAACACGTGGGTAACCTGCCCATCAGAGGGGGATAACATTCGGAAACGGATGCTAAAACCGCATAGGTCCTTTAACCGCATGGTTGAAGGAGGAAAAGAGGCGCAAGCTTCTGCTGATGGATGGACCCGCGGTGCATTAGCTAGTTGGTGAGGTAACGGCTCACCAAGGCCGTGATGCATAGCCGACCTGAGAGGGTGATCGGCCACATTGGGACTGAGACACGGCCCAAACTCCTACGGGAGGCAGCAGTAGGGAATCTTCCGCAATGGACGCAAGTCTGACGGAGCAACGCCGCGTGAGTGAAGAAGGTTTTC…
Otu0162	Actinobacteria	Actinomycetaceae	Actinomyces	johnsonii	0	0	0	0	0.00351336	0	0	0.448906	0.00241027	0	0	0	0	0.00682312	0.113207	0	0	0.00442319	0	0	1.26535	AACGCTGGCGGCGTGCTTAACACATGCAAGTCGAACGGTGAAGCGCTTGCCTTTTTGGTGGGTGTGGATGAGTGGCGAACGGGTGAGTAACACGTGAGTAACCTGCCCTCTTCTTCTGGATAACCTCATGAAAGTGGGGCTAATACGGGGTATTCCGGGTCTGTCGCATGGCGGGTTTGGGAAAGATTGCGCCTTTGGGTGTTTTCGGTGGGGGATGGGCTCGCGGCCTATCAGCTTGTTGGTGGGGTGATGGCCTACCAAGGCGGTGACGGGTAGCCGGCCTGAGAGGGTGGACGGCCACACTGGGACTGAGACACGGCCCAGACTCCTGCGGGAGGCAGCAGTGGGGAATATTGCACAATGGGCGCAAGCCTGATGCAGCGACGCCGCGTGAGGGAT…
Otu0163	Bacteroidetes	Prevotellaceae	Prevotella	salivae	0	0	0	0.163432	0.00335366	0	0	0.0746012	0.170957	0	0	0.0597834	0	0	0.0843939	0.246724	0.868499	0	0.00626151	0	0.0131332	AACGCTAGCTACAGGCTTAACACATGCAAGTCGAGGGGAAACGACATTGAAGCTTGCTTCGATGGGCGTCGACCGGCGCACGGGTGAGTAACGCGTATCCAACCTGCCTCTGACTAAGGGATAACCCGGCGAAAGTCGGACTAATACCTTATGAGGTTTTCAGCAGACATCTAATGAAAACGAAAGATTTATCGGTCAGTGATGGGGATGCGTCTGATTAGCTTGTTGGCGGGGTAACGGCCCACCAAGGCAACGATCAGTAGGGGTTCTGAGAGGAAGGTCCCCCACATTGGAACTGAGACACGGTCCAAACTCCTACGGGAGGCAGCAGTGAGGAATATTGGTCAATGGGCGAGAGCCTGAACCAGCCAAGTAGCGTGCAGGATGACGGCCCTATGG…
Otu0164	Actinobacteria	Actinomycetaceae	Actinomyces	oris	0	0	0	0.00155649	0.209364	0	0	0	0	0	0.0656794	0.600948	0.281521	0	0.0155148	0	0.0117519	0.344851	0	0	0	AACGCTGGCGGCGTGCTTAACACATGCAAGTCGAACGGTGAAGGGACCTGCTTTTGTGGGTCCTGGATGAGTGGCGAACGGGTGAGTAACACGTGAGTAACCTGCCCCCTTCTTCTGGATAACCGCATGAAAGTGTGGCTAATACGGGATATTCTGTGCCTGCTGCATGGTGGGTGTGGGAAAGATGCGCCTTTGGGTGTTTTTGGTGGGGGATGGGCTCGCGGCCTATCAGCTTGTTGGTGGGGTGATGGCCTACCAAGGCGGTGACGGGTAGCCGGCCTGAGAGGGTGGACGGTCACACTGGGACTGAGACACGGCCCAGACTCCTACGGGAGGCAGCAGTGGGGAATATTGCACAATGGGCGCAAGCCTGATGCAGCGACGCCGCGTGAGGGATGG…
Otu0165	Bacteroidetes	Porphyromonadaceae	Tannerella	sp._oral_taxon_808	0	0	0	0.00570714	0.0126162	0	0	0.00630956	0	0	0	0	0	0.850308	0.521197	0.0938272	0	0	0	0	0.228555	AACGCTAGCGATAGGCTTAACACATGCAAGTCGAGGGGCAGCAATTCGTAGCAATACGAAGTTGGCGACCGGCGCACGGGTGAGTAACGCGTATGCAACCTACCCGCAACAGAAGGATAATCCGGCGAAAGTCGGTCTAATACTTCATAATACAGGGACACCGCATGGTGATATTTGTTAAAGATTAATTGGTTGCGGATGGGCATGCGTGCCATTAGGTAGTTGGTGAGGTAACGGCTCACCAAGCCGACGATGGTTAGGGGTTCTGAGAGGAAAATCCCCCACACTGGTACTGAGACACGGACCAGACTCCTACGGGAGGCAGCAGTGAGGAATATTGGTCAATGGGCGAGAGCCTGAACCAGCCAAGTCGCGTGAAGGAAGACGGCCCTATGGGTT…
Otu0166	Bacteroidetes	Prevotellaceae	Prevotella	nigrescens	0	0	0	0	0	0	0	0	0	0	0	0	0.00641956	1.7067	0	0	0	0	0	0	0	AACGCTGGCTACAGGCTTAACACATGCAAGTCGTGGGGAAACGGCATTATGTGCTTGCACATTCTGGACGTCGACCGGCGCACGGGTGAGTATCGCGTATCCAACCTGCCCCTTACTTGGGGATACCCCGTTGAAAGACGGCCTAATACCCGATGTGTTTCATTGACGGCATCCGATATGAAACAAAGGTTTTTTCCGGTAAGGGATGGGGATGCGTCTGATTAGCTTGTTGGCGGGGCAACGGCCCACCAAGGCGACGATCAGTAGGGGTTCTGAGAGGAAGGTCCCCCACATTGGAACTGAGACACGGTCCAAACTCCTACGGGAGGCAGCAGTGAGGAATATTGGTCAATGGACGCAAGTCTGAACCAGCCAAGTAGCGTGCAGGATGACGGCCCT…
Otu0167	Actinobacteria	Actinomycetaceae	Actinomyces	israelii	0	0	0	0	1.28845	0	0	0	0	0	0	0	0	0	0	0	0	0	0	0	0.223447	AACGCTGGCGGCGTGCTTAACACATGCAAGTCGAACGGGCCTGTCCCTGGTCTTTTGGTTGGGGGTGGGTTAGTGGCGAACGGGTGAGTAACACGTGAGTAACCTGCCCCTCACTTCTGGATAACCGCTTGAAAGGGTGGCTAATACGGGGTGTTCTGGCTGTGCCGCATGGTGTGGTTGGGAAAGATTCACTGCTTTGTGGTGTTTTGGTGGGGGATGGGCTCGCGGCCTATCAGCTTGTTGGTGGGGTGATGGCCTGCCAAGGCTTTGACGGGTAGCCGGCCTGAGAGGGTGGGCGGTCACACTGGGACTGAGACACGGCCCAGACTCCTGCGGGAGGCAGCAGTGGGGGATATTGCACAATGGGCGGAAGCCTGATGCAGCGACGTCGCGTGAGGG…
Otu0168	Bacteroidetes	Prevotellaceae	Prevotella	buccae	0	0.00578392	0.0129052	0.182629	0.0126162	0	0	0.388595	0.000172162	0	0	0	0.055584	0.515607	0.354455	0.0376389	0.0331339	0.00758261	0.00459177	0.0348212	0.00820826	AACGCTGGCTACAGGCTTAACACATGCAAGTCGAGGGGCAGCATGCCGGTTGCTTGCAACCGGTGATGGCGACCGGCGCACGGGTGAGTAACGCGTATCCAACCTTCCCGCGACCAAGGGATAACCTGCCGAAAGGCAGACTAATACCTTATGTCCTCCTTTGAAGGCATCTGACGAGGAGCAAAGATCCGTCGGTCACGGATGGGGATGCGTCCGATTAGCTTGTTGGCGGGGCAACGGCCCACCAAGGCATCGATCGGTAGGGGTTCTGAGAGGAAGGCCCCCCACACTGGAACTGAGACACGGTCCAGACTCCTACGGGAGGCAGCAGTGAGGAATATTGGTCAATGGGCGGAAGCCTGAACCAGCCAAGTAGCGTGCAGGACGACGGCCCTACGG…
Otu0169	Firmicutes	Peptostreptococcaceae_[XI]	Mogibacterium	Mogibacterium_unclassified	0	0.00495765	0	0	0.0998114	0	0	0.441112	0.576915	0	0	0	0	0.305934	0.0995678	0.0529466	0	0.0259073	0.0358993	0.00253553	0.000182406	AACGCTGGCGGCGTGCCTAATACATGCAAGTCGAGCGAGATGTTAGCGCATGAACCTTCGGGGGATTATGCTAACGGAAAGCGGCGGACGGGTGAGTAACGCGTAGGCAACCTGCCCCTGACAGAGGGATAGCCATTGGAAACGATGATTAAAACCTCATGACACCGTAGAAGCACATGCTTCATCGGTCAAAGATTTATCGGTCAGGGATGGGCCTGCGTCTGATTAACTAGTTGGTGAGGTAACGGCTCACCAAGGTGACGATCAGTAGCCGACCTGAGAGGGTGATCGGCCACATTGGAACTGAGACACGGTCCAAACTTCTACGGAAGGCAGCAGTAGGGAATCTTGCACAATGGGCGAAAGCCTGATGCAGCAACGCCGCGTGAAGGATGAAGG…
Otu0170	Spirochaetes	Spirochaetaceae	Treponema	Treponema_unclassified	0	0.00413137	0	0	0.308377	0	0	0.142893	0	0	0	0	0	0	0	1.10306	0	0.0011058	0	0.0437801	0.0109444	AACGCTGGCGGCGCGTCTTAAGCATGCAAGTCGAACGGCAAGAGAGAAGCTTGCTTCTCTCCTAGAGTGGCGGACTGGTGAGGAACACGTGGGTAATCTACCCTTAAGATGGGGATAGCTGCTAGAAATAGCAGGTAATACCGAATAGTCTCAATGGTTCATAAGAAGTATTGAGGAAAGGAAGCTACGGCTTCGCTTGAGGATGAGCTTGCGTCCCATTAGCTAGTTGGTGAGGTAAAGGCCCACCAAGGCGACGATGGGTATCCGGCCTGAGAGGGTGATCGGACACATTGGGACTGAGATACGGCCCAAACTCCTACGGGAGGCAGCAGCTAAGAATATTCCGCAATGGACGGAAGTCTGACGGAGCGACGCCGCGTGGATGAAGAAGGCTGAAAA…
Otu0171	Firmicutes	Veillonellaceae	Selenomonas	sputigena	0	0.0150382	0	0.389296	0.0359321	0	0	0	0	0	0	0	0	0.439815	0.491701	0.155058	0	0.00205362	0.0745119	0	0	AACGCTGGCGGCGTGCTTAACACATGCAAGTCGAACGGGAACCTTTATTTCGGTAAAGGTGAGAGTGGCAAACGGGTGAGTAACACGTAGGCAACCTGCCGACAGGATGGGGACAACATTCCGAAAGGAATGCTAATACCGAATGAAGTCACCGGAGGGCATCCTCTGGTGATGAAAGATGGCCTCTGAATATGCTATCACCTGTCGATGGGCCTGCGTCTGATTAGCCAGTTGGCGGGGTAACGGCCCACCAAAGCGACGATCAGTAGCCGGTCTGAGAGGATGAACGGCCACATTGGGACTGAGACACGGCCCAGACTCCTACGGGAGGCAGCAGTGGGGAATCTTCCACAATGGGCGAAAGCCTGATGGAGCAACGCCGCGTGAGTGAAGAAGGTC…
Otu0172	Firmicutes	Streptococcaceae	Streptococcus	parasanguinis_II	0	0	0	0	0	0	1.66158	0	0.136697	0	0	0	0	0	0	0	0	0	0	0	0	AACGCCGGCGGTGTGCCTAATACATGCAAGTAGAACGCTGAAGCTTGGTGCTTGCACCGAGCGGATGAGTTGCGAACGGGTGAGTAACGCGTAGGTAACCTGCCTCTTAGCGGGGGATAACTATTGGAAACGATAGCTAATACCGCATAAAAGACGATATCGCATGATATTGATTTGAAAGATGCAATTGCATCACTAAGAGATGGACCTGCGTTGTATTAGCTAGTTGGTGAGGTAACGGCTCACCAAGGCGACGATACATAGCCGACCTGAGAGGGTGATCGGCCACACTGGGACTGAGACACGGCCCAGACTCCTACGGGAGGCAGCAGTAGGGAATCTTCGGCAATGGGGGCAACCCTGACCGAGCAACGCCGCGTGAGTGAAGAAGGTTTTCGG…
Otu0173	Bacteroidetes	Prevotellaceae	Prevotella	sp._oral_taxon_300	0	0.104937	0	0	0.217669	0	0	0	0	0	0	0	0	0.805866	0.0271084	0.415649	0	0	0	0.00405684	0.0127684	AACGCTAGCTACAGGCTTAACACATGCAAGTCGAGGGGAAACGGGGAAGCAGCTTGCTGCTTTCTGTCGTCGACCGGCGCACGGGTGAGTAACGCGTATCCAACCTTCCCATAACTAAGGAATACCCCGTAGAAATGCGGCCTAATCCCTTATGGTCTCTTATACCTGACATCGGAATAAGAGTAAAGATTTATCGGTTATGGATGGGGATGCGTCTGATTAGCTTGCTGGCGGGGTAACGGCCCACCAGGGCATCGATCAGTAGGGGTTCTGAGAGGAAGGTCCCCCACATTGGAACTGAGACACGGTCCAAACTCCTACGGGAGGCAGCAGTGAGGAATATTGGTCAATGGGCGAGAGCCTGAACCAGCCAAGTAGCGTGCAGGATGACGGCCCTAT…
Otu0174	Fusobacteria	Fusobacteriaceae	Fusobacterium	nucleatum_subsp._animalis	0	0	0	0	0	0	0	0	0.243437	0	0	0	0	0	0	0	1.22138	0	0	0	0.00492496	AACGCTGACAGAATGCTTAACACATGCAAGTCAACTTGAATTTGGGTTTTTAACTTAGATTTGGGTGGCGGACGGGTGAGTAACGCGTAAAGAACTTGCCTCACAGCTAGGGACAACATTTAGAAATGAATGCTAATACCTGATATTATGATTTTAAGGCATCTTAGAATTATGAAAGCTATATGCACTGTGAGAGAGCTTTGCGTCCCATTAGCTAGTTGGAGAGGTAACAGCTCACCAAGGCGATGATGGGTAGCCGGCCTGAGAGGGTGAACGGCCACAAGGGGACTGAGACACGGCCCTTACTCCTACGGGAGGCAGCAGTGGGGAATATTGGACAATGGACCGAGAGTCTGATCCAGCAATTCTGTGTGCACGATGAAGTTTTTCGGAATGTAA…
Otu0175	Bacteroidetes	Prevotellaceae	Prevotella	veroralis	0	0.000991529	0	0	0	0	0	0.121923	1.25196	0	0	0	0	0.18238	0	0	0	0	0	0	0	AACGCTAGCTACAGGCTTAACACATGCAAGTCGAGGGGAAACGGCGTTGAGTGCTTGCACTCTTCGGACGTCGACCGGCGCACGGGTGAGTAACGCGTATCCAACCTTCCCATAACTAAGGGATAACCTACCGAAAGGCAGACTAATACCTTATGTAATTCTTAGATGACATCAGAAGAGAATGAAAGATTTATCGGTTATGGATGGGGATGCGTCTGATTAGCTTGTTGGCGGGGTAACAGCCCACCAAGGCAACGATCAGTAGGGGTTCTGAGAGGAAGGTCCCCCACATTGGAACTGAGACACGGTCCAAACTCCTACGGGAGGCAGCAGTGAGGAATATTGGTCAATGGGCGAGAGCCTGAACCAGCCAAGTAGCGTGCAGGATGACGGCCCTAT…
Otu0176	Firmicutes	Peptostreptococcaceae_[XI]	Peptostreptococcaceae_[XI][G-4]	sp._oral_taxon_103	0	0.144763	0	0	0	0	0	0.37913	0	0	0.00206739	0	0	0.304459	0.0329051	0	0.0158324	0.0105841	0	0.666844	0.00437774	AACGCTGGCGGCGTGCCTAACACATGCAAGTCGAGCGAGAACTTATGTAAAGAAACTTCGGTAGATTTACAAAAGGGAAAGCGGCGGACGGGTGAGTAACGCGTAGGCAACCTGCCCCATACAGGGGGATAGCCACCGGAAACGGTGATTAATACCTCATAAAGCATAGATAACACATGTTAAAGATGTCAAAGAGAATTCGGTATGGGATGGGCCTGCGTCTGATTAGTTAGTTGGTGAGGTAACGGCTCACCAAGGCGACGATCAGTAGCCGACCTGAGAGGGTAGGCGGCCACATTGGAACTGAGACACGGTCCAGACTCCTACGGGAGGCAGCAGTGGGGAATATTGCACAATGGGCGAAAGCCTGATGCAGCAACGCCGTGTGAATGAAGAAGG…
Otu0177	Bacteroidetes	Bacteroidaceae	Bacteroidaceae_[G-1]	sp._oral_taxon_272	0	0.523527	0.303273	0	0.00590883	0	0.0438332	0.00538168	0	0	0.00302157	0	0	0	0.0199477	0.657331	0.00424375	0	0.0169061	0	0.061106	AACGCTAGCTACAGGCTTAACACATGCAAGTCGTGGGGCATCATGATGTAGTAATACATTGATGGCGACCGGCGCACGGGTGAGTAACGCGTATCCAACCTACCCTCCACTCAAGTATAGGCTTCCGAAAGGGAGATTAATCCTTGATATCGTCATTCTCTCTCCTGTTAGAATGATAAAAGGACATCGTTTCGGTAGAGGATGGGGATGCGTTCCATTAGGTAGTAGGTGGTTTAACAGGCCACCTAGCCGATGATGGATAGGGGTTCTGAGAGGAATATCCCCCACACTGGTACTGAGATACGGACCAGACTCCTACGGGAGGCAGCAGTGAGGAATATTGGTCAATGGGCGCAAGCCTGAACCAGCCATGTAGCGTGAAGGATGACGGTTTTTTTG…
Otu0178	Firmicutes	Streptococcaceae	Streptococcus	tigurinus	0	0	0	0	0	0	0	0	0	0	0	0	0	0	0	1.55742	0	0	0	0	0	AACGCTGGCGGCGTGCCTAATACATGCAAGTAGAACGCTGAAGAGAGGAGCTTGCTCTTCTTGGATGAGTTGCGAACGGGTGAGTAACGCGTAGGTAACCTGCCTGGTAGCGGGGGATAACTATTGGAAACGATAGCTAATACCGCATAATATTGACTATTGCATGATAGTCAATTAAAAGGTGCAATTGCATCACTACCAGATGGACCTGCGTTGTATTAGCTAGTTGGTGGGGTAACGGCTCACCAAGGCGACGATACATAGCCGACCTGAGAGGGTGATCGGCCACACTGGGACTGAGACACGGCCCAGACTCCTACGGGAGGCAGCAGTAGGGAATCTTCGGCAATGGACGGAAGTCTGACCGAGCAACGCCGCGTGAGTGAAGAAGGTTTTCGG…
Otu0179	Actinobacteria	Actinomycetaceae	Actinomyces	israelii	0	0	0.0660153	0	0.578906	0	0	0.0233825	0	0.0875891	0	0.170009	0.00970763	0.00129086	0.396396	0	0.0269315	0	0.00417434	0.0091279	0.061106	AACGCTGGCGGCGTGCTTAACACATGCAAGTCGAACGGGCCTGTCCCTGGTCTTTTGGTTGGGGGTGGGTTAGTGGCGAACGGGTGAGTAACACGTGAGTAACCTGCCCCTCACTTCTGGATAACCGCTTGAAAGGGTGGCTAATACGGGGTGTTCTGGCTGTGCCGCATGGTGTGGTTGGGAAAGATTCACTATTTGTTTGGTGTTTTGGTGGGGGATGGGCTCGCGGCCTATCAGCTTGTTGGTGGGGTGATGGCCTGCCAAGGCTTTGACGGGTAGCCGGCCTGAGAGGGTGGGCGGTCACACTGGGACTGAGACACGGCCCAGACTCCTGCGGGAGGCAGCAGTGGGGGATATTGCACAATGGGCGGAAGCCTGATGCAGCGACGTCGCGTGAGG…
Otu0180	Actinobacteria	Actinomycetaceae	Actinomyces	gerencseriae	0.0216735	0.0611443	0	0.401748	0.00303427	0	0	0.162749	0	0.328818	0.366723	0	0.012526	0.0042414	0.0271084	0.0286344	0	0.00205362	0.0150276	0	0	AACGCTGGCGGCGTGCTTAACACATGCAAGTCGAACGGGCTTCTGGGGTTCTGGCTTTTGGTTGGGGTTCTGGGGGTTAGTGGCGAACGGGTGAGTAACACGTGAGTAACCTGCCCTTCACTTCTGGATAACCGCTTGAAAGGGTGGCTAATACGGGATGTTTCTGGGTCTGTCGCATGGCGGGTTCGGGAAAGATGGCACTGTTTGGTGTTTTTGGTGGGGGATGGGCTCGCGGCCTATCAGCTTGTTGGTGGGGTGATGGCCTGCCAAGGCTTTGACGGGTAGCCGGCCTGAGAGGGTGGGCGGTCACACTGGGACTGAGATACGGCCCAGACTCCTACGGGAGGCAGCAGTGGGGAATATTGCACAATGGGCGGAAGCCTGATGCAGCGACGTCGC…
Otu0181	Fusobacteria	Fusobacteriaceae	Fusobacterium	sp._oral_taxon_203	0	0	0	0	0	0	0	1.5605	0	0	0	0	0	0	0.0310297	0	0	0	0	0	0	AACGCTGACAGAATGCTTAACACATGCAAGTCAACTTGAATTTGGGTTTTTTAACTTAGATTTGGGTGGCGGACGGGTGAGTAACGCGTAAAGAACTTGCCTCACAGCTAGGGACAACATTTGGAAACGAATGCTAATACCTGATATTATGATTATAAGGCATCTTAGAATTATGAAAGTTATATGCGCTGTGAGAGAGCTTTGCGTCCCATTAGCTAGTTGGAGAGGTAACGGCTCACCAAGGCGATGATGGGTAGCCGGCCTGAGAGGGTGAACGGCCACAAGGGGACTGAGACACGGCCCTTACTCCTACGGGAGGCAGCAGTGGGGAATATTGGACAATGGACCAAGAGTCTGATCCAGCAATTCTGTGTGCACGATGACGTTTTTCGGAATGTA…
Otu0182	Actinobacteria	Actinomycetaceae	Actinomyces	sp._oral_taxon_180	0	0	0	0	0	0	0	0	0.00086081	0	0	0	0.123851	0	0	0.0129665	0.000489663	0.00742464	0	0.00202842	1.39486	AACGCTGGCGGCGTGCTTAACACATGCAAGTCGAACGCTGAAGCCTAGCTTGCTGGGTGGATGAGTGGCGAACGGGTGAGTAACACGTGAGTAACCTGCCCCCTTCTTTGGGATAACGCCCGGAAACGGGTGCTAATACTGGATATTCACTGGTCTTCGCATGGGGGTTGGTGGAAAGGTTTTTTCTGGTGGGGGATGGGCTCGCGGCCTATCAGCTTGTTGGTGGGGTGATGGCCTACCAAGGCTTTGACGGGTAGCCGGCCTGAGAGGGTGACCGGTCACATTGGGACTGAGATACGGCCCAGACTCCTACGGGAGGCAGCAGTGGGGAATATTGCACAATGGGCGAAAGCCTGATGCAGCGACGCCGCGTGAGGGATGGAGGCCTTCGGGTTGTAA…
Otu0183	Spirochaetes	Spirochaetaceae	Treponema	socranskii	0	0.0537078	0	0.0560337	0.0314606	0	0	0.135655	0	0	0.00174933	0	0.000939448	0.259647	0.195214	0.0614109	0.00734495	0.0279609	0	0.450817	0.205207	AACGCTGGCGGCGCGTCTTAACCATGCAAGTCGAGCGGCAGGCAGCAATGCCGAGAGCGGCGGACTGGTGAGTAACACGTGGATAACGTACCCCGATGTCCGGGACAGCCTGTAGAAATAGAGGGTAATACCGGATAGATCACTGTTTACGTGAGGTAGACAGCGGGAAAGGAGCTTCGGCTCCGCGACGGGATCGGTCTGCGGCCCATCAGCTGGACGGCGGGGTAAAGGCCCGCCGTGGCGAGGACGGGTATCCGGCCTGAGAGGGCGGACGGACACATTGGGACTGAGATACGGCCCAGACTCCTACGGGAGGCAGCAGGTAAGAATATTCCGCAATGGGGGGAACCCTGACGGAGCGACGCCGCGTGAACGAAGAAGGCCGGAAGGTTGTAAAGT…
Otu0184	Bacteroidetes	Flavobacteriaceae	Capnocytophaga	sp._oral_taxon_326	0	0	0	0	1.07493	0	0	0.123408	0	0	0	0	0	0.0472086	0.0446691	0.0981494	0	0	0	0	0	AACGCTAGCGGCAGGCCTAACACATGCAAGTCGAGGGAGAAGCCTTCGGGCTAAAACCGGCGCACGGGTGCGTAACGCGTATACAATCTGCCTTTTATCCGGGGGATAGCCCGAAGAAATTTGGATTAATACCCTATGGTATAAGAGCACGGCATCGTGCACTTATTAAAGCTACGGCGGTAAAAGATGAGTATGCGTTCTATTAGCTAGTTGGAGAGGTAACGGCTCCCCAAGGCGACGATAGATAGGGGTTCTGAGAGGGATGTCCCCCACACTGGTACTGAGATACGGACCAGACTCCTACGGGAGGCAGCAGTGAGGAATATTGGACAATGGTCGGAAGACTGATCCAGCCATGCCGCGTGCAGGATGACGGCCTTATGGGTTGTAAACTGCTTT…
Otu0185	Fusobacteria	Fusobacteriaceae	Fusobacterium	nucleatum_subsp._vincentii	0	0	0	0	0	0	0	0.783499	0	0	0	0	0	0	0.0472265	0.00324163	0	0	0	0.646897	0.0102147	AACGCTGACAGAATGCTTAACACATGCAAGTCAACTTGAATTTGGGTTTTTAACTTAGGTTTGGGTGGCGGACGGGTGAGTAACGCGTAAAGAACTTGCCTCACAGCTAGGGACAACATTTGGAAACGAATGCTAATACCTAATATTATGATAATAGGGCATCCTATAATTATGAAAGCTATATGCGCTGTGAGAGAGCTTTGCGTCCCATTAGCTAGTTGGAGAGGTAACGGCTCACCAAGGCGATGATGGGTAGCCGGCCTGAGAGGGTGAACGGCCACAAGGGGACTGAGACACGGCCCTTACTCCTACGGGAGGCAGCAGTGGGGAATATTGGACAATGGACCAAGAGTCTGATCCAGCAATTCTGTGTGCACGATGACGTTTTTCGGAATGTAA…
Otu0186	Firmicutes	Lachnospiraceae_[XIV]	Oribacterium	Oribacterium_unclassified	0	0	0	0	0	0	0	0	0	0	0	0	0	1.51824	0	0	0	0	0	0	0	AACGCTGGCGGCGTGCCTAACACATGCAAGTCGAACGGAGTGCCCAGGAGGAAGTTTTCGGATGGAATTCGAAGGCACTTAGTGGCGGACGGGTGAGTAACACGTGGGTAACCTGCCTCATAGAGGGGGATAACAGAGAGAAATCACTGCTAATACCGCATAAGCACACACTGCCGCATGGCAGGGGGTGAAAAGAGATATCGCTATGAGATGGACCCGCGACTGATTAGCCGGTTGGTAAGGTAAGGGCTTACCAAAGCAACGATCAGTAGCCGATCTGAGAGGATGAACGGCCACATTGGGACTGAGACACGGCCCAAACTCCTACGGGAGGCAGCAGTGGGGGATATTGCACAATGGGGGGAACCCTGATGCAGCGACGCCGCGTGAGTGAAGAAG…
Otu0187	Bacteroidetes	Prevotellaceae	Prevotella	sp._oral_taxon_443	0	0	0	0	0	0	0	1.51578	0	0	0	0	0	0	0	0	0	0	0	0	0	AACGCTAGCTACAGGCTTAACACATGCAAGTCGAGGGGCAGCATGAGGTTTGCTTGCAAACCTTGATGGCGACCGGCGCACGGGTGAGTAACGCGTATCCAACCTTCCCATAACCGGAGAATAACCTGCCGAAAGGTAGACTAATACTCCATGGTTTCCGCTGATGGCATCAGATGTGGAATAAAGATTTGTTTTGGTTATGGATGGGGATGCGTCTGATTAGCTTGTTGGCGGGGTAACGGCCCACCAAGGCAACGATCAGTAGGGGTTCTGAGAGGAAGGTCCCCCACATTGGAACTGAGACACGGTCCAAACTCCTACGGGAGGCAGCAGTGAGGAATATTGGTCAATGGACGAAAGTCTGAACCAGCCAAGTAGCGTGCAGGATGACGGCCCTAT…
Otu0188	Bacteroidetes	Prevotellaceae	Prevotella	Prevotella_unclassified	0	0	0	0	0.0086237	0	0	1.10603	0	0	0	0	0	0	0.347464	0.00828417	0	0	0	0	0	AACGCTAGCTACAGGCTTAACACATGCAAGTCGAGGGGAAACGGCATTGAGTGCTTGCACTCTTTGGACGTCGACCGGCGCACGGGTGAGTAACGCGTATCCAACCTTCCCATTACTGTGGGATAACCTGCCGAAAGGCAGACTAATACCGCATAGTCTTCGATGACGGCATCAGATTTGAAGTAAAGATTTATCGGTAATGGATGGGGATGCGTCTGATTAGCTTGTTGGCGGGGTAACGGCCCACCAAGGCAACGATCAGTAGGGGTTCTGAGAGGAAGGTCCCCCACATTGGAACTGAGACACGGTCCAAACTCCTACGGGAGGCAGCAGTGAGGAATATTGGTCAATGGACGTAAGTCTGAACCAGCCAAGTAGCGTGCAGGATGACGGCCCTAT…
Otu0189	Firmicutes	Veillonellaceae	Selenomonas	Selenomonas_unclassified	0	0.00413137	0	0.868004	0.00255517	0	0	0	0	0	0	0	0	0	0.024892	0.00612308	0	0	0.588582	0	0	AACGCTGGCGGCGTGCTTAACACATGCAAGTCGAACGGGATGATCTTAAAGCTTGCTTTTAGAGAATCTAGTGGCAAACGGGTGAGTAACACGTAGACAACCTGCCGACAGGATGGGGACAACATTCCGAAAGGAATGCTAATACCGAATGAAGTCGAGGGAAGGCATCTTCCTTCGATGAAAGATGGCCTCTTTTTATGCTATCACCTGTTGATGGGTCTGCGTCTGATTAGCTAGTTGGTGAGGTAACGGCTCACCAAGGCGACGATCAGTAGCCGGTCTGAGAGGATGAACGGCCACATTGGGACTGAGACACGGCCCAGACTCCTACGGGAGGCAGCAGTGGGGAATCTTCCGCAATGGGCGCAAGCCTGACGGAGCAACGCCGCGTGAGTGAAG…
Otu0190	Proteobacteria	Neisseriaceae	Eikenella	corrodens	0	0	0	0	0.905649	0	0	0.122109	0.07644	0	0	0	0	0.0208382	0.048079	0.0581693	0	0.0186406	0.0872436	0	0	AACGCTGGCGGCATGCTTTACACATGCAAGTCGAACGGCAGCGGGGTAGTGCTTGCACTACTGTCCGGCGAGTGGCGAACGGGTGAGTAATATATCGGAACGTACCGAGTAATGGGGGATAACCAATCGAAAGATTGGCTAATACCGCATACGTCCTAAGGGAGAAAGCGGGGGATCGCAAGACCTCGCGTTATTCGAGCGGCCGATAACTGATTAGCTAGTTGGTGGGGTAAAGGCCTACCAAGGCGACGATCAGTAGCGGGTCTGAGAGGACGATCCGCCACACTGGGACTGAGACACGGCCCAGACTCCTACGGGAGGCAGCAGTGGGGAATTTTGGACAATGGGGGCAACCCTGATCCAGCCATGCCGCGTGTATGAAGAAGGCCTTCGGGTTGT…
Otu0191	Actinobacteria	Actinomycetaceae	Actinomyces	dentalis	0	0	0	0	0.00542974	0	0.00224263	0.0350737	0	0	0.0384853	0	0.492271	0.0175188	0.510967	0.0581693	0	0	0.00626151	0.0135228	0.15468	AACGCTGGCGGCGTGCTTAACACATGCAAGTCGAACGGGCCCGCCCCTTTGGGGGTGGGTTGAGTGGCGAACGGGTGAGTATCACGTGAGTAACCTGCCCCCTGCTCCTGGATAACTGCTTGAAAGGGCGGCTAATACGGGGTGTGCCGGCTGGTCCGCATGGGCCTGGTCGGGATAGTTTCATCTTCGGGTGTTTCGGTGGGGGATGGGCTCGCGGCCTATCAGCTTGTTGGTGGGGTGATGGCCCACCAAGGCGGTGACGGGTAGCCGGCCTGAGAGGGTGGGCGGCCACACTGGGACTGAGACACGGCCCAGACTCCTGCGGGAGGCAGCAGTGGGGGGTATTGCACAATGGGCGGAAGCCTGATGCAGCGACGTCGCGTGAGGGATGGAGGCCTT…
Otu0192	Firmicutes	Lactobacillaceae	Lactobacillus	plantarum	0	1.23297	0	0	0	0.04173	0	0	0	0	0	0	0	0	0	0	0	0	0	0	0	AACGCTGGCGGCGTGCCTAATACATGCAAGTCGAACGAACTCTGGTATTGATTGGTGCTTGCATCATGATTTACATTTGAGTGAGTGGCGAACTGGTGAGTAACACGTGGGAAACCTGCCCAGAAGCGGGGGATAACACCTGGAAACAGATGCTAATACCGCATAACAACTTGGACCGCATGGTCCGAGCTTGAAAGATGGCTTCGGCTATCACTTTTGGATGGTCCCGCGGCGTATTAGCTAGATGGTGGGGTAACGGCTCACCATGGCAATGATACGTAGCCGACCTGAGAGGGTAATCGGCCACATTGGGACTGAGACACGGCCCAAACTCCTACGGGAGGCAGCAGTAGGGAATCTTCCACAATGGACGAAAGTCTGATGGAGCAACGCCGCGTG…
Otu0193	Actinobacteria	Actinomycetaceae	Actinomyces	oris	0	0	0	0	0.0212399	0	1.31153	0	0	0.00765807	0.00111321	0	0	0	0.0126165	0	0	0	0	0.166162	0	AACGCTGGCGGCGTGCTTAACACATGCAAGTCGAACGGTGAAGGGACCGGTTTTTGCTGGTTCTGGATGAGTGGCGAACGGGTGAGTAACACGTGAGTAACCTGCCCCCTTCTTCTGGATAACCGCATGAAAGTGTGGCTAATACGGGATATTCTGTGCCTGCTGCATGGTGGGTGTGGGAAAGATGCGCCTTTGGGTGTTTTTGGTGGGGGATGGGCTCGCGGCCTATCAGCTTGTTGGTGGGGTGATGGCCTACCAAGGCGGTGACGGGTAGCCGGCCTGAGAGGGTGGACGGTCACACTGGGACTGAGACACGGCCCAGACTCCTACGGGAGGCAGCAGTGGGGAATATTGCACAATGGGCGCAAGCCTGATGCAGCGACGCCGCGTGAGGGATGG…
Otu0194	Actinobacteria	Actinomycetaceae	Actinomyces	israelii	0	0	0	0	0	0	0.0287464	0.0502909	0	0.0236124	0.0176523	0.540853	0.00328807	0	0.132132	0.489126	0	0	0	0.000169035	0	AACGCTGGCGGCGTGCTTAACACATGCAAGTCGAACGGGCCTGTCCTGGTTTTTGCTGGGGTGGGTTAGTGGCGAACGGGTGAGTAACACGTGAGTAACCTGCCCCTCACTTCTGGATAACCGCTTGAAAGGGTGGCTAATACGGGGTGCTCTGGCTGTGCCGCATGGTGTGGTTGGGAAAGATTCACTATTTGTTTGGTGTTTTGGTGGGGGATGGGCTCGCGGCCTATCAGCTTGTTGGTGGGGTGATGGCCTGCCAAGGCTTTGACGGGTAGCCGGCCTGAGAGGGTGGGCGGTCACACTGGGACTGAGACACGGCCCAGACTCCTGCGGGAGGCAGCAGTGGGGGATATTGCACAATGGGCGGAAGCCTGATGCAGCGACGTCGCGTGAGGGATG…
Otu0195	Spirochaetes	Spirochaetaceae	Treponema	Treponema_unclassified	0	0.00446188	0	0	0.00143728	0	0	0.176482	0	0	0	0	0	0.180536	0.312854	0.00486245	0	0.00442319	0	0.0468227	0.628388	AACGCTGGCGGCGCGTCTTAAGCATGCAAGTCGAACGGCAAGAGAGGAGCTTGCTTCTCTCCTAGAGTGGCGGACTGGTGAGGAACACGTGGGTAATCTACCCTTAAGATGGGGATAGCTGCTAGAAATAGCAGGTAATACCGAATACACTCGGCATATCACAAGAGATGTTGAGGAAAGGAAGCTACGGCTTCGCTTGAGGATGAGCTTGCGTCCCATTAGCTAGTTGGTGAGGTAAAGGCCCACCAAGGCGACGATGGGTATCCGGCCTGAGAGGGTGAACGGACACATTGGGACTGAGATACGGCCCAAACTCCTACGGGAGGCAGCAGCTAAGAATATTCCGCAATGGACGGAAGTCTGACGGAGCGACGCCGCGTGGATGAAGAAGGCTGAAAA…
Otu0196	Firmicutes	Veillonellaceae	Selenomonas	flueggei	0	0.00214831	0	0.0039777	0.0130953	0	0	0	0.913492	0	0	0	0	0	0.0528528	0.0309756	0.025136	0	0.28469	0	0	AACGCTGGCGGCGTGCTTAACACATGCAAGTCGAACGGAGCGAATGAAAGCTTGCTTTTATGAGCTTAGTGGCAAACGGGTGAGTAACACGTAGACAACCTGCCGACAGGATGGGGACAACATTCCGAAAGGAATGCTAATACCGAATGAAGCGGAGGAGAGGCATCTCTCTTCCGTGAAAGATGGCCTCTTTTTATGCTATCACCTGTTGATGGGTCTGCGTCTGATTAGCTGGTAGGTGAGGTAACGGCTCACCTAGGCGACGATCAGTAGCCGGTCTGAGAGGATGAACGGCCACATTGGGACTGAGACACGGCCCAGACTCCTACGGGAGGCAGCAGTGGGGAATCTTCCGCAATGGGCGCAAGCCTGACGGAGCAACGCCGCGTGAGTGAAGAA…
Otu0197	Spirochaetes	Spirochaetaceae	Treponema	denticola	0	0	0	0	0	0	0	0.00779416	0	0	0	0	0	0.189941	0	1.12088	0	0	0	0	0.0228007	AACGCTGGCGGCGCGTCTTAAGCATGCAAGTCGAACGGTAAGGGAGAGCTTGCTCTCCCCTAGAGTGGCGGACTGGTGAGTAACGCGTGGGTGACCTGCCCTGAAGATGGGGATAGCTAGTAGAAATATTAGATAATACCGAATGTGCTCATTTACATAAAGGTAAATGAGGAAAGGAGCTACGGCTCCGCTTCAGGATGGGCCCGCGTCCCATTAGCTAGTTGGTGAGGTAAAGGCTCACCAAGGCAACGATGGGTATCCGGCCTGAGAGGGTGAACGGACACATTGGGACTGAGATACGGCCCAAACTCCTACGGGAGGCAGCAGCTAAGAATCTTCCGCAATGGACGAAAGTCTGACGGAGCGACGCCGTGTGAATGAAGAAGGCCGAAAGGTTGT…
Otu0198	Actinobacteria	Corynebacteriaceae	Corynebacterium	matruchotii	0	0	0	0	0	0	0	0.639492	0	0	0	0	0	0.00590108	0.286087	0.0410607	0	0	0	0	0.370284	AACGCTGGCGGCGTGCTTAACACATGCAAGTCGAACGGAAAGGCCCCCACCTTGGTGGGGGTGCTCGAGTGGCGAACGGGTGAGTAACACGTGGGTGATCTGCCCTGCACTTCGGGATAAGCTTGGGAAACTGGGTCTAATACCGGATAGGACCATGGTTTAGTGTCTCATGGTGGAAAAATATTGTTTTGGTGCAGGATGAGCTCGCGGCCTATCAGCTTGTTGGTGGGGTAATGGCCTACCAAGGCGTCGACGGGTAGCCGGCCTGAGAGGGTGGACGGCCACATTGGGACTGAGATACGGCCCAGACTCCTACGGGAGGCAGCAGTGGGGAATATTGCACAATGGGCGCAAGCCTGATGCAGCGACGCCGCGTGGGGGATGACGGCCTTCGGGTTG…
Otu0199	Firmicutes	Gemellaceae	Gemella	Gemella_unclassified	0	0	0	0	0.013255	0	0	0.442783	0	0	0	0	0	0.00497903	0.0838825	0.229255	0.361861	0	0	0	0.146107	AACGCTGGCGGCGTGCCTAATACATGCAAGTCGAGCGAAGTTTTTCTGGTGCTTGCACCGGAAAAACTTAGCGGCGAACGGGTGAGTAACACGTAAAGAACCTGCCTCATAGACTGGGACAACTATTGGAAACGATAGCTAATACCGGATAACAGCATTAACTGCATGGTTGATGTTTGAAAGTTGGTTTTGCTAACACTATGAGATGGCTTTGCGGTGCATTAGCTAGTTGGTGGGGTAAAGGCCTACCAAGGCGACGATGCATAGCCGACCTGAGAGGGTGATCGGCCACACTGGGACTGAGACACGGCCCAGACTCCTACGGGAGGCAGCAGTAGGGAATCTTCCGCAATGGGCGAAAGCCTGACGGAGCAACGCCGCGTGAGTGAAGAAGGATTT…
Otu0200	Actinobacteria	Actinomycetaceae	Actinomyces	gerencseriae	0	0.0133856	0	0.052229	0.0817655	0.0471146	0	0.035816	0	0.0011168	0	0	0.734805	0	0.149693	0.0374588	0	0	0	0	0	AACGCTGGCGGCGTGCTTAACACATGCAAGTCGAACGGGCTTCTGGGGTTCTGGCTTTTTTGGTTGGGGTTCTGGGGGTTAGTGGCGAACGGGTGAGTAACACGTGAGTAACCTGCCCTTCACTTCTGGATAACCGCTTGAAAGGGTGGCTAATACGGGATGTTTCTGGGTCTGTCGCATGGCGGGTTCGGGAAAGATGGCACTGTTTGGTGTTTTTGGTGGGGGATGGGCTCGCGGCCTATCAGCTTGTTGGTGGGGTGATGGCCTGCCAAGGCTTTGACGGGTAGCCGGCCTGAGAGGGTGGGCGGTCACACTGGGACTGAGATACGGCCCAGACTCCTACGGGAGGCAGCAGTGGGGAATATTGCACAATGGGCGGAAGCCTGATGCAGCGACGTC…
Otu0201	Actinobacteria	Actinomycetaceae	Actinomyces	israelii	0	0.0143772	0.0161316	0.243332	0	0	0.0148829	0	0	0	0.00222642	0	0	0	0.173221	0.0320561	0.0334603	0	0	0.491047	0.210861	AACGCTGGCGGCGTGCTTAACACATGCAAGTCGAACGGGTCTGCCTTGTTTTTTGCGGGGTGGGTCAGTGGCGAACGGGTGAGTAACACGTGAGTAACCTGCCCCTCACTTCTGGATAACCGCTTGAAAGGGTGGCTAATACGGGGTGTTCTGGCTGTGCCGCATGGTGTGGCTGGGAAAGATTCACTTTTGTGGTGTTTTGGTGGGGGATGGGCTCGCGGCCTATCAGCTTGTTGGTGGGGTGATGGCCTGCCAAGGCTTTGACGGGTAGCCGGCCTGAGAGGGTGGGCGGCCACACTGGGACTGAGATACGGCCCAGACTCCTGCGGGAGGCAGCAGTGGGGGGTATTGCACAATGGGCGGAAGCCTGATGCAGCGACGTCGCGTGAGGGATGGAGG…
Otu0202	Firmicutes	Peptostreptococcaceae_[XI]	Peptostreptococcaceae_[XI][G-1]	[Eubacterium]_infirmum	0	0.0118983	0	0.039777	0.00191638	0	0.00142713	0.126748	0	0	0	0	0.0175364	0.445347	0.267844	0.0630317	0.00897716	0.177876	0	0.0740374	0.00346571	AACGCTGGCGGCGTGCCTAACACATGCAAGTCGAGCGAGAAGTAAAGAAATGAAGCTTCGGTAGATTTTCGTTATGGAAAGCGGCGGACGGGTGAGTAACGCGTAGGCAACCTGCCCTGTACAGGGGGATAGCCACCCGAAAAGGTGATTAATACCCCATGATGCAAGAGATACACATGTATCACTTGTCAAAGATTTATCGGTATGGGATGGGCCTGCGTCTGATTAGCTAGTTGGTAGGGTAACGGCTTACCAAGGCAACGATCAGTAGCCGACCTGAGAGGGTGATCGGCCACATTGGAACTGAGACACGGTCCAAACTCCTACGGGAGGCAGCAGTGGGGAATATTGCACAATGGGGGAAACCCTGATGCAGCAACGCCGCGTGAAGGAAGAAGG…
Otu0203	Firmicutes	Veillonellaceae	Veillonella	parvula	0	0.0576739	0	0	0	0	0	0.00241248	0	0.00175497	0	0	1.02682	0	0	0.0234118	0	0	0	0	0	AACGCTGGCGGCGTGCTTAACACATGCAAGTCGAACGAAGAGCGACGGAAGCTTGCTTCTATCAATCTTAGTGGCGAACGGGTGAGTAACGCGTAATCAACCTGCCCTTCAGAGGGGGACAACAGTTGGAAACGACTGCTAATACCGCATACGATCTAATCTCGGCATCGAGGATGGATGAAGGGTGGCCTCTACATGTAAGCTATCACTGAAGGAGGGGATTGCGTCTGATTAGCTAGTTGGAGGGGTAACGGACCACCAAGGCGATGATCAGTAGCCGGTCTGAGAGGATGAACGGCCACATTGGGACTGAGACACGGCCCAGACTCCTACGGGAGGCAGCAGTGGGGAATCTTCCGCAATGGACGAAAGTCTGACGGAGCAACGCCGCGTGAGTGA…
Otu0204	Actinobacteria	Corynebacteriaceae	Corynebacterium	matruchotii	0	0	0	0	0	0	0.003262	0	0	0	0	0	0	0.0106957	0.012446	0.0788797	0.0106094	0	0	0	1.15755	AACGCTGGCGGCGTGCTTAACACATGCAAGTCGAACGGAAAGGCCCCCACCTTTTGGTGGGGGTGCTCGAGTGGCGAACGGGTGAGTAACACGTGGGTGATCTGCCCTGTACTTCGGGATAAGCTTGGGAAACTGGGTCTAATACCGGATAGGACCATGGTTTAGTGTCTCATGGTGGAAAGATTATTGTTTTGGTGCAGGATGAGCTCGCGGCCTATCAGCTTGTTGGTGGGGTAATGGCCTACCAAGGCGTCGACGGGTAGCCGGCCTGAGAGGGTGGACGGCCACATTGGGACTGAGATACGGCCCAGACTCCTACGGGAGGCAGCAGTGGGGAATATTGCACAATGGGCGCAAGCCTGATGCAGCGACGCCGCGTGGGGGATGACGGCCTTCGGG…
Otu0205	Spirochaetes	Spirochaetaceae	Treponema	sp._oral_taxon_237	0	0	0	0	0	0	0	1.28511	0	0	0	0	0	0	0	0.00486245	0	0	0	0	0	AACGCTGGCGGCGCGTCTTAAGCATGCAAGTCGAACGGCAAGAGAGAAGCTTGCTTCTCTCCTAGAGTGGCGGACTGGTGAGGAACACGTGGGTAATCTACCCTTAAGATGGGGATAGCTGTTAGAAATAGCAGGTAATACCGAATAGGCTCAGTGCTTCATAAGAGGTGTTGAGGAAAGGGGGCTACGGCTCCGCTTGAGGATGAGCTTGCGTCCCATTAGCTAGTTGGTGAGGTAAAGGCCCACCAAGGCGACGATGGGTATCCGGCCTGAGAGGGTGATCGGACACATTGGGACTGAGATACGGCCCAAACTCCTACGGGAGGCAGCAGCTAAGAATATTCCGCAATGGACGAAAGTCTGACGGAGCGACGCCGCGTGGATGAAGAAGGCTGAAAA…
Otu0206	Bacteroidetes	Prevotellaceae	Prevotella	micans	0	0	0	0	0.274362	0	0	0.00259805	0	0	0	0	0	0.136094	0.122925	0.53703	0.00195865	0.0445479	0	0.0559506	0	AACGCTAGCTACAGGCTTAACACATGCAAGTCGAGGGGCAGCATAATTATTGCTTGCAATAATTGATGGCGACCGGCGCACGGGTGAGTATCGCGTATCCAACTTTCCCATAACTAGGGGATAATCCGTCGAAAGGCGGTCTAATACTCTATGTTGTCTATTTATGGCCTCATATTTAGACGAAAGATTTATCGGTTATGGTTAGGGATGCGTCCGATTAGGTAGTAGGCGGGGTAACAGCCCACCTAGCCTACGATCGGTAGGGGTTCTGCGAGGAAGGTCCCCCACATTGGAACTGAGACACGGTCCAAACTCCTACGGGAGGCAGCAGTGAGGAATATTGGTCAATGGACGAGAGTCTGAACCAGCCAAGTAGCGTGCAGGATGACGGCCCTATGG…
Otu0207	Actinobacteria	Actinomycetaceae	Actinomyces	lingnae_[NVP]	0	0	0	0	0	0	0.628955	0.00760858	0.311613	0.0987572	0	0	0.0164403	0	0.00255739	0.118139	0.00408053	0	0	0	0.080441	AACGCTGGCGGCGTGCTTAACACATGCAAGTCGAACGCTGAAGGCCCAGCTTGCTGGGTTGGATGAGTGGCGAACGGGTGAGTAACACGTGAGTAACCTGCCCTCTTCTTTGGGATAACGGTCGGAAACGGCTGCTAATACCGGGTATTCACTGTCCTTCGCATGGGGGGTGGTGGAAAGGTTTTTTCTGGTGGGGGATGGGCTCGCGGCCTATCAGCTTGTTGGTGGGGTGATGGCTTACCAAGGCTTTGACGGGTAACCGGCCTGAGAGGGTGACCGGTCACATTGGGACTGAGATACGGCCCAGACTCCTACGGGAGGCAGCAGTGGGGAATATTGCACAATGGGCGAAAGCCTGATGCAGCGACGCCGCGTGAGGGATGGAGGCCTTCGGGTTGT…
Otu0208	Actinobacteria	Corynebacteriaceae	Corynebacterium	matruchotii	0	0.00231357	0	0	0.135424	0	0	0	0	0	0	0	0	0	0.79228	0.220431	0.000163221	0	0	0	0	AACGCTGGCGGCGTGCTTAACACATGCAAGTCGAACGGAAAGGCCCGCATCATTTTTGTGGTGGGGGTGCTCGAGTGGCGAACGGGTGAGTAACACGTGGGTGATCTGCCCTGTACTTCGGGATAAGCTTGGGAAACTGGGTCTAATACCGGATAGGACCATGGTTTAGTGTCTCATGGTGGAAAGATTATTGTTTTGGTGCAGGATGAGCTCGCGGCCTATCAGCTTGTTGGTGGGGTAATGGCCTACCAAGGCGTCGACGGGTAGCCGGCCTGAGAGGGTGGACGGCCACATTGGGACTGAGATACGGCCCAGACTCCTACGGGAGGCAGCAGTGGGGAATATTGCACAATGGGCGCAAGCCTGATGCAGCGACGCCGCGTGGGGGATGACGGCCTT…
Otu0209	Firmicutes	Streptococcaceae	Streptococcus	sp._oral_taxon_058	0	0	0	0	0	0	0	0.00259805	0	0	0	0	0	0	0	1.17113	0	0	0	0	0	AACGCTGGCGGCGTGCCTAATACATGCAAGTAGAACGCTGAAGGAGGAGCTTGCTTCTCCGGATGAGTTGCGAACGGGTGAGTAACGCGTAGGTAACCTGCCTGGTAGCGGGGGATAACTATTGGAAACGATAGCTAATACCGCATAATATTGATTATTGCATGATAGTCAATTAAAAGGTGCAATTGCATCACTACCAGATGGACCTGCGTTGTATTAGCTAGTTGGTGAGGTAACGGCTCACCAAGGCAACGATACATAGCCGACCTGAGAGGGTGATCGGCCACACTGGGACTGAGACACGGCCCAGACTCCTACGGGAGGCAGCAGTAGGGAATCTTCGGCAATGGACGGAAGTCTGACCGAGCAACGCCGCGTGGGTGAAGAAGGTTTTCGGAT…
Otu0210	Firmicutes	Streptococcaceae	Streptococcus	sanguinis	0	0	0	0.0990967	0.0091028	0	0	0.480269	0.147199	0	0	0	0	0	0.104683	0.100671	0.00489663	0.00505508	0	0	0.211226	AACGCTGGCGGCGTGCCTAATACATGCAAGTAGAACGCTGAAGAGAGGAGCTTGCTCTTCTTGGATGAGTTGCGAACGGGTGAGTAACGCGTAGGTAACCTGCCTGGTAGCGGGGGATAACTATTGGAAACGATAGCTAATACCGCATAAAATTGATTATTGCATGATAATTAATTGAAAGATGCAATTGCATCACTACCAGATGGACCTGCGTTGTATTAGCTAGTTGGTGAGGTAACGGCTCACCAAGGCGACGATACATAGCCGACCTGAGAGGGTGATCGGCCACACTGGGACTGAGACACGGCCCAGACTCCTACGGGAGGCAGCAGTAGGGAATCTTCGGCAATGGGGGGAACCCTGACCGAGCAACGCCGCGTGAGTGAAGAAGGTTTTCGG…
Otu0211	Bacteroidetes	Prevotellaceae	Prevotella	maculosa	0	0	0	0	0.165607	0	0	0.0218979	0	0	0	0	0	0.179061	0.0854169	0.407905	0.246301	0	0	0.00574719	0	AACGCTAGCTACAGGCTTAACACATGCAAGTCGAGGGGAAACGACATTGAAGCTTGCTTCGATGGTCGTCGACCGGCGCACGGGTGAGTAACGCGTATCCAACCTGCCTCTGACCAAGGGATAACCCGTCGAAAGTCGGACTAATACCTTATGCAGTCGTCGGAAGTCATCTGATGACGACGAAAGATTTCATCGGTGAGGGATGGGGATGCGTCTGATTAGCTTGTTGGCGGGGTAACGGCCCACCAAGGCTACGATCAGTAGGGGTTCTGAGAGGAAGGTCCCCCACATTGGAACTGAGACACGGTCCAAACTCCTACGGGAGGCAGCAGTGAGGAATATTGGTCAATGGACGAGAGTCTGAACCAGCCAAGTAGCGTGCAGGATGACGGCCCTATG…
Otu0212	Actinobacteria	Actinomycetaceae	Actinomyces	massiliensis	0	0	0	0	0.268612	0	0	0.266115	0.529398	0	0	0	0	0	0.00460331	0.0291747	0	0.00616087	0	0	0	AACGCTGGCGGCGTGCTTAACACATGCAAGTCGAACGGGCCTTGTCCCCTTTTTTTTGGGGGTGGGGTTAGTGGCGAACGGGTGAGTAACACGTGAGTAACCTGCCCCTCACTTCTGGATAACCGCTTGAAAGGGTGGCTAATACGGGGTGTTCTGGCCTGCTCGCATGGGTGGGTTTGGAAAGATTCGACCGGTTTTGGTTGTTTTGGTGGGGGATGGGCTCGCGGCCTATCAGCTTGTTGGTGGGGTGATGGCCTGCCAAGGCTTTGACGGGTAGCCGGCCTGAGAGGGTGGGCGGTCACACTGGGACTGAGACACGGCCCAGACTCCTACGGGAGGCAGCAGTGGGGAATATTGCACAATGGGCGCAAGCCTGATGCAGCGACGCCGCGTGAGGGA…
Otu0213	Firmicutes	Veillonellaceae	Selenomonas	Selenomonas_unclassified	0	0	0	0	0	0	0	0	0.858056	0	0	0	0	0	0	0.1194	0	0	0.156746	0	0	AACGCTGGCGGCGTGCTTAACACATGCAAGTCGAACGGAGCGAATGAAAGCTTGCTTTTATGAGCTTAGTGGCAAACGGGTGAGTAACACGTAGACAACCTGCCGACAGGATGGGGACAACATTCCGAAAGGAATGCTAATACCGAATGAAGCGGAGGAGAGGCATCTCTCTTCCGTGAAAGATGGCCTCTTTTTATGCTATCACCTGTTGATGGGTCTGCGTCTGATTAGCTGGTTGGTGAGGTAACGGCTCACCAAGGCGACGATCAGTAGCCGGTCTGAGAGGATGAACGGCCACATTGGGACTGAGACACGGCCCAGACTCCTACGGGAGGCAGCAGTGGGGAATCTTCCGCAATGGGCGCAAGCCTGACGGAGCAACGCCGCGTGAGTGAAGAA…
Otu0214	Bacteroidetes	Prevotellaceae	Prevotella	Prevotella_unclassified	0	0	0	0	0	0	0	0	0	0	0	0	0	0	0	0	0	0	0	0	1.15791	AACGCTAGCTACAGGCTTAACACATGCAAGTCGCGGGGCAGCATGGGGGTTGCTTGCAACCCCTGATGGCGACCGGCGCACGGGTGAGTAACGCGTATCCAACCTGCCCTTCACCACGGGATAACCCGGCGAAAGTCGGACTAATACCGTATGTTGTCCATTGACGGCATCCGATTTGGACGAAAGGCTTGGCGGTGAGGGATGGGGATGCGTCCGATTAGCTTGCCGGCGGGGTAACGGCCCACCGGGGCTACGATCGGTAGGGGTTCTGAGAGGAAGGTCCCCCACACTGGAACTGAGACACGGTCCAGACTCCTACGGGAGGCAGCAGTGAGGAATATTGGTCAATGGGCGAAGGCCTGAACCAGCCAAGTAGCGTGCAGGATGACGGCCCTATGG…
Otu0215	Firmicutes	Veillonellaceae	Selenomonas	dianae	0	0.00892376	0	0	0	0	0	0.282074	0	0	0	0	0	0.196764	0	0.606185	0.00408053	0.00189565	0	0	0	AACGCTGGCGGCGTGCTTAACACATGCAAGTCGAACGGAGCGAATGAAAGCTTGCTTTTATGAGCTTAGTGGCAAACGGGTGAGTAACACGTAGACAACCTGCCGACAGGATGGGGACAACATTCCGAAAGGAATGCTAATACCGAATGAAGCGGAGGAGAGGCATCTCTCTTCCGTGAAAGATGGCCTCTGAACATGCTATCACCTGTCGATGGGTCTGCGTCTGATTAGCTGGTTGGTGAGGTAACGGCTCACCAAGGCGACGATCAGTAGCCGGTCTGAGAGGATGAACGGCCACATTGGGACTGAGACACGGCCCAGACTCCTACGGGAGGCAGCAGTGGGGAATCTTCCGCAATGGGCGCAAGCCTGACGGAGCAACGCCGCGTGAGTGAAGAA…
Otu0216	Bacteroidetes	Prevotellaceae	Prevotella	sp._oral_taxon_314	0	0	0	0	0.00255517	0	0	0.974456	0	0	0	0	0	0	0.00733119	0.102652	0	0	0	0	0	AACGCTAGCTACAGGCTTAACACATGCAAGTCGAGGGGAAACGGCATTGAGTGCTTGCACTCTTTGGACGTCGACCGGCGCACGGGTGAGTAACGCGTATCCAACCTTCCCATTACTGTGGGATAACCTGCCGAAAGGCAGACTAATACCGCATGGTCTTCGATGACGGCATCAGATTTGAAGTAAAGATTTATCGGTAATGGATGGGGATGCGTCTGATTAGCTTGTTGGCGGGGTAACGGCCCACCAAGGCGACGATCAGTAGGGGTTCTGAGAGGAAGGTCCCCCACATTGGAACTGAGACACGGTCCAAACTCCTACGGGAGGCAGCAGTGAGGAATATTGGTCAATGGACGTAAGTCTGAACCAGCCAAGTAGCGTGCAGGATGACGGCCCTAT…
Otu0217	Firmicutes	Veillonellaceae	Selenomonas	Selenomonas_unclassified	0	0	0	0	0.00527004	0	0	0	0.696223	0	0	0	0	0	0	0.0372788	0.168934	0	0.116881	0	0	AACGCTGGCGGCGTGCTTAACACATGCAAGTCGAACGGAGCGAATGAAAGCTTGCTTTTATGAGCTTAGTGGCAAACGGGTGAGTAACACGTAGACAACCTGCCGACAGGATGGGGACAACATTCCGAAAGGAATGCTAATACCGAATGAAGTCAGAGGAGGGCATCCTCCTCTGATGAAAGATGGCCTCTTTTTATGCTATCACCTGTTGATGGGTCTGCGTCTGATTAGCTGGTTGGTGAGGTAACGGCTCACCAAGGCGACGATCAGTAGCCGGTCTGAGAGGATGAACGGCCACATTGGGACTGAGACACGGCCCAGACTCCTACGGGAGGCAGCAGTGGGGAATCTTCCGCAATGGGCGCAAGCCTGACGGAGCAACGCCGCGTGAGTGAAGAA…
Otu0218	Bacteroidetes	Prevotellaceae	Prevotella	marshii	0	0	0	0.0134896	0	0	0	0.121923	0.000344324	0	0	0	0	0	0.0144919	0.135068	0.00554952	0.122112	0	0.019101	0.611424	AACGCTAGCTACAGGCTTAACACATGCAAGTCGCGGGGCAGCATGGGGATTGCTTGCAATCTCTGATGGCGACCGGCGCACGGGTGAGTAACACGTATCCAACCTGCCTATTACCACGGTATAACCCGATGAAAGTCGGCCTAATCCCGTATGTAGTCTTCCAATGGCATCAGCAGTAGACGAAAGGTTTAGCGGTAATGGATGGGGATGCGTCCGATTAGCTAGTCGGTGAGGTAACGGCTCACCGAGGCAACGATCGGTAGGGGTTCTGAGAGGAAGGTCCCCCACACTGGAACTGAGACACGGTCCAGACTCCTACGGGAGGCAGCAGTGAGGAATATTGGTCAATGGGCGAGAGCCTGAACCAGCCAAGTAGCGTGCAGGATGACGGCCTTATGG…
Otu0219	Firmicutes	Veillonellaceae	Selenomonas	sputigena	0	0	0	0	0	0	0	0.947918	0	0	0	0	0	0.0597484	0	0.0612308	0	0.00916233	0	0	0	AACGCTGGCGGCGTGCTTAACACATGCAAGTCGAACGGGAACCTTTATTTCGGTAAAGGTGAGAGTGGCAAACGGGTGAGTAACACGTAGGCAACCTGCCGACAGGATGGGGACAACATTCCGAAAGGAATGCTAATACCGAATGGAGTCCGAGGATGGCATCATCCTTGGATCAAAGATGGCCTCTTAACAATGCTATCGCCTGTCGATGGGCCTGCGTCTGATTAGCCAGTTGGCGGGGTAACGGCCCACCAAAGCGACGATCAGTAGCCGGTCTGAGAGGATGAACGGCCACATTGGGACTGAGACACGGCCCAGACTCCTACGGGAGGCAGCAGTGGGGAATCTTCCACAATGGGCGAAAGCCTGATGGAGCAACGCCGCGTGAGTGAAGAAGGT…
Otu0220	Firmicutes	Streptococcaceae	Streptococcus	Streptococcus_unclassified	0	0	0	0	0	0	0	0.166461	0	0	0	0	0	0	0.808477	0.0239521	0	0	0	0	0	AACGCTGGCGGCGTGCCTAATACATGCAAGTAGAACGCTGAAGGAGGAGCTTGCTCTTCTGGATGAGTTGCGAACGGGTGAGTAACGCGTAGGTAACCTGCCTGGTAGCGGGGGATAACTATTGGAAACGATAGCTAATACCGCATAACATTGACTATTGCATGATAGTCAATTGAAAGGTGCAAATGCACCACTACCAGATGGACCTGCGTTGTATTAGCTAGTTGGTGGGGTAACGGCTCACCAAGGCGACGATACATAGCCGACCTGAGAGGGTGATCGGCCACACTGGGACTGAGACACGGCCCAGACTCCTACGGGAGGCAGCAGTAGGGAATCTTCGGCAATGGACGGAAGTCTGACCGAGCAACGCCGCGTGAGTGAAGAAGGTTTTCGGAT…
Otu0221	Firmicutes	Veillonellaceae	Selenomonas	Selenomonas_unclassified	0	0	0	0.497386	0	0	0	0	0.372214	0	0	0	0	0	0.0221641	0	0	0	0.124813	0	0	AACGCTGGCGGCGTGCTTAACACATGCAAGTCGAACGGGATGATCTTAAAGCTTGCTTTTAGAGAATCTAGTGGCAAACGGGTGAGTAACACGTAGACAACCTGCCGACAGGATGGGGACAACATTCCGAAAGGAATGCTAATACCGAATGAAGCGGAGGAGAGGCATCTCTCCTCCGTGAAAGATGGCCTCTATTTATAAGCTATCACCTGTTGATGGGTCTGCGTCTGATTAGCTGGTTGGTGAGGTAACGGCTCACCAAGGCGACGATCAGTAGCCGGTCTGAGAGGATGAACGGCCACATTGGGACTGAGACACGGCCCAGACTCCTACGGGAGGCAGCAGTGGGGAATCTTCCGCAATGGGCGCAAGCCTGACGGAGCAACGCCGCGTGAGTGA…
Otu0222	Spirochaetes	Spirochaetaceae	Treponema	Treponema_unclassified	0	0	0	0	0	0	0	1.0665	0	0	0	0	0	0	0	0	0	0	0	0.000169035	0	AACGCTGGCGGCGCGTCTTAAGCATGCAAGTCGGACGGCAAGAAGGGGCTCGCCCCTTCCTAGAGTGGCGGACTGGTGAGTAACGCGTGGACGACGCGCCCACCCGACGGGGACAGCCGGTAGAAATACCGGATAATACCGGATGATCTCTTTTGGAATAAAGGCGAAAGAGGAAAGCGGCTCCGGCCGCGCGGGTGGAGCGGTCCGCGTCCTATCAGCTAGTCGGCGGGGTGAAGGCTCGCCGAGGCGACGACGGGTATCCGGCCTGAGAGGGTGGACGGACACATTGGGACTGAGATACGGCCCAGACTCCTACGGGAGGCAGCAGCTAAGAATATTCCGCAATGGGGGGAACCCCGACGGAGCGACGCCGCGTGGACGATGAAGGCCGGAAGGTTG…
Otu0223	Fusobacteria	Fusobacteriaceae	Fusobacterium	nucleatum_subsp._vincentii	0	0.0122289	0	0	0	0	0	0.00204133	0	0	0	0	0	0.106219	0	0.907297	0	0.00173768	0	0.00591623	0	AACGCTGACAGAATGCTTAACACATGCAAGTCAACTTGAATTTGGGTCTTTAACTTAGGTTTGGGTGGCGGACGGGTGAGTAACGCGTAAAGAACTTGCCTCACAGTTAGGGACAACATTTGGAAACGAATGCTAATACCTAATATTATGATAATAGGGCATCCTATAATTATGAAAGCTATAAGCGCTGTGAGAGAGCTTTGCGTCCCATTAGCTAGTTGGAGAGGTAACGGCTCACCAAGGCGATGATGGGTAGCCGGCCTGAGAGGGTGATCGGCCACAAGGGGACTGAGACACGGCCCTTACTCCTACGGGAGGCAGCAGTGGGGAATATTGGACAATGGACCAAGAGTCTGATCCAGCAATTCTGTGTGCACGATGAAGTTTTTCGGAATGTAA…
Otu0224	Firmicutes	Veillonellaceae	Selenomonas	sp._oral_taxon_136	0	0.015534	0	0.580053	0	0	0	0	0	0	0	0	0	0.0022129	0.105706	0	0.157019	0	0.130031	0	0	AACGCTGGCGGCGTGCTTAACACATGCAAGTCGAACGGGATGATCTTAAAGCTTGCTTTTAGAGAATCTAGTGGCAAACGGGTGAGTAACACGTAGACAACCTGCCGACAGGATGGGGACAACATTCCGAAAGGAATGCTAATACCGAATGAAGTCAGAGGAGGGCATCCTCCTCTGATGAAAGATGGCCTCTTTTTATGCTATCACCTGTTGATGGGTCTGCGTCTGATTAGCTGGTTGGTGAGGTAACGGCTCACCAAGGCGACGATCAGTAGCCGGTCTGAGAGGATGAACGGCCACATTGGGACTGAGACACGGCCCAGACTCCTACGGGAGGCAGCAGTGGGGAATCTTCCGCAATGGGCGCAAGCCTGACGGAGCAACGCCGCGTGAGTGAAG…
Otu0225	Firmicutes	Lachnospiraceae_[XIV]	Lachnoanaerobaculum	Lachnoanaerobaculum_unclassified	0	0	0	0.0159108	0.0113386	0	0	0.00723743	0.154429	0	0	0	0	0.0132774	0.167594	0.0336769	0	0	0	0	0.590083	AACGCTGGCGGCGTGCTTAACACATGCAAGTCGAACGAAGCTGCCCAAAGGAAGTTTTCGGATGGAATTTAGGTAGACTTAGTGGCGGACGGGTGAGTAACGCGTGGATAACCTGCCTTATACAGGGGGATAACGGAGAGAAATTTCCGCTAAGACCGCATAAGACCACAGCACCGCATGGTGCAGGGGTAAAATATTTATAGGTATAAGATGGATCCGCGTCCGATTAGCTTGTTGGTGAGGTAGAGGCTCACCAAGGCGACGATCGGTAGCCGGCCTGAGAGGGTGAACGGCCACATTGGGACTGAGACACGGCCCAAACTCCTACGGGAGGCAGCAGTGGGGAATATTGGACAATGGGGGGAACCCTGATCCAGCGACGCCGCGTGAGTGAAGAAG…
Otu0226	Actinobacteria	Actinomycetaceae	Actinomyces	Actinomyces_unclassified	0	0	0	0.399673	0	0	0	0	0.270122	0	0	0	0.261323	0.00405699	0	0	0	0	0	0	0	AACGCTGGCGGCGTGCTTAACACATGCAAGTCGAACGGTGAAGGGGCCTGCTTTTGTGGGTCCTGGATGAGTGGCGAACGGGTGAGTAACACGTGAGTAACCTGCCCCCTTCTTCTGGATAACCGCATGAAAGTGTGGCTAATACGGGATATTCTGTGCCTGCCGCATGGTGGGTGTGGGAAAGATTGCGCCCTTTTTGGGTGTTTTTGGTGGGGGATGGGCTCGCGGCCTATCAGCTTGTTGGTGGGGTGATGGCCTACCAAGGCGGTGACGGGTAGCCGGCCTGAGAGGGTGGACGGTCACACTGGGACTGAGACACGGCCCAGACTCCTACGGGAGGCAGCAGTGGGGAATATTGCACAATGGGCGCAAGCCTGATGCAGCGACGCCGCGTGAGGG…
Otu0227	Firmicutes	Eubacteriaceae_[XV]	Pseudoramibacter	alactolyticus	0	0	0.124585	0	0	0	0.083385	0	0	0	0	0	0	0	0	0	0	0	0	0	0.849282	AACGCTGGCGGTATGCTTAACACATGCAAGTCGAACGAGAAGTTTTTTATTGACCCTTCGGGGGATATAAGAGACAGACAGTGGCGAACGGGTGAGTAACGCGTGGGCAACCTACCTATCGGAGCGGGATAGCCTCGAGAAATCGGGAGTAAAACCGCATAACACAGCAGAATCGCATGACTTTGCTGTCAAAACTCCGGTGCCGATAGATGGGCCCGCGTCTGATTAGCTAGTTGGTAAGGTAAGGGCTTACCAAGGCAACGATCAGTAGCCGGTCTGAGAGGGCGAACGGCCACACTGGAACTGAGACACGGTCCAGACTCCTACGGGAGGCAGCAGTGGGGAATATTGCGCAATGGGGGCAACCCTGACGCAGCAATACCGCGTGAGTGAAGAAGG…
Otu0228	Firmicutes	Veillonellaceae	Selenomonas	Selenomonas_unclassified	0	0	0	0	0.882013	0	0	0	0	0	0	0	0	0	0	0	0	0	0	0.0028736	0.00127684	AACGCTGGCGGCGTGCTTAACACATGCAAGTCGAACGGAGCGAATGAAAGCTTGCTTTTATGAGCTTAGTGGCAAACGGGTGAGTAACACGTAGACAACCTGCCGATAGGATGGGGACAACATTCCGAAAGGAATGCTAATACCGAATGGCGTGTAGGGGAGGCATCTCCCGTACATGAAAGATGGCCTCTGGATATGCTATCACCTATCGATGGGTCTGCGTCTGATTAGCTAGTAGGTAAGGTAACGGCTTACCTAGGCGACGATCAGTAGCCGGTCTGAGAGGATGAACGGCCACATTGGGACTGAGACACAGCCCAGACTCCTACGGGAGGCAGCAGTGGGGAATCTTCCGCAATGGGCGCAAGCCTGACGGAGCAACGCCGCGTGAGTGAAGAA…
Otu0229	Firmicutes	Erysipelotrichaceae	Erysipelotrichaceae_[G-1]	sp._oral_taxon_905	0	0.00280933	0	0.0323405	0.00223578	0.132594	0	0.0170729	0	0	0	0	0	0.242866	0	0.011886	0.0143635	0.441845	0	0.0184248	0	AACGCTGGCGGCGTGCCTAATACATGCAAGTCGATCGAGAGCGGAGCAATCCGCGAAAGAGGCGAACGGGTGAGTAATACATAAGCAACCTGGCCACAAAGACGGGGATAACACCTGGAAACGGGCGCTAATACCGGATAAGTGAAGGTGGGGCATCCCACCATCATAAAAGGGAGAGAAACGCGAGTGGATGGGCTTATGGTGCATTAGTTAGTTGGCGGGATAAAGGCCCACCAAGACGATGATGCATAGCCGGACTGAGAGGTTGAACGGCCACATTGGGACTGAGACACGGCCCAGACTCCTACGGGAGGCAGCAGTAGGGAATTTTCGGCAATGGGGGGAACCCTGACCGAGCAACGCCGCGTGAGTGAAGAAGTTTTTCGGAATGTAAAGCTC…
Otu0230	Firmicutes	Mycoplasmataceae	Mycoplasma	faucium	0	0	0	0	0	0	0	1.00285	0	0	0	0	0	0.00165968	0	0	0	0	0	0.00202842	0	AACGCTGGCTGTGTGCCTAATACATGCATGTCGAGCGGAAGTAGCAATACTTTAGCGGCGAATGGGTGAGTAACACGTGCTTAATCTACCTTTTAGATTGGAATACCTAATGGAAACATTGGTTAATGCCGGATACGCATGAAATCGCATGATTTCGTTGTGAAAGGAGCGTTTGCTCCACTAAAAGATGAGGGTGCGGAACATTAGCTAGTTGGTGAGGTAATGGCCCACCAAGGCTATGATGTTTAGCCGGGTCGAGAGACTGAACGGCCACATTGGGACTGAGATACGGCCCAAACTCCTACGGGAGGCAGCAGTAGGGAATATTCCACAATGAGCGAAAGCTTGATGGAGCGACACAGCGTGCACGATGAAGGCCCTCGGGTTGTAAAGTGCTGT…
Otu0231	Spirochaetes	Spirochaetaceae	Treponema	maltophilum	0	0.00760172	0	0	0.0397649	0	0	0.113201	0	0	0	0	0	0.0588263	0	0.165503	0.00979326	0.18609	0	0.205378	0.150485	AACGCTGGCGGCGCGTCTTAAACATGCAAGTCGAACGGCAGGAAGGGGCTTGCCCCTTCTGAGAGTGGCGGACTGGTGAGTAACACGTGGGTGACATACCTTTTAGTTGGGGATAGCTATTAGAAATAGTAGGTAATACCGAATGTGACCGTATTTATTAGAAGGATACGAGGAAAGGAGCTAAGGCTTCGCTAAAAGAATGGCTCGCGGCCCATTATGCTTGTTGGTGAGGTAACGGCCCACCAAGGCGATGATGGGTATCCGGCCTGAGAGGGTGAACGGACACATTGGGACTGAGATACGGCCCAGACTTCTACGGGAGGCAGCAGTTAAGAATATTCCGCAATGGACGCAAGTCTGACGGAGCGACGCCGCGTGGATGAAGAATGCCGAAAGGTT…
Otu0232	Firmicutes	Veillonellaceae	Selenomonas	Selenomonas_unclassified	0	0	0	0	0.00399246	0	0	0.718176	0	0	0	0	0	0.0818774	0	0.187654	0	0	0	0	0	AACGCTGGCGGCGTGCTTAACACATGCAAGTCGAACGGGATGATTTAGAAGCTTGCTTTTAGAGAATCTAGTGGCAAACGGGTGAGTAACACGTAGACAACCTGCCGACAGGATGGGGACAACATTCCGAAAGGAATGCTAATACCGAATGAAGCGGAGGAGAGGCATCTCTCTTCCGTGAAAGATGGCCTCTGAATATGCTATCACCTGTCGATGGGTCTGCGTCTGATTAGCTAGTTGGTGAGGTAACGGCTCACCAAGGCGACGATCAGTAGCCGGTCTGAGAGGATGAACGGCCACATTGGGACTGAGACACGGCCCAGACTCCTACGGGAGGCAGCAGTGGGGAATCTTCCGCAATGGGCGCAAGCCTGACGGAGCAACGCCGCGTGAGTGAAG…
Otu0233	Firmicutes	Peptostreptococcaceae_[XI]	Peptostreptococcaceae_[XI][G-6]	[Eubacterium]_minutum	0	0.0781655	0	0	0	0	0	0.385996	0	0	0	0	0	0	0	0.107154	0.00391731	0.102839	0.00187845	0	0.279081	AACGCTGGCGGCGTGCCTAACACATGCAAGTCGAGCGAGAAGCCATAAAAGGACACTTCGGTAGAATTATATGGCGGAAAGCGGCGGACGGGTGAGTAACGCGTGGGAAACCTGCCTTTCACAGAGGGATAGCCGAAGGAAACTACGATTAATACCTCATAAAGCAAAAGCTTCGCATGGAGCGATTGCCAAAGAATAATCGGTGAAAGATGGTCCCGCGTCTGATTAGTTAGTTGGTAAGGTAGCGGCTTACCAAGGCGACGATCAGTAGCCGGCCTGAGAGGGTGAACGGCCACATTGGAACTGAGACACGGTCCAGACTCCTACGGGAGGCAGCAGTGGGGGATATTGCACAATGGGCGAAAGCCTGATGCAGCAACGCCGCGTGAAGGAAGAAGG…
Otu0234	Bacteroidetes	Prevotellaceae	Prevotella	melaninogenica	0	0	0	0.095119	0.0255517	0	0	0.139924	0.100887	0	0	0	0	0.00626989	0.187542	0.0678942	0.258542	0	0	0	0	AACGCTAGCTACAGGCTTAACACATGCAAGTCGAGGGGAAACGGCATTGAGTGCTTGCACTCTTTGGACGTCGACCGGCGCACGGGTGAGTAACGCGTATCCAACCTTCCCATTACTGTGGGATAACCTGCCGAAAGGCAGACTAATACCGCATAGTCTTCGATGACGGCATCAGATTTGAAGTAAAGATTTATCGGTAATGGATGGGGATGCGTCTGATTAGCTTGTTGGCGGGGTAACGGCCCACCAAGGCAACGATCAGTAGGGGTTCTGAGAGGAAGGTCCCCCACATTGGAACTGAGACACGGTCCAAACTCCTACGGGAGGCAGCAGTGAGGAATATTGGTCAATGGACGGAAGTCTGAACCAGCCAAGTAGCGTGCAGGATGACGGCCCTAT…
Otu0235	Firmicutes	Lachnospiraceae_[XIV]	Catonella	sp._oral_taxon_451	0	0	0	0	0	0.000168266	0	0	0	0	0	0	0	0	0	0	0.0274211	0.667902	0	0	0.122394	AACGCTGGCGGCGTGCCTAACACATGCAAGTCGAACGGAGATTATTGACGGAAGTTTTCGGATGGAAGACAGTAATCTTAGTGGCGGACGGGTGAGTAACGCGTGGGTAACCTGCCCCGTACAGGGGGATAGCGTCGGGAAACTGACGGTAAGACCGCATAGGACCACATATTCGCATGGATAAGTGGTGAAAAGGGAAACCTGGTATGGGATGGACCCGCGTCCGATTAGCCAGTTGGCAGGGTAAAGGCCTACCAAAGCTTCGATCGGTAGCCGGACTGAGAGGTCGGACGGCCACATTGGGACTGAGACACGGCCCAGACTCCTACGGGAGGCAGCAGTGGGGGATATTGCACAATGGAGGAAACTCTGATGCAGCGACGCCGCGTGAGTGAAGAA…
Otu0236	Actinobacteria	Actinomycetaceae	Actinomyces	sp._oral_taxon_896	0	0	0	0	0.104283	0	0	0.101324	0	0	0	0	0	0	0.640712	0	0	0	0	0	0.0127684	AACGCTGGCGGCGTGCTTAACACATGCAAGTCGAACGGGCCCGCTCCTTTGGGGGCGGGTTGAGTGGCGAACGGGTGAGTATCACGTGAGCAACCTGCCCTCCTCTCCTGGATAACCGCTTGAAAGGGCGGCTAATACGGGGTGTTCCGGTTGGTCCGCATGGGCTGGTCGGGAAAGATTCATCGTTGTGGTGTTTCGGTGGGGGATGGGCTCGCGGCCTATCAGCTTGTTGGTGGGGTGATGGCCCACCAAGGCGGTGACGGGTAGCCGGCCTGAGAGGGTGGGCGGCCACACTGGGACTGAGACACGGCCCAGACTCCTGCGGGAGGCAGCAGTGGGGGGTATTGCACAATGGGCGGAAGCCTGATGCAGCGACGTCGCGTGAGGGATGGAGGCCTT…
Otu0237	Proteobacteria	Neisseriaceae	Neisseria	oralis	0	0	0	0	0	0	0	0	0	0	0	0	0	0	0	0	0	0	1.04838	0	0	AACGCTGGCGGCATGCTTTACACATGCAAGTCGGACGGCAGCGGGGTAGTGCTTGCACTACTGCCGGCGAGTGGCGAACGGGTGAGTAACATATCGGAACGTACCGAGCAGTGGGGGATAACTAATCGAAAGATTAGCTAATACCGCATATATTCTGAGGAAGAAAGCAGGGGACCTTTGGGCCTTGCGCTGTTTGAGCGGCCGATATCTGATTAGCTGGTTGGTGGGGTAAAGGCCTACCAAGGCGACGATCAGTAGCGGGTCTGAGAGGATGATCCGCCACACTGGGACTGAGACACGGCCCAGACTCCTACGGGAGGCAGCAGTGGGGAATTTTGGACAATGGGGGCAACCCTGATCCAGCCATGCCGCGTGTCTGAAGAAGGCCTTCGGGTTGTA…
Otu0238	Actinobacteria	Actinomycetaceae	Actinomyces	sp._oral_taxon_180	0	0	0	0	0	0	0	0.00501053	0.000344324	0	0	0	0	0	0	0.25771	0	0	0	0	0.644075	AACGCTGGCGGCGTGCTTAACACATGCAAGTCGAACGCTGAAGCTCAGCTTTTGTTGGGTGGATGAGTGGCGAACGGGTGAGTAACACGTGAGTAACCTGCCCTCTTCTTTGGGATAACGCCCGGAAACGGGTGCTAATACTGGATATTCACTGGTCTTCGCATGGGGGTTGGTGGAAAGGGTTTTTTCTGGTGGGGGATGGGCTCGCGGCCTATCAGCTTGTTGGTGGGGTGATGGCCTACCAAGGCTTTGACGGGTAGCCGGCCTGAGAGGGTGACCGGTCACATTGGGACTGAGATACGGCCCAGACTCCTACGGGAGGCAGCAGTGGGGAATATTGCACAATGGGCGAAAGCCTGATGCAGCGACGCCGCGTGAGGGATGGAGGCCTTCGGGTTG…
Otu0239	Firmicutes	Veillonellaceae	Veillonellaceae_[G-1]	Veillonellaceae_[G-1]_unclassified	0	0.0118983	0	0.254746	0	0	0.00101938	0	0	0	0	0	0.189768	0.136094	0.107069	0.0650127	0.0158324	0	0	0.0493583	0.0153221	AACGCTGGCGGCGTGCTTAACACATGCAAGTCGAACGGAGCTGTTTATTTCGGTAGATAGCTTAGTGGCAAACGGGTGAGTAACGCGTAGGCAACCTGCCCTTAGGATGGGGACAACGGCCCGAAAGGACCGCTAATACCGAATGGACTCTAACTTTCGCATGGAAGAAAGAGGAAAGATGGTGCAAGCCATCGCCGAAGGAAGGGCCTGCGTCTGATTAGCCAGTTGGTGAGGTAACGGCTCACCAAAGCGACGATCAGTAGCCGGTCTGAGAGGATGAACGGCCACAATGGGACTGAGACACGGCCCATACTCCTACGGGAGGCAGCAGTGGGGAATCTTCCGCAATGGGCGAAAGCCTGACGGAGCAACGCCGCGTGAGTGAAGAAGGTCTTCGGA…
Otu0240	Actinobacteria	Actinomycetaceae	Actinobaculum	sp._oral_taxon_183	0	0	0	0	0.644382	0	0	0.140666	0	0	0.00047709	0	0.00297492	0.000184409	0	0.00144072	0	0.0093203	0	0	0	AACGCTGGCGGCGTGCTTAACACATGCAAGTCGAACGGGCTCTGTCTGGCTGTGTGCTGGGTGGGGTTAGTGGCGAACGGGTGAGTAATACGTGAGTAACCTGCCCTCTTCTTTGGGATAAGCCTTGGAAACGGGGTCTAATACTGGATATTCCTGTCTGGTCGCATGGCTGGGTGGGGAAAGTTTTTTCGGTGGGGGATGGGCTCGCGGCCTATCAGCTTGTTGGTGGGGTGATGGCCTACCAAGGCGTCGACGGGTAGCCGGCCTGAGAGGGTGACCGGCCACACTGGGACTGAGATACGGCCCAGACTCCTACGGGAGGCAGCAGTGGGGGATATTGCACAATGGGCGCAAGCCTGATGCAGCGACGCCGCGTGGGGGATGACGGCTTTCGGGTTG…
Otu0241	Bacteroidetes	Flavobacteriaceae	Capnocytophaga	sputigena	0	0	0	0	0.549522	0	0	0	0	0	0	0	0	0	0.00699021	0.00468236	0	0	0.270288	0	0	AACGCTAGCGGCAGGCCTAACACATGCAAGTCGAGGGAGAGGTTACCTTCGGGTAACTGAAACCGGCGCACGGGTGCGTAACGCGTATACAATCTGCCTTTCACATAGGGATAGCCCGAAGAAATTTGGATTAATACCTAATGGTATATAAGAGCGGCATCGTTTTTATATTAAAGCTACGGTGGTGAAAGATGAGTATGCGTTCTATTAGCTAGTTGGAGAGGTAACGGCTCCCCAAGGCGACGATAGATAGGGGTTCTGAGAGGGATGTCCCCCACACTGGTACTGAGATACGGACCAGACTCCTACGGGAGGCAGCAGTGAGGAATATTGGACAATGGTCGGAAGACTGATCCAGCCATGCCGCGTGCAGGATGAAGGTCCTATGGATTGTAAACT…
Otu0242	Firmicutes	Peptostreptococcaceae_[XI]	Peptostreptococcaceae_[XI][G-5]	[Eubacterium]_saphenum	0	0	0	0	0	0	0	0.128975	0	0	0	0	0	0	0	0	0.00489663	0.154812	0.00208717	0.512684	0	AACGCTGGCGGCGTGCTTAACACATGCAAGTCGAGCGAGAAACTACATGCAGACACTTCGGTAGAAGCGAGTAGCGGAAAGCGGCGGACGGGTGAGTAACGCGTAGGCAACCTGCCCTTCACAGAGGTATAGCCTCGGGAAACCGGGATTAAAACCACATAAAATCATAGGTTCGCATGAACCAAAGGTCAAAGATTTATCGGTGAAGGATGGGCCTGCGTCTGATTAGCTGGTTGGTAGAGTAAAAGCCTACCAAGGCGACGATCAGTAGCCGACCTGAGAGGGTGATCGGCCACATTGGAACTGAGACACGGTCCAAACTCCTACGGGAGGCAGCAGTGGGGGATATTGCACAATGGGGGAAACCCTGATGCAGCAACGCCGCGTGAGGTATGAAGG…
Otu0243	Bacteroidetes	Prevotellaceae	Alloprevotella	sp._oral_taxon_912	0	0	0	0.421983	0	0	0	0	0	0	0	0.000155686	0	0	0	0.413848	0	0	0	0	0	AACGCTAGCTACAGGCTTAACACATGCAAGTCGAGGGGCAGCGGGCAGAAAGCTTGCTTTCTGTGCCGGCGACCGGCGCACGGGTGCGTAACGCGTATCGAACCTACCACATACTCAGGGATAGCCTTGCGAAAGTAAGATTAATACCTGATGTTGTTTAGAGTCCGCATGGACACTAAACCAAAGATTTATTGGTATGTGATGGCGATGCGTCTGATTAGGTAGTAGGCGGGGTAACGGCCCACCTAGCCATCGATCAGTAGGGGTTCTGAGAGGAAGGTCCCCCACATTGGAACTGAGACACGGTCCAAACTCCTACGGGAGGCAGCAGTGAGGAATATTGGTCAATGGACGAAAGTCTGAACCAGCCAAGTAGCGTGCAGGATGACGGCCCTCCGG…
Otu0244	Bacteroidetes	Prevotellaceae	Prevotella	sp._oral_taxon_301	0	0	0	0	0.0602062	0	0	0.0376718	0.000172162	0	0.00254448	0	0.00626299	0.413813	0	0.0967087	0	0	0	0	0.23275	AACGCTAGCTACAGGCTTAACACATGCAAGTCGCGGGGCATCATGTTGGTTGCTTGCAACCGATGATGGCGACCGGCGCACGGGTGAGTAACGCGTATCCAACCTGCCTATTACCACGGGATACCCCGGCGAAAGTCGGCCTAATACCGTATGCAGTCCTCCAATGGCATCAGCAGTGGACGAAAGGTTTAGCGGTAATGGATGGGGATGCGTCCGATTAGCTTGTTGGCGGGGTAACAGCCCACCAAGGCATCGATCGGTAGGGGTTCTGAGAGGAAGGTCCCCCACACTGGAACTGAGACACGGTCCAGACTCCTACGGGAGGCAGCAGTGAGGAATATTGGTCAATGGGCGTAAGCCTGAACCAGCCAAGTAGCGTGCAGGATGACGGCCCTATGG…
Otu0245	Firmicutes	Lactobacillaceae	Lactobacillus	Lactobacillus_unclassified	0	0	0	0	0	0	0	0	0	0	0	0	0	0	0.793133	0	0.00391731	0	0	0	0	AACGCTGGCGGCGTGCCTAATACATGCAAGTCGAGCGAGCGGAACCAACAGATTTACTTCGGTAATGACGTTGGGAAAGCGAGCGGCGGATGGGTGAGTAACACGTGGGGAACCTGCCCCGTAGTCTGGGATACCATTTGGAAACAGGTGCTAATACCGGATAAGAAAGCAGATCGCATGATCAGCTTTTAAAAGGCGGCGTAAGCTGTCGCTATGGGATGGCCCCGCGGTGCATTAGCTAGTTGGTAAGGTAACGGCTTACCAAGGCAATGATGCATAGCCGAGTTGAGAGACTGATCGGCCACATTGGGACTGAGACACGGCCCAAACTCCTACGGGAGGCAGCAGTAGGGAATCTTCCACAATGGACGAAAGTCTGATGGAGCAACGCCGCGTGAG…
Otu0246	Actinobacteria	Corynebacteriaceae	Corynebacterium	matruchotii	0	0	0	0	0	0	0	0	0	0	0	0	0	0	0.710103	0.00360181	0	0	0	0	0.0545394	AACGCTGGCGGCGTGCTTAACACATGCAAGTCGAACGGAAAGGCCCTCACCTTTTGGTGGGGGTGCTCGAGTGGCGAACGGGTGAGTAACACGTGGGTGATCTGCCCTGCACTTCGGGATAAGCTTGGGAAACTGGGTCTAATACCGGATAGGACCATGGTTTAGTGTCTCATGGTGGAAAAATTATTGTTTTGGTGCAGGATGAGCTCGCGGCCTATCAGCTTGTTGGTGGGGTAATGGCCTACCAAGGCGTCGACGGGTAGCCGGCCTGAGAGGGTGGACGGCCACATTGGGACTGAGATACGGCCCAGACTCCTACGGGAGGCAGCAGTGGGGAATATTGCACAATGGGCGCAAGCCTGATGCAGCGACGCCGCGTGGGGGATGACGGCCTTCGGG…
Otu0247	Bacteroidetes	Bacteroidetes_[F-1]	Bacteroidetes_[G-5]	sp._oral_taxon_511	0	0.00859325	0	0	0	0	0	0.380615	0	0	0	0	0	0.00497903	0	0	0.0135473	0.348484	0	0	0	AACGCTTGCGGCAGGCTTAATACATGCAAGTCGAACGGTAACAGGGTCTTCGGACTGCTGACGAGTGGCGGATGGGTGAGTAACGCGTATGCAACCTTCCTCACACCGAGAAAAAGTCGACTGAAAAGTTGAATAAAGTCTCGTGGTGTGCATTTTTCGCATGAGAGATGTATGATAGAAGCAATTTGGTGTGAGATGGGCATGCGTATCATTAGCTAGTTGGTAAGGTAACGGCTTACCAAGGCGACGATGATTAGGGGGCCTGAGAGGGTGGTCCCCCACACTGGGACTGAGACACGGCCCAGACTCCTACGGGAGGCAGCAGTAGGGAATATTGGTCAATGGGCGGAAGCCTGAACCAGCCATGCCGCGTGATGGATGACGGCCTTAGGGTTGTAA…
Otu0248	Bacteroidetes	Flavobacteriaceae	Capnocytophaga	gingivalis	0	0	0	0.409358	0.18525	0	0	0	0	0	0	0	0	0	0.0126165	0	0	0	0.170522	0	0	AACGCTAGCGGCAGGCCTAACACATGCAAGTCGAGGGAGAAGCCCTTTCGGGGGCAGAAACCGGCGCACGGGTGCGTAACGCGTATGCAACCTACCTTTCACAGGGGGATAGCCCGAAGAAATTTGGATTAATACCCCATAATATTATTGGATGGCATCATTTGATAATTAAAACTGCGGTGGTGAAAGATGGGCATGCGTCCTATTAGCTAGTTGGAGTGGTAACGGCACCCCAAGGCTACGATAGGTAGGGGTCCTGAGAGGGAGATCCCCCACACTGGTACTGAGACAGGGACCAGACTCCTACGGGAGGCAGCAGTGAGGAATATTGGTCAATGGTCGGAAGACTGAACCAGCCATGCCGCGTGCAGGAAGAATGCCTTATGGGTTGTAAACTGC…
Otu0249	Firmicutes	Mycoplasmataceae	Mycoplasma	salivarium	0	0	0.0615481	0.466775	0.0919862	0.0117786	0.00387363	0	0	0	0.0291025	0	0	0.00442581	0	0.0252127	0.00228509	0.0685595	0	0	0	AACGCTGGCTGTGTGCCTAATACATGCATGTCGAGCGGAAGTAGCAATACTTTAGCGGCGAATGGGTGAGTAACACGTGCTTAATCTACCTCTTAGATTGGAATACCTAATGGAAACATTGGTTAATGCCGGATACGCATGGAGTCGCATGACTCCGTTGTGAAAGGGGCCTTTAAAGCTCCACTAAGAGATGAGGGTGCGGAACATTAGCTAGTTGGTGAGGTAACGGCCCACCGAGGCTATGATGTTTAGCCGGGTCGAGAGACTGAACGGCCACATTGGGACTGAGATACGGCCCAAACTCCTACGGGAGGCAGCAGTAGGGAATATTCCACAATGAGCGAAAGCTTGATGGAGCGACACAGCGTGCACGATGAAGGTCTTATGGATTGTAAAGTG…
Otu0250	Actinobacteria	Actinomycetaceae	Actinomyces	graevenitzii	0	0	0	0	0	0	0	0	0.757513	0	0	0	0	0	0	0.000900453	0	0	0	0	0	AACGCTGGCGGCGTGCTTAACACATGCAAGTCGAACGAAAATACCAAGCTTGCTTGGTTGATTAGTGGCGAACGGGTGAGTAACACGTGAGTAACCTGCCCCTTACTTTCCTGGATAACTGCTCGAAAGGGTAGCTAATACGGGATATTCTGACCATCCTGCATGGGTTGGTTTGGAAAGGTTGTTTTTCTGGTAAGGGATGGGCTCGCGGCCTATCAGCTTGTTGGTGGGGTGATGGCCTACCAAGGCTTTGACGGGTAGCCGGCCTGAGAGGGTGGACGGTCACACTGGGACTGAGATACGGCCCAGACTCCTACGGGAGGCAGCAGTGGGGAATATTGCACAATGGGCGCAAGCCTGATGCAGCGACGCCGCGTGAGGGATGAAGGCCTTCGGGTT…
Otu0251	Spirochaetes	Spirochaetaceae	Treponema	sp._oral_taxon_268	0	0.00380086	0	0	0.225973	0	0	0.0244959	0	0	0	0	0	0.172975	0.205955	0.0749177	0	0.00189565	0	0.0339761	0.00747864	AACGCTGGCGGCGCGTCTTAACCATGCAAGTCGAGCGGCAGGCAGCAATGCCGAGAGCGGCGGACTGGTGAGTAACACGTGGATAACGTACCCCGATGCCCGGGACAGCCTGTAGAAATAGAGGGTAATACCGGATAGGTCACCGTTTATGTTAGGTAGACGGCGGGAAAGGAGCTTCGGCTCCGCGCTGGGATCGGTCTGCGGCCCATCAAGCTCGTTGGTGAGGTAAGAGCTCACCAAGGCGAGGACGGGTATCCGGCCTGAGAGGGCGGACGGACACATTGGGACTGAGATACGGCCCAGACTCCTACGGGAGGCAGCAGGTAAGAATATTCCGCAATGGGGGGAACCCTGACGGAGCGACGCCGCGTGAACGAAGAAGGCCGGAAGGTTGTAAAG…
Otu0252	Bacteroidetes	Prevotellaceae	Prevotella	multisaccharivorax	0	0.00826274	0	0	0	0	0	0	0	0	0	0	0.676716	0	0	0.00180091	0	0	0	0	0	AACGCTAGCTACAGGCCTAACACATGCAAGTCGAGGGGAAACGAAGCGGGAGCTTGCTTCTGCTGTCGTCGACCGGCGCACGGGTGAGTAACGCGTATCCAACCTGGCCTGAGGTAAGGGATAATCCGCAGAAATGTGGTCTAATACCTTATGTGCTCCTATGAGGCCATCTGAAGAGGAGCAAAGATTTATCGCCTTAGGATGGGGATGCGTCTGATTAGATAGTTGGCGGGGCAACGGCCCACCAAGTCATCGATCAGTAGGGGTTCTGAGAGGAAAGTCCCCCACATTGGAACTGAGACACGGTCCAGACTCCTACGGGAGGCAGCAGTGAGGAATATTGGTCAATGGGCGAGAGCCTGAACCAGCCAAGTAGCGTGCAGGATGACGGCCCTATGG…
Otu0253	Actinobacteria	Actinomycetaceae	Actinomyces	israelii	0	0	0	0	0.687501	0	0	0	0	0	0	0	0	0	0	0	0	0	0	0.00929693	0	AACGCTGGCGGCGTGCTTAACACATGCAAGTCGAACGGGCCTGTCCCTGGTCTTTTGGTTGGGGGTGGGTTAGTGGCGAACGGGTGAGTAACACGTGAGTAACCTGCCCCTCACTTCTGGATAACCGCTTGAAAGGGTGGCTAATACGGGGTGTTCTGGCCTGTCCGCATGGGTGGGTTGGGAAAGATTCACTTTTTGGTGTTTTGGTGGGGGATGGGCTCGCGGCCTATCAGCTTGTTGGTGGGGTGATGGCCTGCCAAGGCTTTGACGGGTAGCCGGCCTGAGAGGGTGGGCGGTCACACTGGGACTGAGACACGGCCCAGACTCCTGCGGGAGGCAGCAGTGGGGGATATTGCACAATGGGCGGAAGCCTGATGCAGCGACGTCGCGTGAGGGATG…
Otu0254	Firmicutes	Lachnospiraceae_[XIV]	Shuttleworthia	satelles	0	0	0	0.00363182	0	0	0	0.000185575	0	0.012923	0	0	0.158767	0.523352	0.0456921	0.0145873	0	0	0	0	0.00583699	AACGCTGGCGGCGTGCTTAACACATGCAAGTCGAACGAGAAATGATATTACGATCTCTTCGGAGTGACGATTTTATTTCGAGTGGCGGACGGGTGAGTAACGCGTGAGCAACCTGCCCTGTACCGGGGGATACCAGTTGGAAACGACTGTTAATACCGCATAAGCGCACGATAAGACATCTTGTTGTGTGAAAAACTCCGGTGGTATAGGATGGGCTCGCGTATGATTAGCCAGTTGGCGGGGTAAAGGCCCACCAAAGCGACGATCATTAGCCGACCTGAGAGGGCGACCGGCCACATTGGGACTGAGACACGGCCCAAACTCCTACGGGAGGCAGCAGTGGGGAATATTGCACAATGGGCGAAAGCCTGATGCAGCGACGCCGCGTGAGTGAGGAAG…
Otu0255	Actinobacteria	Propionibacteriaceae	Propionibacterium	propionicum	0	0	0	0	0	0	0	0	0	0	0	0	0	0	0.0115935	0.740172	0	0.0184826	0	0	0.00711383	AACGCTGGCGGCGTGCTTAACACATGCAAGTCGAACGGTAAGGCTCCTTTTTTGGGGTACACGAGTGGCGAACGGGTGAGTAACACGTGAGTAACCTGCCCTCATCTCTGGGATAACAGTCGGAAACGGTTGCTAATACTGGATATGAGCTTTCAAGGCATCTTGTTGGTTGGAAAGATTATTTTTTGGTTGGGGATGGACTCGCGGCCTATCAGCTTGTTGGTGAGGTAGTGGCTCACCAAGGCTTCGACGGGTAGCCGGCCTGAGAGGGCGACCGGCCACATTGGGACTGAGATACGGCCCAAACTCCTACGGGAGGCAGCAGTGGGGAATATTGCACAATGGACGGAAGTCTGATGCAGCAACGCCGCGTGCGGGATGACGGCCTTCGGGTTGTAA…
Otu0256	Bacteroidetes	Flavobacteriaceae	Capnocytophaga	Capnocytophaga_unclassified	0	0	0	0	0	0	0	0	0.745634	0	0	0	0	0	0	0	0	0	0	0	0	AACGCTAGCGGCAGGCCTAACACATGCAAGTCGAGGGAGAAGCCTTTCGGGGCAGAAACCGGCGCACGGGTGCGTAACGCGTATGCAACCTACCTTTCACAGGGGGATAGCCCGAAGAAATTTGGATTAATACCCCATAATATTGTTGGATGGCATCATCTGACAATTAAAACTGCGGTGGTGAAAGATGGGCATGCGTCCTATTAGCTAGTTGGAGTGGTAACGGCACCCCAAGGCTACGATAGGTAGGGGTCCTGAGAGGGAGATCCCCCACACTGGTACTGAGACAGGGACCAGACTCCTACGGGAGGCAGCAGTGAGGAATATTGGTCAATGGTCGGAAGACTGAACCAGCCATGCCGCGTGCAGGAAGAATGCCTTATGGGTTGTAAACTGCTT…
Otu0257	Bacteroidetes	Prevotellaceae	Prevotella	pallens	0	0	0.0067008	0	0	0	0	0.0551158	0	0	0	0	0	0	0.104001	0.611228	0	0	0	0	0	AACGCTAGCTATAGGCTTAACACATGCAAGTCGAGGGGAAACGGCATTATGTGCTTGCACATTTTGGACGTCGACCGGCGCACGGGTGAGTATCGCGTATCCAACCTGCCCTTTACTTGGGGATACCCCGTTGAAAGACGGCCTAATACCCGATGTAATTCATTGATGGCATCAGATATGAATAAAAGATTTATCGGTAAAGGATGGGGATGCGTCTGATTAGCTTGTTGGTGAGGTAATGGCTCACCAAGGCAACGATCAGTAGGGGTTCTGAGAGGAAGGTCCCCCACATTGGAACTGAGACACGGTCCAAACTCCTACGGGAGGCAGCAGTGAGGAATATTGGTCAATGGGCGCAAGCCTGAACCAGCCAAGTAGCGTGCAGGAAGACGGCCCTAT…
Otu0258	Bacteroidetes	Prevotellaceae	Prevotella	sp._oral_taxon_317	0	0	0	0	0.0384873	0	0	0.0102066	0	0	0	0	0	0	0.68504	0	0	0	0	0	0	AACGCTAGCTACAGGCTTAACACATGCAAGTCGCGGGGCAGCATGGGGGTTGCTTGCAACCCCTGATGGCGACCGGCGCACGGGTGAGTAACGCGTATCCAACCTGCCCTTCACCACGGGATAACCCGGCGAAAGTCGGACTAATACCGTATGTTGTCCATTGACGGCATCCGATTTGGACGAAAGGCTTAGCGGTGAGGGATGGGGATGCGTCCGATTAGCTTGACGGCGGGGTAACGGCCCACCGTGGCTACGATCGGTAGGGGTTCTGAGAGGAAGGTCCCCCACACTGGAACTGAGACACGGTCCAGACTCCTACGGGAGGCAGCAGTGAGGAATATTGGTCAATGGGCGGAAGCCTGAACCAGCCAAGTAGCGTGCAGGATGACGGCCCTATGG…
Otu0259	Spirochaetes	Spirochaetaceae	Treponema	maltophilum	0	0.0211526	0	0	0.0461528	0	0.000611626	0.0846223	0	0	0	0	0.0162838	0.00571667	0	0.526405	0.0053863	0.0388609	0	0	0.0171462	AACGCTGGCGGCGCGTCTTAAACATGCAAGTCGAACGGCAAAAGAGGGGCTTGCCCCTTTTTGAGAGTGGCGGACTGGTGAGTAACACGTGGGTGACATACCTTTTAGTTGGGGATAGCTATTAGAAATAGTAGGTAATACCGAATGTGACCGTATTTATTAGAAGGATACGAGGAAAGGAGCTAAGGCTTCGCTAAAAGAATGGCTCGCGGCCCATTATGCTTGTTGGTGAGGTAACGGCCCACCAAGGCGATGATGGGTATCCGGCCTGAGAGGGTGAACGGACACATTGGGACTGAGATACGGCCCAGACTTCTACGGGAGGCAGCAGTTAAGAATATTCCGCAATGGACGAAAGTCTGACGGAGCGACGCCGCGTGGATGAAGAATGCCGAAAGG…
Otu0260	Firmicutes	Veillonellaceae	Veillonellaceae_[G-1]	sp._oral_taxon_150	0	0.0391654	0	0.627785	0.0102207	0	0	0	0	0	0	0	0	0.0601172	0	0	0.0062024	0	0	0	0	AACGCTGGCGGCGTGCTTAACACATGCAAGTCGAACGGGAAACTTTATTTCGGTAAAGGATCTAGTGGCAAACGGGTGAGTAACGCGTAGGCAACCTGCCCTTAGGATGGGGACAACGGCCCGAAAGGACCGCTAATACCGAATGCACTCTAACTTCCGCATGGAAGAAAGAGGAAAGATGGTGCAAGCCATCGCCGAAGGAAGGGCCTGCGTCTGATTAGCCAGTTGGTGAGGTAACGGCTCACCAAAGCGACGATCAGTAGCCGGTCTGAGAGGATGAACGGCCACAATGGGACTGAGACACGGCCCATACTCCTACGGGAGGCAGCAGTGGGGAATCTTCCGCAATGGGCGAAAGCCTGACGGAGCAACGCCGCGTGAGTGAAGAAGGTCTTCGGA…
Otu0261	Firmicutes	Lachnospiraceae_[XIV]	Stomatobaculum	longum	0	0.00231357	0	0.00207532	0.00239547	0	0	0.0729311	0.175433	0	0	0	0	0.0313495	0.30791	0.0387195	0.00767139	0	0	0	0.109808	AACGCTGGCGGCGTGCTTAACACATGCAAGTCGAACGAGAAGTGAAGACGGAAACCTTCGGGCGGAAGACTTTATTTCGAGTGGCGGACGGGTGAGTAACGCGTGGGTAACCTGCCTCATACAGGGGGATAACAGTTGGAAACGACTGTTAATACCGCATAAGACCACAGCACCGCATGGTGCGGGGGTAAAAACTCCGGTGGTATGAGATGGACCCGCGTTCGATTAGCCAGTTGGCGGGGTAACGGCCCACCAAAGCGACGATCGATAGCCGATCTGAGAGGATGACCGGCCACATTGGGACTGAGACACGGCCCAAACTCCTACGGGAGGCAGCAGTGGGGAATATTGCACAATGGGGGAAACCCTGATGCAGCGACGCCGCGTGAGTGAAGAAGT…
Otu0262	Bacteroidetes	Bacteroidetes_[F-1]	Bacteroidetes_[G-3]	sp._oral_taxon_280	0	0	0	0	0	0	0	0.0115057	0	0	0	0	0	0	0	0.0801403	0.0186072	0.38071	0	0.212646	0	AACGCTAGCGGCAGGCTTAACACATGCAAGTCGAGGGGCATCGAGATGTAGCAATACATTGTCGGCGACCGGCGGACGGGTGCGTAACGCGTGAGCAACCTTCCCGTATCAGGGGGATAACCGATGGAAACGTCGCCTAATACCCCATAACAACACATGTCTCCTGACGTGTGTTTGAAAGATTCGTCAGATACGGCTGGGCTCGCGTGACATTAGCTAGTTGGTGAGGTAACGGCTCACCAAGGCAACGATGTCTAGGGGTTCTGAGAGGAAGATCCCCCACACTGGAACTGAGACACGGTCCAGACTCCTACGGGAGGCAGCAGTGAGGAATATTGGTCAATGGGCGCAAGCCTGAACCAGCCATGCCGCGTGAAGGAATAAGGTCCTATGGATCGT…
Otu0263	Firmicutes	Veillonellaceae	Selenomonas	sputigena	0	0	0	0	0	0	0	0	0	0	0	0	0	0	0.480108	0.25753	0	0	0	0	0	AACGCTGGCGGCGTGCTTAACACATGCAAGTCGAACGGGAACCTTTATTTCGGTAAAGGTGAGAGTGGCAAACGGGTGAGTAACACGTAGGCAACCTGCCGACAGGATGGGGACAACATTCCGAAAGGAATGCTAATACCGAATGGAGTCACCGGAGGGCATCCTCTGGTGATAAAAGATGGCCTCTGAATATGCTATCGCCTGTCGATGGGCCTGCGTCTGATTAGCCAGTTGGCGGGGTAACGGCCCACCAAAGCGACGATCAGTAGCCGGTCTGAGAGGATGAACGGCCACATTGGGACTGAGACACGGCCCAGACTCCTACGGGAGGCAGCAGTGGGGAATCTTCCACAATGGGCGAAAGCCTGATGGAGCAACGCCGCGTGAGTGAAGAAGGTC…
Otu0264	Saccharibacteria_(TM7)	TM7_[F-1]	TM7_[G-3]	sp._oral_taxon_351	0	0	0	0	0	0	0	0.000556726	0	0	0	0	0	0.600434	0.107069	0.0109855	0	0	0	0	0.0488848	AATGCTGGCGGCATGCCTAATACATGCAAGTCGAGCGGTAACATGGCTTCACCGTTCTCTTGACACACTTGGCTATTATGCGAGTGGAAAGATTCGAGGGAACTGTGAAGCTGATGACGAGCGGCGGACGGCTGAGTAACGCGTGAGAACATACCCCAAAGTGAGGGATAACTAGTCGAAAGATTAGCTAATACCGCATGTGATCTTTGGATTAAAGCATTTATGCGCTTTGGGAATGGCTTGCGTACGATTAGATAGTTGGTGAGGTAAAGGCTTACCAAGTCGACGATCGTTAGATGGTTTGAGAGGATGATCATCCAGACTGGGACTGAGACACGGCCCAGACTCCTACGGGAGGCAGCAGTAGGGAATCTTTCACAATGGGCGAAAGCCTGATGG…
Otu0265	Bacteroidetes	Porphyromonadaceae	Porphyromonas	endodontalis	0	0	0	0	0.101728	0	0	0	0	0	0	0	0	0	0	0	0.0146899	0.358121	0	0.180699	0	AACGCTAGCGATAGGCTTAACACATGCAAGTCGAGGGGCAGCATTATTTTAGCTTGCTAAGATAGATGGCGACCGGCGCACGGGTGCGTAACGCGTATGCAACCTGCCTGTAATTAGGGAATAACCCGGTGAAAGTCGGACTAATACCCTATATTCATCTTTCTCCGCATGGGGATAGACGGAAAGATTTATTGATTACAGATGGGCATGCGTCCCATTAGCTGGTTGGTAAGGTAACGGCTTACCAAGGCAACGATGGGTAGGGGGACTGAGAGGTTGACCCCCCACACTGGTACTGAGACACGGACCAGACTCCTACGGGAGGCAGCAGTGAGGAATATTGGTCAATGGGCGAGAGCCTGAACCAGCCAAGTCGCGTGAAGGACGACGGTTCTATGG…
Otu0266	Firmicutes	Erysipelotrichaceae	Eggerthia	catenaformis	0	0	0	0	0.00734612	0	0	0.0369295	0	0	0	0	0	0.669403	0	0.0230516	0	0	0	0.00354974	0.00601939	AACGCTGGCGGCGTGCCTAATACATGCAAGTCGAACGGGCTGCCATAAGGCAGCCAGTGGCGAACGGGTGAGGAGCACATGGGGAACCTGCCCGTCAGAGGGGGACAACAGCTGGAAACGGCTGCTAAGACCGCATAGGCTCAAGGAGGGCATCCTCGTTGAGTTAAAGTGTCCTTTCGGGGACAGCTGACGGATGGACCTGTGGCGCATTAGCCAGTTGGCGGGGTAAAGGCCCACCAAGGCGACGATGCGTAGCCGGCCTGAGAGGGCGGACGGCCACACTGGGACTGAGACACGGCCCAGACTCCTGCGGGAGGCAGCAGTAGGGAATTTTCGGCAATGGGGGGAACCCTGACCGAGCAACGCCGCGTGAGTGAGGAAGGCCTTCGGGCTGTAAAG…
Otu0267	Bacteroidetes	Prevotellaceae	Prevotella	Prevotella_unclassified	0	0.0801486	0	0.135761	0.0581302	0	0	0.00482496	0.0185935	0	0	0	0	0	0.123266	0.0140471	0.00326442	0	0.0578146	0.00202842	0.212503	AACGCTAGCTACAGGCTTAACACATGCAAGTCGAGGGGAAACGGGAGAATAGCTTGCTATTCTTTGTCGTCGACCGGCGCACGGGTGAGTAACGCGTATCCAACCTTCCCATAACTAAGGAATACCCCGTAGAAATGCGGCCTAATCCCTTATGGTCTCTTATGCCTGTCATGGGAATAAGAGTAAAGATTTATCGGTTATGGATGGGGATGCGTCTGATTAGCTTGCTGGCGGGGTAACGGCCCACCAGGGCATCGATCAGTAGGGGTTCTGAGAGGAAGGTCCCCCACATTGGAACTGAGACACGGTCCAAACTCCTACGGGAGGCAGCAGTGAGGAATATTGGTCAATGGGCGAGAGCCTGAACCAGCCAAGTAGCGTGCAGGATGACGGCCCTAT…
Otu0268	Firmicutes	Enterococcaceae	Enterococcus	durans	0	0	0	0	0	0	0	0	0	0	0.466117	0.148524	0	0	0	0	0	0	0	0.0224817	0	AACGCTGGCGGCGTGCCTAATACATGCAAGTCGAACGCTTCTTTTTCCACCGGAGCTTGCTCCACCGGAAAAAGAAGAGTGGCGAACGGGTGAGTAACACGTGGGTAACCTGCCCATCAGAAGGGGATAACACTTGGAAACAGGTGCTAATACCGTATAACAATCAAAACCGCATGGTTTTGATTTGAAAGGCGCTTTCGGGTGTCGCTGATGGATGGACCCGCGGTGCATTAGCTAGTTGGTGAGGTAACGGCTCACCAAGGCCACGATGCATAGCCGACCTGAGAGGGTGATCGGCCACATTGGGACTGAGACACGGCCCAAACTCCTACGGGAGGCAGCGGTAGGGGATCTTCGGCAATGGACGAAAGTCTGACCGAGCAACGCCGCGTGAGTGAA…
Otu0269	Bacteroidetes	Prevotellaceae	Prevotella	denticola	0	0	0	0	0	0	0	0	0	0	0	0	0	0	0.684017	0	0	0	0	0	0	AACGCTGGCTACAGGCTTAACACATGCAAGTCGAGGGGAAACGGCATTGAGTGCTTGCACTGAATGGACGTCGACCGGCGCACGGGTGAGTAACGCGTATCCAACCTTCCCGTTACTGCGGGATAACCTGCCGAAAGGCAGACTAATACCGCATGTTCTTCGATGACGGCATCAGATTCGAAGCAAAGATCCGTCGGTAACGGAGGGGGATGCGTCTGATTAGCTAGTTGGCGGGGCGACGGCCCACCAAGGCGACGATCAGTAGGGGTTCTGAGAGGAAGGTCCCCCACATTGGAACTGAGACACGGTCCAAACTCCTACGGGAGGCAGCAGTGAGGAATATTGGTCAATGGGCGGAAGCCTGAACCAGCCAAGTAGCGTGCAGGATGACGGCCCTAC…
Otu0270	Fusobacteria	Fusobacteriaceae	Fusobacterium	nucleatum_subsp._vincentii	0	0.0542036	0	0	0	0	0	0	0	0	0	0	0	0.672907	0	0	0	0	0	0	0	AACGCTGACAGAATGCTTAACACATGCAAGTCAACTTGAATTTGGGTCTTTAACTTAGGTTTGGGTGGCGGACGGGTGAGTAACGCGTAAAGAACTTGCCTCACAGCTAGGGACAACATTTGGAAACGAATGCTAATACCTGATATTATGATAATAGGGCATCCCATAATTATGAAAGCTATAAGCGCTGTGAGAGAGCTTTGCGTCCCATTAGCTAGTTGGAGAGGTAACGGCTCACCAAGGCGATGATGGGTAGCCGGCCTGAGAGGGTGATCGGCCACAAGGGGACTGAGACACGGCCCTTACTCCTACGGGAGGCAGCAGTGGGGAATATTGGACAATGGACCGAGAGTCTGATCCAGCAATTCTGTGTGCACGATGAAGTTTTTCGGAATGTAA…
Otu0271	Firmicutes	Erysipelotrichaceae	Erysipelotrichaceae_[G-1]	sp._oral_taxon_904	0	0	0	0	0	0	0	0	0	0	0	0	0	0	0	0	0.0230142	0.57849	0	0.0246791	0	AACGCTGGCGGCGTGCCTAATACATGCAAGTCGATCGGAAGCGGAGCAATCCGCTTTAGAGGCGAACGGGTGAGTAAGACATAAGCAACCTGGCCACAAAGACGGGGATAACACTTGGAAACGAGCGCTAATACCGGATAAGTATCAGCGGGGCATCCCGCTGATATAAAAGGGAGAGAAACGCGAGTGGATGGGCTTATGGTGCATTAGTTAGTTGGCGGGATAAGAGCCCACCAAGACGATGATGCATAGCCGGACTGAGAGGTTGACCGGCCACATTGGGACTGAGACACGGCCCAGACTCCTGCGGGAGGCAGCAGTAGGGAATTTTCGGCAATGGGGGGAACCCTGACCGAGCAACGCCGCGTGAGTGAAGAAGTTTTTCGGAATGTAAAGCTC…
Otu0272	Firmicutes	Veillonellaceae	Veillonella	atypica	0	0	0	0	0	0	0	0	0	0	0	0	0	0	0	0.568366	0.128455	0	0	0	0	AACGCTGGCGGCGTGCTTAACACATGCAAGTCGAACGAAGAGCGATGGAAGCTTGCTTCTTTCAATCTTAGTGGCGAACGGGTGAGTAACGCGTAATCAACCTGCCCTTCAGAGGGGGACAACAGTTGGAAACGACTGCTAATACCGCATACGATTCAATCTCGGCATCGAGAGTGGATGAAAGGTGGCCTCTATTTATAAGCTATCACTGAAGGAGGGGATTGCGTCTGATTAGCTAGTTGGAGGGGTAACGGCCCACCAAGGCGATGATCAGTAGCCGGTCTGAGAGGATGAACGGCCACATTGGGACTGAGACACGGCCCAGACTCCTACGGGAGGCAGCAGTGGGGAATCTTCCGCAATGGACGAAAGTCTGACGGAGCAACGCCGCGTGAGTGA…
Otu0273	Actinobacteria	Actinomycetaceae	Actinomyces	israelii	0.0308245	0.0143772	0	0.00743658	0	0	0.00387363	0	0	0	0	0	0	0	0.00426232	0.001981	0.152448	0.0121638	0	0.418024	0.00583699	AACGCTGGCGGCGTGCTTAACACATGCAAGTCGAACGGGTCTGCCTTGTTTTTTGCGGGGTGGGTCAGTGGCGAACGGGTGAGTAACACGTGAGTAACCTGCCCCTCACTTCTGGATAACCGCTTGAAAGGGTGGCTAATACGGGGTGTTCTGGCTGTGCCGCATGGTGTGGCTGGGAAAGATTCACTTTTGTGGTGTTTTGGTGGGGGATGGGCTCGCGGCCTATCAGCTTGTTGGTGGGGTGATGGCCTGCCAAGGCTTTGACGGGTAGCCGGCCTGAGAGGGTGGGCGGTCACACTGGGACTGAGATACGGCCCAGACTCCTGCGGGAGGCAGCAGTGGGGGGTATTGCACAATGGGCGGAAGCCTGATGCAGCGACGTCGCGTGAGGGATGGAGG…
Otu0274	Firmicutes	Streptococcaceae	Streptococcus	sp._oral_taxon_064	0	0.410989	0	0	0	0	0	0.00445381	0	0.000159543	0	0	0	0	0.011082	0.0396199	0	0	0.225832	0	0	AACGCTGGCGGCGTGCCTAATACATGCAAGTAGAACGCTGAAGAGAGGAGCTTGCTCTTCTTGGATGAGTTGCGAACGGGTGAGTAACGCGTAGGTAACCTGCCTGGTAGCGGGGGATAACTATTGGAAACGATAGCTAATACCGCATAATAGTAGATGTTGCATGACATTTGCTTAAAAGGTGCAATTGCATCACTACCAGATGGACCTGCGTTGTATTAGCTAGTTGGTGGGGTAACGGCTCACCAAGGCAACGATACATAGCCGACCTGAGAGGGTGATCGGCCACACTGGGACTGAGACACGGCCCAGACTCCTACGGGAGGCAGCAGTAGGGAATCTTCGGCAATGGACGGAAGTCTGACCGAGCAACGCCGCGTGAGTGAAGAAGGTTTTCGG…
Otu0275	Bacteroidetes	Prevotellaceae	Prevotella	marshii	0	0	0	0	0.0443961	0	0	0.126748	0	0	0	0	0	0	0	0	0	0	0	0.00371877	0.52387	AACGCTAGCTACAGGCTTAACACATGCAAGTCGCGGGGCAGCATGTTGGTTGCTTGCAACCGATGATGGCGACCGGCGCACGGGTGAGTAACACGTATCCAACCTGCCTATTACCACGGTATAACCCGATGAAAGTCGGCCTAATTCCGTATGTAGTCTTCCAATGGCATCAGCAGTAGACGAAAGGTTTAGCGGTAATGGATGGGGATGCGTCCGATTAGCTAGTCGGTGAGGTAACGGCTCACCGAGGCAACGATCGGTAGGGGTTCTGAGAGGAAGGTCCCCCACACTGGAACTGAGACACGGTCCAGACTCCTACGGGAGGCAGCAGTGAGGAATATTGGTCAATGGGCGAGAGCCTGAACCAGCCAAGTAGCGTGCAGGATGACGGCCTTATGG…
Otu0276	Actinobacteria	Actinomycetaceae	Actinomyces	sp._oral_taxon_171	0	0	0	0	0	0	0	0.00463938	0	0	0	0	0	0	0.0412593	0	0.0197497	0.543105	0	0	0	AACGCTGGCGGCGTGCTTAACACATGCAAGTCGAACGGTGAAGCGCTTTCCTTTTTGGTTGGTGTGGATGAGTGGCGAACGGGTGAGTAACACGTGAGTAACCTGCCCCCTTCTTCTGGATAACCGCATGAAAGTGTGGCTAATACGGGATATTCTGCGCCTGCTGCATGGTGGGTGTGGGAAAGATTGTGCCTTTGGGTGTTTTCGGTGGGGGATGGGCTCGCGGCCTATCAGCTTGTTGGTGGGGTGATGGCCTACCAAGGCGGTGACGGGTAGCCGGCCTGAGAGGGTGGACGGTCACACTGGGACTGAGACACGGCCCAGACTCCTACGGGAGGCAGCAGTGGGGAATATTGCACAATGGGCGCAAGCCTGATGCAGCGACGCCGCGTGAGGGAT…
Otu0277	Firmicutes	Veillonellaceae	Selenomonas	sputigena	0	0	0	0	0	0	0	0.00204133	0	0	0	0	0	0.689873	0	0	0	0	0	0	0	AACGCTGGCGGCGTGCTTAACACATGCAAGTCGAACGGGAGCCTTTATTTCGGTAAAGGTGAGAGTGGCAAACGGGTGAGTAACACGTAGGCAACCTGCCGACAGGATGGGGACAACATTCCGAAAGGAATGCTAATACCGAATGGAGTCCGGGGATGGCATCATCCCCGGATAAAAGATGGCCTCTGAATATGCTATCGCCTGTCGATGGGCCTGCGTCTGATTAGCCAGTTGGCGGGGTAACGGCCCACCAAAGCAACGATCAGTAGCCGGTCTGAGAGGATGAACGGCCACATTGGGACTGAGACACGGCCCAGACTCCTACGGGAGGCAGCAGTGGGGAATCTTCCACAATGGGCGAAAGCCTGATGGAGCAACGCCGCGTGAGTGAAGAAGGTC…
Otu0278	Firmicutes	Lachnospiraceae_[XIV]	Johnsonella	sp._oral_taxon_166	0	0.608138	0	0	0	0	0	0.00649513	0	0	0	0	0	0	0	0	0	0	0	0	0	AACGCTGGCGGCGTGCTTAACACATGCAAGTCGAACGAAGCGTATTCAAGCGAAGTTTTCGGACAAAGCGAGGATATGACTTAGTGGCGGACGGGTGAGTAACGCGTGGGCAACCTGCCTTTCACAGCGGGATAACAGAGGGAAGCTTCTGCTAATACCGCATATACCTTTATAACGCATGTTAGGGAGGGGAAAGAATTATCGGTGAGAGATGGGCCCGCGTCCGATTAGATAGTTGGTGGGGTAACAGCCTACCAAGTCAACGATCGGTAGCCGGCTTGAGGGAGTGAACGGCCACATTGGGACTGAGACACGGCCCAAACTCCTACGGGAGGCAGCAGTGGGGGATATTGGACAATGGGGGCAACCCTGATCCAGCGACGCCGCGTGAGTGAAGAA…
Otu0279	Actinobacteria	Actinomycetaceae	Actinomyces	sp._oral_taxon_897	0	0	0	0	0	0	0.0240573	0.056786	0	0	0	0	0	0	0.00511478	0.223492	0.00212187	0	0	0.019101	0.342923	AACGCTGGCGGCGTGCTTAACACATGCAAGTCGAACGGGCCTGCCCTTTTTTGGGTGGGTTAGTGGCGAACGGGTGAGTATCACGTGAGTAACCTGCCCCCTGCTCCTGGATAACGCTCTGAAAGGGGTGCTAATACGGGGTGTGCTGGTGCTGCCGCATGGTGGTGCCGGGATAGGTTCCCCTTTTTTGGGGTTCTGGTGGGGGATGGGCTCGCGGCCTATCAGCTTGTTGGTGGGGTGATGGCCTACCAAGGCGGTGACGGGTAGCCGGCCTGAGAGGGTGGACGGCCACACTGGGACTGAGACACGGCCCAGACTCCTGCGGGAGGCAGCAGTGGGGGGTATTGCGCAATGGGCGGAAGCCTGACGCAGCGACGCCGCGTGAGGGACGGAGGCCTT…
Otu0280	Actinobacteria	Actinomycetaceae	Actinomyces	massiliensis	0	0	0	0	0.542016	0	0	0.0133614	0.030817	0	0	0	0	0	0	0	0.000163221	0	0	0	0	AACGCTGGCGGCGTGCTTAACACATGCAAGTCGAACGGGCCTCGTCCCCTTTTTTTTGGGGGTGGGGTTAGTGGCGAACGGGTGAGTAACACGTGAGTAACCTGCCCCTCACTTCTGGATAACCGCTTGAAAGGGTGGCTAATACGGGGTGTTCTGGCCTGCTCGCATGGGTGGGTTTGGAAAGATTCGACCGGTTTTGGTTGTTTTGGTGGGGGATGGGCTCGCGGCCTATCAGCTTGTTGGTGGGGTGATGGCCTGCCAAGGCTTTGACGGGTAGCCGGCCTGAGAGGGTGGGCGGTCACACTGGGACTGAGACACGGCCCAGACTCCTACGGGAGGCAGCAGTGGGGAATATTGCACAATGGGCGCAAGCCTGATGCAGCGACGCCGCGTGAGGGA…
Otu0281	Firmicutes	Lachnospiraceae_[XIV]	Shuttleworthia	satelles	0	0	0	0.0204074	0	0	0	0	0.100198	0.429809	0	0	0	0.0324559	0	0.0111656	0	0	0	0	0	AACGCTGGCGGCGTGCTTAACACATGCAAGTCGAACGAGAACTACAAATTACGATCTCTTCGGAGTGACGATCGTAGTTCGAGTGGCGGACGGGTGAGTAACGCGTGAGCAACCTGCCCTATACCGGGGGATACCAGTTGGAAACGACTGTTAATACCGCATAAGCGCACGATAAGACATCTTGTTGTGTGAAAAACTCCGGTGGTATAGGATGGGCTCGCGTATGATTAGCCAGTTGGCGGGGTAAAGGCCCACCAAAGCGACGATCATTAGCCGACCTGAGAGGGCGACCGGCCACATTGGGACTGAGACACGGCCCAAACTCCTACGGGAGGCAGCAGTGGGGAATATTGCACAATGGGCGAAAGCCTGATGCAGCGACGCCGCGTGAGTGAGGAA…
Otu0282	Proteobacteria	Campylobacteraceae	Campylobacter	gracilis	0	0	0	0	0.335366	0	0	0	0.192477	0	0	0	0	0	0	0	0	0	0	0.0649095	0	AACGCTGGCGGCGTGCCTAATACATGCAAGTCGAACGGAATTTAAAAGGGCTTGCTCTTTTAAATTTAGTGGCGCACGGGTGAGTAATATATAGCTAATCTACCCCTTGCTGGAGGACAACAGTTAGGAATGACTGCTAATACTCCATACTCCTTTTTACCATAAGATAAATCGGGAAAGAATTTCGGCAAGGGATGAGACTATATCGTATCAGCTAGTCGGTGGGGTAACGGCCTACCGAGGCTATGACGCGTAACTGGTCTGAGAGGATGATCAGTCACATTGGAACTGAGACACGGTCCAAACTCCTACGGGAGGCAGCAGTAGGGAATATTGCGCAATGGGGGAAACCCTGACGCAGCAACGCCGCGTGGAGGATGACACTTTTCGGAGCGTAAA…
Otu0283	Spirochaetes	Spirochaetaceae	Treponema	lecithinolyticum	0	0.228382	0	0	0	0	0	0.0126191	0	0	0	0	0	0.0136462	0.0809841	0	0	0.0211681	0	0.228874	0.0173286	AACGCTGGCGGCGCGTCTTAAACATGCAAGTCGAACGGTAAGGAAGGAGCTTGCTCCTTTCTGAGAGTGGCGGACTGGTGAGTAACACGTGGGTGACATACCTTTTAGATGGGGATAGCTATTAGAAATAGTAGGTAATACCGAATGTGACCGTATCTGTTAGAGGGATACGAGGAAAGGAGCTAAGGCTTCGCTAAAAGAATGGCCCGCGGCCCATTATGCTCGTTGGTGAGGTAACGGCCCACCAAGGCGATGATGGGTATCCGGCCTGAGAGGGTGGACGGAAACATTGGGACTGAGATACGGCCCAGACTTCTACGGGAGGCAGCAGTTAAGAATATTCCGCAATGGACGAAAGTCTGACGGAGCGACGCCGCGTGGATGAAGAATGCCGAAAGG…
Otu0284	Bacteroidetes	Prevotellaceae	Prevotella	saccharolytica	0	0	0	0	0.11658	0	0	0.244031	0	0	0	0	0	0	0.0866103	0.17973	0.00342764	0	0	0	0	AACGCTAGCTACAGGCTTAACACATGCAAGTCGCGGGGCAGCATGTTGGTTGCTTGCAACCGATGATGGCGACCGGCGCACGGGTGAGTAACGCGTATCCAACCTACCTATTACCACGGGATAACCCGGCGAAAGTCGGACTAATACCGTATGTAGTCCTCCAATGGCATCAGCAGTGGACTAAAGGTTTGGCGGTAATAGATGGGGATGCGTCCGATTAGCTAGTTGGTGAGGTAATGGCTCACCAAGGCTTCGATCGGTAGGGGTTCTGAGAGGAAGGTCCCCCACACTGGAACTGAGACACGGTCCAGACTCCTACGGGAGGCAGCAGTGAGGAATATTGGTCAATGGACGAGAGTCTGAACCAGCCAAGTAGCGTGCAGGATGACTGCCCTATGG…
Otu0285	Firmicutes	Peptostreptococcaceae_[XI]	Peptostreptococcaceae_[XI][G-2]	sp._oral_taxon_091	0	0.262259	0	0	0	0	0	0.197638	0	0	0	0	0	0.137384	0.0167083	0	0	0.00205362	0	0.00726851	0.000364812	AACGCTGGCGGCGTGCCTAACACATGCAAGTCGAGCGAGAAATTCAAGATCAAATCTTCGGAAGAGAGAAAGAATGGAAAGCGGCGGACGGGTGAGTAACGCGTAGGTAACCTGCCCTGTACAGAGGGATAGCCACTGGAAACGGTGATTAATACCTCATAATACCGGAAGTTCACATGGACAATCGGTCAAAGATTTATCGGTACAGGATGGACCTGCGTCTGATTAGTTAGTTGGTGAGGTAACGGCTCACCAAGGCGACGATCAGTAGCCGACCTGAGAGGGTGATCGGCCACATTGGAACTGAGACACGGTCCAAACTCCTACGGGAGGCAGCAGTGGGGAATATTGCACAATGGGGGGAACCCTGATGCAGCAACGCCGCGTGAATGAAGAAGG…
Otu0286	Firmicutes	Veillonellaceae	Dialister	Dialister_unclassified	0	0	0	0	0	0	0	0	0	0.557603	0	0	0	0	0	0	0	0	0	0	0	AACGCTGGCGGCGTGCTTAACACATGCAAGTCGAACGGGAAGAGATGAAGAGCTTGCTCTTTATCGAATCCAGTGGCAAACGGGTGAGTAACACGTAAACAACCTGCCTTCAGGATGGGGACGACAGACGGAAACGACTGCTAATACCGAATACGTTCCACGGGCCGCATGACCTGTGGAAGAAAGGGTAGCCTCTACCTGTAAGCTATCGCCTGAAGAGGGGTTTGCGTCTGATTAGGCAGTTGGTGGGGTAACGGCCCACCAAACCAACGATCAGTAGCCGGTCTGAGAGGATGAACGGCCACACTGGAACTGAGACACGGTCCAGACTCCTACGGGAGGCAGCAGTGGGGAATCTTCCGCAATGGACGAAAGTCTGACGGAGCAACGCCGCGTGAG…
Otu0287	Firmicutes	Streptococcaceae	Streptococcus	Streptococcus_unclassified	0	0	0	0	0	0	0	0	0	0	0	0	0	0	0.589735	0	0.00261154	0	0	0	0	AACGCTGGCGGCGTGCCTAATACATGCAAGTAGAACGCTGAAGAGAGGAGCTTGCTCTTCTTGGATGAGTTGCGAACGGGTGAGTAACGCGTAGGTAACCTGCCTGGTAGCGGGGGATAACTATTGGAAACGATAGCTAATACCGCATAATAGCAGTTATTGCATGATAACTGTTTGAAAGGTGCAAATGCATCACTACCAGATGGACCTGCGTTGTATTAGCTAGTTGGTGGGGTAACGGCTCACCAAGGCGACGATACATAGCCGACCTGAGAGGGTGATCGGCCACACTGGGACTGAGACACGGCCCAGACTCCTACGGGAGGCAGCAGTAGGGAATCTTCGGCAATGGACGGAAGTCTGACCGAGCAACGCCGCGTGAGTGAAGAAGGTTTTCGG…
Otu0288	Bacteroidetes	Flavobacteriaceae	Capnocytophaga	Capnocytophaga_unclassified	0	0	0	0.522636	0.0720239	0	0	0	0	0	0	0	0	0	0	0	0	0	0	0	0	AACGCTAGCGGCAGGCCTAACACATGCAAGTCGAGGGGGAGGTTACTTTCGGGTAACTGAGACCGGCGTACGGGTGCGTAACGCGTGTACAATCTGCCTTTCACTGGGGGATAGCCCGAAGAAATTTGGATTAATACCCCATAGTATAGGAGCACGGCATCGTGATACTATTAAAGCTTAGGTGGTGAAAGATGAGTATGCGTTCTATTAGCTAGTTGGAGAGGTAACGGCTCCCCAAGGCGATGATAGATAGGGGTTCTGAGAGGGATGTCCCCCACACTGGTACTGAGATACGGACCAGACACCTACGGGAGGCAGCAGTGAGGAATATTGGACAATGGTCGGAAGACTGATCCAGCCATGCCGCGTGCAGGATGACGGCCTTATGGGTTGTAAACT…
Otu0289	Bacteroidetes	Prevotellaceae	Prevotella	sp._oral_taxon_300	0	0	0	0	0.0566929	0	0	0	0	0	0	0	0.456885	0.0213914	0.00511478	0	0	0	0	0	0	AACGCTAGCTACAGGCTTAACACATGCAAGTCGAGGGGAAACGGGAGAATAGCTTGCTATTCTTTGTCGTCGACCGGCGCACGGGTGAGTAACGCGTATCCAACCTTCCCATAACTAAGGAATACCCCGTAGAAATGCGGCCTAATCCCTTATGGTCTCTTATACCTGACATCGGAATAAGAGTAAAGATTTATCGGTTATGGATGGGGATGCGTCTGATTAGCTTGCTGGCGGGGTAACGGCCCACCAGGGCATCGATCAGTAGGGGTTCTGAGAGGAAGGTCCCCCACATTGGAACTGAGACACGGTCCAAACTCCTACGGGAGGCAGCAGTGAGGAATATTGGTCAATGGGCGCAAGCCTGAACCAGCCAAGTAGCGTGCAGGACGACGGCCCTAT…
Otu0290	Bacteroidetes	Prevotellaceae	Prevotella	veroralis	0	0.00363561	0	0	0	0	0	0.35649	0	0	0	0	0	0	0	0.0360181	0	0	0	0	0.219799	AACGCTAGCTACAGGCTTAACACATGCAAGTCGAGGGGAAACGGCGTTGAGTGCTTGCACTGAATGGACGTCGACCGGCGCACGGGTGAGTAACGCGTATCCAACCTTCCCATAACTAAGGGATAACCTGCCGAAAGGCAGACTAATACCTTATGTAATTCTTCGATGACATCAGAAGAGAATGAAAGATTTATCGGTTATGGATGGGGATGCGTCTGATTAGCTTGTTGGCGGGGTAACAGCCCACCAAGGCAACGATCAGTAGGGGTTCTGAGAGGAAGGTCCCCCACATTGGAACTGAGACACGGTCCAAACTCCTACGGGAGGCAGCAGTGAGGAATATTGGTCAATGGGCGAGAGCCTGAACCAGCCAAGTAGCGTGCAGGAAGACGGCCCTAT…
Otu0291	Bacteroidetes	Flavobacteriaceae	Capnocytophaga	sp._oral_taxon_336	0	0	0	0	0	0	0	0.107634	0	0	0	0	0	0.331751	0	0	0	0	0.193063	0	0	AACGCTAGCGGCAGGCCTAACACATGCAAGTCGAGGGGGAGGTTACTTTCGGGTAACTGAGACCGGCGTACGGGTGCGTAACGCGTATACAATCTGCCTTTCACTGGGGGATAGCCCGAAGAAATTTGGATTAATACCCCATAGTATATAGGGACGGCATCGTTTTTATATTAAAGCTCTGGTGGTGAAAGATGAGTATGCGTTCTATTAGCTAGTTGGAGAGGTAACGGCTCCCCAAGGCGATGATAGATAGGGGTTCTGAGAGGGATGTCCCCCACACTGGTACTGAGATACGGACCAGACTCCTACGGGAGGCAGCAGTGAGGAATATTGGACAATGGTCGGAAGACTGATCCAGCCATGCCGCGTGCAGGATGAAGGTCTTATGGATTGTAAACT…
Otu0292	Firmicutes	Veillonellaceae	Selenomonas	noxia	0	0	0	0	0.401002	0	0	0	0	0	0	0	0	0	0	0.137769	0	0	0	0	0	AACGCTGGCGGCGTGCTTAACACATGCAAGTCGAACGGAGCGAATGAAAGCTTGCTTTTATGAGCTTAGTGGCAAACGGGTGAGTAACACGTAGGCAACCTGCCGACAGGATGGGGACAACATTCCGAAAGGAATGCTAATACCGAATGAAGCGGAGGAGAGGCATCTCCCCTCCGTGAAAGATGGCCTCTTTTTATGCTATCACCTGTCGATGGGCCTGCGTCTGATTAGCTGGTAGGTGAGGTAACGGCTCACCTAGGCGACGATCAGTAGCCGGTCTGAGAGGATGAACGGCCACATTGGGACTGAGACACGGCCCAGACTCCTACGGGAGGCAGCAGTGGGGAATCTTCCGCAATGGGCGCAAGCCTGACGGAGCAACGCCGCGTGAGTGAAGAA…
Otu0293	Spirochaetes	Spirochaetaceae	Treponema	Treponema_unclassified	0	0	0	0	0	0	0	0	0	0	0	0	0	0	0	0.566925	0	0	0	0	0	AACGCTGGCGGCGCGTCTTAAGCATGCAAGTCGAACGGCAAGAGAGAAGCTTGCTTCTCTCCTAGAGTGGCGGACTGGTGAGGAACACGTGGGTAATCTACCCTTAAGATGGGGATAGCTGCTAGAAATAGCAGGTAATACCGAATACACTCGGCATTTCACAAGAGATGTTGAGGAAAGGAAGCTACGGCTTCGCTTGAGGATGAGCTTGCGTCCCATTAGCTAGTTGGTGAGGTAAAGGCCCACCAAGGCGACGATGGGTATCCGGCCTGAGAGGGTGATCGGACACATTGGGACTGAGATACGGCCCAAACTCCTACGGGAGGCAGCAGCTAAGAATATTCCGCAATGGACGGAAGTCTGACGGAGCGACGCCGCGTGGATGAAGAAGGCTGAAAA…
Otu0294	Firmicutes	Veillonellaceae	Selenomonas	Selenomonas_unclassified	0	0	0	0	0.157143	0	0	0.122109	0	0	0	0	0	0.127426	0.104001	0.0185493	0	0.0022116	0	0.00219746	0	AACGCTGGCGGCGTGCTTAACACATGCAAGTCGAACGGAGCGAATGAAAGCTTGCTTTTATGAGCTTAGTGGCAAACGGGTGAGTAACACGTAGACAACCTGCCGACAGGATGGGGACAACATTCCGAAAGGAATGCTAATACCGAATGAAGCGGAGGAGAGGCATCTCTCCTCCGTGAAAGATGGCCTCTGAATATGCTATCACCTGTCGATGGGTCTGCGTCTGATTAGCTAGTTGGTGAGGTAACGGCTCACCAAGGCGACGATCAGTAGCCGGTCTGAGAGGATGAACGGCCACATTGGGACTGAGACACGGCCCAGACTCCTACGGGAGGCAGCAGTGGGGAATCTTCCGCAATGGGCGCAAGCCTGACGGAGCAACGCCGCGTGAGTGAAGAA…
Otu0295	Actinobacteria	Actinomycetaceae	Actinomyces	naeslundii	0	0	0	0	0	0	0	0	0	0	0	0	0	0	0.520344	0	0	0	0	0	0	AACGCTGGCGGCGTGCTTAACACATGCAAGTCGAACGGTGAAGGGACTGGTTTTGCTGGTTCTGGATGAGTGGCGAACGGGTGAGTAACACGTGAGTAACCTGCCCCCTTCTTCTGGATAACCGCATGAAAGTGTGGCTAATACGGGATATTCTGGGTCTGTCGCATGGTGGGCCTGGGAAAGGTTTTTTCCGGTGGGGGATGGGCTCGCGGCCTATCAGCTTGTTGGTGGGGTGATGGCCTACCAAGGCGGTGACGGGTAGCCGGCCTGAGAGGGTGGACGGTCACACTGGGACTGAGACACGGCCCAGACTCCTACGGGAGGCAGCAGTGGGGAATATTGCACAATGGGCGCAAGCCTGATGCAGCGACGCCGCGTGAGGGATGGAGGCCTTCGGGT…
Otu0296	Bacteroidetes	Flavobacteriaceae	Capnocytophaga	leadbetteri	0	0	0	0	0.464083	0	0	0.0189287	0	0	0	0	0	0	0.00323936	0	0	0	0	0	0	AACGCTAGCGGCAGGCCTAACACATGCAAGTCGAGGGAGGAGCTTTCGGGCTTCGACCGGCGTACGGGTGCGTAACGCGTATACAATCTGCCTTTCACATAGGGATAGCCCGAAGAAATTTGGATTAATACCTAATGGTATATAGGGATGGCATCATTTTTATATTAAAGCTGAGGCGGTGAAAGATGAGTATGCGTTCTATTAGCTAGTTGGAGAGGTAACGGCTCCCCAAGGCGACGATAGATAGGGGTTCTGAGAGGGATATCCCCCACACTGGTACTGAGATACGGACCAGACTCCTACGGGAGGCAGCAGTGAGGAATATTGGACAATGGTCGGAAGACTGATCCAGCCATGCCGCGTGCAGGAAGACGGCCTTATGGGTTGTAAACTGCTTTT…
Otu0297	Actinobacteria	Micrococcaceae	Rothia	mucilaginosa	0.021834	0	0	0.0171214	0	0	0.435681	0.0137326	0.0122235	0	0	0	0	0	0.00494429	0.0448426	0.0241567	0	0	0	0.0138628	AACGCTGGCGGCGTGCTTAACACATGCAAGTCGAACGATGAAGCCTAGCTTGCTAGGTGGATTAGTGGCGAACGGGTGAGTAATACGTGAGTAACCTACCTTTAACTCTGGGATAAGCCTGGGAAACTGGGTCTAATACCGGATACGACCAATCTCCGCATGGGGTGTTGGTGGAAAGCGTTATGTAGTGGTTATAGATGGGCTCACGGCCTATCAGCTTGTTGGTGAGGTAACGGCTCACCAAGGCGACGACGGGTAGCCGGCCTGAGAGGGTGACCGGCCACACTGGGACTGAGACACGGCCCAGACTCCTACGGGAGGCAGCAGTGGGGAATATTGCACAATGGGCGCAAGCCTGATGCAGCGACGCCGCGTGAGGGATGACGGCCTTCGGGTTGT…
Otu0298	Bacteroidetes	Flavobacteriaceae	Capnocytophaga	Capnocytophaga_unclassified	0	0.00214831	0	0	0.220064	0	0	0.00482496	0	0	0	0	0	0.00350376	0	0.13831	0.00473341	0.123691	0	0	0	AACGCTAGCGGCAGGCCTAACACATGCAAGTCGAGGGAGAAGCCTTTCGGGGCAGAAACCGGCGCACGGGTGCGTAACGCGTATGCAACCTACCTTTCACAGGGGGATAGCCCGAAGAAATTTGGATTAATACCCCATAATATTGTGAGATGGCATCATTTAGCAATTAAAACTGCGGTGGTGAAAGATGGGCATGCGTCCTATTAGCTAGTTGGAGTGGTAACGGCACCCCAAGGCTACGATAGGTAGGGGTCCTGAGAGGGAGATCCCCCACACTGGTACTGAGACAGGGACCAGACTCCTACGGGAGGCAGCAGTGAGGAATATTGGTCAATGGTCGGAAGACTGAACCAGCCATGCCGCGTGCAGGAAGAATGCCTTATGGGTTGTAAACTGCTT…
Otu0299	Bacteroidetes	Prevotellaceae	Prevotella	intermedia	0	0	0	0	0	0	0	0.558767	0	0	0	0	0	0	0	0	0	0	0	0	0	AACGCTAGCTATAGGCTTAACACATGCAAGTCGAGGGGAAACGGCATTATGTGCTTGCACATTCTGGACGTCGACCGGCGCACGGGTGAGTATCGCGTATCCAACCTTCCCTCCACTCGGGGATACCCCGTTGAAAGACGGCCTAATACCCGATGTTGTCCACAGATGGCATCTGACGTGGACCAAAGATTCATCGGTGGAGGATGGGGATGCGTCTGATTAGCTTGTTGGTGCGGGTAACGGCCCACCAAGGCTACGATCAGTAGGGGTTCTGAGAGGAAGGTCCCCCACATTGGAACTGAGACACGGTCCAAACTCCTACGGGAGGCAGCAGTGAGGAATATTGGTCAATGGACGTAAGTCTGAACCAGCCAAGTAGCGTGCAGGATTGACGGCCCT…
Otu0300	Spirochaetes	Spirochaetaceae	Treponema	lecithinolyticum	0	0	0	0	0.00239547	0	0	0	0.000172162	0	0	0	0	0	0	0	0.0107726	0.23822	0	0	0.256827	AACGCTGGCGGCGCGTCTTAAACATGCAAGTCGAACGGTAAGTAAGGAGCTTGCTTCTTACTGAGAGTGGCGGACTGGTGAGTAACACGTGGGTGACATACCTTTTAGATGGGGATAGCTATTAGAAATAGTAGGTAATACCGAATGTGACCGTATCTGTTAGAGGGATACGAGGAAAGGAGCTAAGGCTTCGCTAAAAGAATGGCCCGCGGCCCATTATGCTTGTTGGTGAGGTAACGGCCCACCAAGGCGATGATGGGTATCCGGCCTGAGAGGGTGGACGGACACATTGGGACTGAGATACGGCCCAGACTTCTACGGGAGGCAGCAGTTAAGAATATTCCGCAATGGACGAAAGTCTGACGGAGCGACGCCGCGTGGATGAAGAATGCCGAAAGG…
Otu0301	Spirochaetes	Spirochaetaceae	Treponema	socranskii	0	0	0	0	0	0	0	0	0	0	0	0	0	0	0	0	0	0	0	0.449802	0.0547218	AACGCTGGCGGCGCGTCTTAACCATGCAAGTCGAGCGGCAGGCAGCAATGCCGAGAGCGGCGGACTGGTGAGTAACACGTGGATAACGTACCCCGATGCCCGGGACAGCCTGTAGAAATAGAGGGTGATACCGGATAGATCACTGTATACGGAAGGTAGACAGCGGGAAAGGAGCTTCGGCTCCGCGCCGGGAACGGTCTGCGGCCCATCAGCTGGACGGCGGGGTAACGGCCCGCCGTGGCGAGGACGGGTATCCGGCCTGAGAGGGCGGACGGACACATTGGGACTGAGATACGGCCCAGACTCCTACGGGAGGCAGCAGGTAAGAATATTCCGCAATGGGGGAAACCCTGACGGAGCGACGCCGCGTGAACGAAGAAGGCCGGAAGGTTGTAAAGT…
Otu0302	Actinobacteria	Actinomycetaceae	Actinomyces	sp._oral_taxon_171	0	0	0	0.30196	0	0	0	0	0.00430405	0.184113	0	0	0.00313149	0	0	0	0	0	0	0	0	AACGCTGGCGGCGTGCTTAACACATGCAAGTCGAACGGTGAAGCGCCTTCCTTTTTGGTGGGTGTGGATGAGTGGCGAACGGGTGAGTAACACGTGAGTAACCTGCCCCCTTCTTCTGGATAACCGCATGAAAGTGTGGCTAATACGGGATATTCTGTGCCTGCTGCATGGTGGGTGTGGGAAAGATTGCGCCCTTTTTGGGTGTTTTTGGTGGGGGATGGGCTCGCGGCCTATCAGCTTGTTGGTGGGGTGATGGCCTACCAAGGCGGTGACGGGTAGCCGGCCTGGGAGGGTGGACGGTCACACTGGGACTGAGACACGGCCCAGACTCCTACGGGAGGCAGCAGTGGGGAATATTGCACAATGGGCGCAAGCCTGATGCAGCGACGCCGCGTGAGG…
Otu0303	Bacteroidetes	Prevotellaceae	Prevotella	denticola	0	0	0	0	0	0	0	0	0	0	0	0	0	0	0	0	0	0	0.572928	0	0.035934	AACGCTGGCTACAGGCTTAACACATGCAAGTCGAGGGGAAACGGCGTTGAGTGCTTGCACTCTTCGGACGTCGACCGGCGCACGGGTGAGTAACGCGTATCCAACCTTCCCGTTACTGCGGGATAACCTGCCGAAAGGCAGACTAATACCGCATGTTCTTCGATGACGGCATCAGATTCGAAGCAAAGATCCGTCGGTAACGGAGGGGGATGCGTCTGATTAGCTGGTTGGCGGGGCGACGGCCCACCAAGGCGACGATCAGTAGGGGTTCTGAGAGGAAGGTCCCCCACATTGGAACTGAGACACGGTCCAAACTCCTACGGGAGGCAGCAGTGAGGAATATTGGTCAATGGGCGGAAGCCTGAACCAGCCAAGTAGCGTGCAGGACGACGGCCCTAT…
Otu0304	Firmicutes	Veillonellaceae	Megasphaera	micronuciformis	0	0	0	0	0	0	0	0	0	0	0	0	0	0	0	0.524424	0	0	0	0	0	AACGCTGGCGGCGTGCTTAACACATGCAAGTCGAACGAGAGCGTAGAGAAAGCTTGCTTTTTCTACAATCTAGTGGCAAACGGGTGAGTAACGCGTAAACAACCTGCCCTACGGATGGGGACAGCAGCTGGAAACGGCTGCTAATACCGAATACGTTCCGAAAGTCGCATGACTGTCGGAAGAAAGGATGGCCTCTACCTGTAAGCTATCGCCTGAAGAGGGGTTTGCGTCTGATTAGGCAGTTGGCGGGGTAACGGCCCACCAAGGCGACGATCAGTAGCCGGTCTGAGAGGATGAACGGCCACATTGGAACTGAGACACGGTCCAGACTCCTACGGGAGGCAGCAGTGGGGAATCTTCCGCAATGGGCGAAAGCCTGACGGAGCAACGCCGCGTGAG…
Otu0305	Actinobacteria	Actinomycetaceae	Actinomyces	sp._oral_taxon_178	0	0	0	0	0.00351336	0	0	0	0	0	0	0	0.0325675	0	0.169811	0.0623114	0	0	0	0	0.239864	AACGCTGGCGGCGTGCTTAACACATGCAAGTCGAACGCGCCTGTCCTCTGGTTTTCCGGGGGGTGGGTGAGTGGCGAACGGGTGAGTAACACGTGAGTAACCTGCCCCCTTCTTCGGGATAACGGTCTGAAAGGGCTGCTAATACCGGGTATTCACTGGTCTCCGCATGGGGTCTGGTGGAAAGGGTTTTTTCTGGTGGGGGATGGGCTCGCGGCCTATCAGCTTGTTGGTGGGGTGATGGCCCACCAAGGCTTTGACGGGTAGCCGGCCTGAGAGGGTGACCGGTCACATTGGGACTGAGATACGGCCCAGACTCCTACGGGAGGCAGCAGTGGGGAATATTGCACAATGGGCGCAAGCCTGATGCAGCGACGCCGCGTGAGGGATGGAGGCCTTCGG…
Otu0306	Firmicutes	Gemellaceae	Gemella	sanguinis	0	0	0	0	0	0	0	0.00482496	0.0139451	0	0	0	0	0.00110645	0.0202886	0	0	0	0	0	0.478633	AACGCTGGCGGCGTGCCTAATACATGCAAGTCGAGCGAAGTTTTTCTGGTGCTTGCACTAGAAAAACTTAGCGGCGAACGGGTGAGTAACACGTAAAGAACCTGCCTCATAGACGAGGACAACTATTGGAAACGATAGCTAATACCGGATAACAACATAAATCGCATGATATATGTTTAAAAGTTGGTTTCGGCTAACACTATGAGATGGCTTTGCGGTGCATTAGCTAGTTGGTGGGGTAAAGGCCTACCAAGGCGACGATGCATAGCCGACCTGAGAGGGTGATCGGCCACACTGGGACTGAGACACGGCCCAGACTCCTACGGGAGGCAGCAGTAGGGAATCTTCCGCAATGGGCGAAAGCCTGACGGAGCAACGCCGCGTGAGTGAAGAAGGATT…
Otu0307	Spirochaetes	Spirochaetaceae	Treponema	Treponema_unclassified	0	0	0	0	0	0	0	0.526477	0	0	0	0	0	0	0	0	0	0	0	0	0	AACGCTGGCGGCGCGTCTTAAGCATGCAAGTCGGACGGCAAGAAGGGGCTCGCCCCTTCCTAGAGTGGCGGACTGGTGAGTAACGCGTGGACGACGCGCCCACCCGACGGGGACAGCCGGTAGAAATACCGGATAATACCGGATGATCTCTTTTGGAACAAAGGCGAAAGAGGAAAGCGGCTCCGGCCGCGCGGGTGGAGCGGTCCGCGTCCTATCAGCTAGTCGGCGGGGTGAAGGCCCGCCGAGGCGACGACGGGTATCCGGCCTGAGAGGGTGGACGGACACATTGGGACTGAGATACGGCCCAGACTCCTACGGGAGGCAGCAGCTAAGAATATTCCGCAATGGGGGGAACCCCGACGGAGCGACGCCGCGTGGACGATGAAGGCCGGAAGGTTG…
Otu0308	Firmicutes	Peptostreptococcaceae_[XI]	Peptostreptococcaceae_[XI][G-7]	sp._oral_taxon_081	0	0.311836	0	0	0	0	0	0.162749	0	0.000159543	0	0	0	0	0.00545577	0	0	0.00189565	0	0	0	AACGCTGGCGGCATGCCTAACACATGCAAGTCGAACGAAGTCATATGTGAAGTTTTCGGATGGAATATAAGACTTAGTGGCGGACGGGTGAGTAACACGTAAGTAATCAACCTATAACACACGAATAACTAATAGAAATGTTAGCTAATACGAGATAAAATATATGATATGGGAATATTATATATCAAAGCTGAGGCGGTTATAGACGAGCTTGCGTCTGATTAGCTAGTTGGTGGGGTAAGAGCCTACCAAGGCGACGATCAGTAGCCGACCTGAGAGGGTGAACGGCCACATTGGAACTGAGAGACGGTCCAAACTCCTACGGGAGGCAGCAGTGGGGGATATTGCACAATGGGGGGAACCCTGATGCAGCAATGCCGCGTGAACGAAGAAGGCTCT…
Otu0309	Actinobacteria	Corynebacteriaceae	Corynebacterium	matruchotii	0	0	0	0	0.447315	0	0	0	0	0	0	0	0	0	0	0	0	0	0	0	0	AACGCTGGCGGCGTGCTTAACACATGCAAGTCGAACGGAAAGGCCCTCACCTTGGTGGGGGTACTCGAGTGGCGAACGGGTGAGTAACACGTGGGTGATCTGCCCTGCACTTCGGGATAAGCTTGGGAAACTGGGTCTAATACCGGATAGGACCATGGTTTAGTGTCTCATGGTGGAAAGATTATTGTTTTGGTGTAGGATGAGCCCGCGGCCTATCAGCTTGTTGGTGGGGTAATGGCCTACCAAGGCGTCGACGGGTAGCCGGCCTGAGAGGGTGGACGGCCACATTGGGACTGAGATACGGCCCAGACTCCTACGGGAGGCAGCAGTGGGGAATATTGCACAATGGGCGCAAGCCTGATGCAGCGACGCCGCGTGGGGGATGACGGCCTTCGGGTT…
Otu0310	Actinobacteria	Actinomycetaceae	Actinomyces	naeslundii	0	0	0	0.00328593	0	0	0	0	0.00327108	0.432043	0	0	0	0	0	0	0	0	0	0	0	AACGCTGGCGGCGTGCTTAACACATGCAAGTCGAACGGTGAAGGGGCCTGCTTTTGTGGGTCCTGGATGAGTGGCGAACGGGTGAGTAACACGTGAGTAACCTGCCCCCTTCTTCTGGATAACCGCATGAAAGTGTGGCTAATACGGGATATTCTGGGTCTGTCGCATGGTGGGTGTGGGAAAGATTGCGCCCTTTTTGGGTGTTTTTGGTGGGGGATGGGCTCGCGGCCTATCAGCTTGTTGGTGGGGTGATGGCCTACCAAGGCGGTGACGGGTAGCCGGCCTGAGAGGGTGGACGGTCACACTGGGACTGAGACACGGCCCAGACTCCTACGGGAGGCAGCAGTGGGGAATATTGCACAATGGGCGCAAGCCTGATGCAGCGACGCCGCGTGAGGG…
Otu0311	Firmicutes	Veillonellaceae	Selenomonas	Selenomonas_unclassified	0	0	0	0	0.410265	0	0	0.0254238	0	0	0	0	0	0	0.00323936	0	0	0	0	0	0	AACGCTGGCGGCGTGCTTAACACATGCAAGTCGAACGGAGCGAATGAAAGCTTGCTTTTATGAGCTTAGTGGCAAACGGGTGAGTAACACGTAGACAACCTGCCGACAGGATGGGGACAACATTCCGAAAGGAATGCTAATACCGAATGAAGCGGAGGAGAGGCATCTCTCCTCCGTGAAAGATGGCCTCTGAATATGCTATCACCTGTCGATGGGTCTGCGTCTGATTAGCTAGTTGGTGAGGTAACGGCTCACCAAGGCGACGATCAGTAGCCGGTCTGAGAGGATGAACGGCCACATTGGGACTGAGACACGGCCCAGACTCCTACGGGAGGCAGCAGTGGGGAATCTTCCGCAATGGGCGCAAGCCTGACGGAGCAACGCCGCGTGAGTGAAGAA…
Otu0312	Bacteroidetes	Prevotellaceae	Prevotella	oralis	0	0	0	0.0648539	0	0.267039	0	0	0	0	0	0	0	0.0603016	0.0095476	0.0108054	0	0	0	0	0.0534449	AACGCTAGCTACAGGCTTAACACATGCAAGTCGCGGGGCATCATGGAGGTTGCTTGCAATTTCTGATGGCGACCGGCGCACGGGTGAGTAACGCGTATCCAACCTTCCCATTACTACGGCATACCCCGTTGAAAGGCGGCCTAATTCCGTATGCAGTCCGAAGCAGTCATCTAATTTGGACGAAAGGTATACTCTATCGGTAATGGATGGGGATGCGTCCGATTAGCCAGCCGGCGGGGTAACGGCCCACCGGGGCATTGATCGGTAGGGGTTCTGAGAGGAAGGTCCCCCACACTGGAACTGAGACACGGTCCAGACTCCTACGGGAGGCAGCAGTGAGGAATATTGGTCAATGGGCGTAAGCCTGAACCAGCCAAGTAGCGTGCAGGATGACGGCCC…
Otu0313	Firmicutes	Lachnospiraceae_[XIV]	Johnsonella	ignava	0	0	0	0	0	0	0	0.0217123	0	0	0	0	0	0	0.397589	0	0	0.0229058	0	0.0150441	0	AACGCTGGCGGCGTGCTTAACTCATGCAGGTCGAACGGAGACTTTTTCAGTGCAACCTTCGGGGGGCAAGAGAAAGTCTTAGTGGCGGACGGGTGAGTAACGCGTGGGCAACCTGCCTCGCACCGTGGGATAACAGGGGGAAGCTCCTGCTAATACCGCATAAAGTATATAGACGCATGTCAATATACAAAAAGGGATACCGGTGAGAGATGGGCCCGCGTCCGATTAGATAGTTGGCAGGATAGCAGCCTACCAAGTCGACGATCGGTAGCCGGCTTGAGAGAGTGGACGGCCACACTGGGACTGAGACACGGCCCAGACTCCTACGGGAGGCAGCAGTGGGGAATATTGGACAATGGGGGCAACCCTGATCCAGCGACGCCGCGTGAGTGAAGAAGT…
Otu0314	Bacteroidetes	Porphyromonadaceae	Porphyromonas	sp._oral_taxon_279	0	0	0	0	0.406272	0	0	0	0	0	0	0	0	0	0	0.0234118	0	0	0	0	0	AACGCTAGCGATAGGCTTAACACATGCAAGTCGAGGGGCAGCATGGTCTTAGCTTGCTAAGACTGATGGCGACCGGCGCACGGGTGCGTAACGCGTATGCAACTTGCCTCACAGAGGGGGATAACCCGTCGAAAGACGGACTAATACCGCGTACACTTGGAATAGGGCATCCTATCCCAAGGAAATGAATTTCGCTGTGAGATAGGCATGCGTCCCATTAGCTAGTTGGTGAGGTAACGGCTCACCAAGGCAACGATGGGTAGGGGAACTGAGAGGTTGAACCCCCACACTGGTACTGAGACACGGACCAGACTCCTACGGGAGGCAGCAGTGAGGAATATTGGTCAATGGGCGGGAGCCTGAACCAGCCAAGTCGCGTGAAGGATGACTGTCTTATGG…
Otu0315	Bacteroidetes	Flavobacteriaceae	Bergeyella	sp._oral_taxon_322	0	0.000495765	0	0.018505	0	0	0	0.00705186	0	0	0	0	0	0	0.0373379	0.0262932	0	0	0.448533	0	0	AACGCTAGCGGGAGGCCTAACACATGCAAGCCGAGCGGGATTTGTTGGTTAGCTTGCTAACTAACGATGAGAGCGGCGTACGGGTGCGGAACATGTGTGCAATCTGCCCTTATCAAGGGGATAGCCCAGAGAAATCTGGATTAATACCCTATAACATATGGGATGGCATCATTTCATATTAAAAGCTACGGCGGATAAGGATGAGCACGCACAAGATTAGCTAGTTGGTAAGGTAACGGCTTACCAAGGCGACGATCTTTAGGGGGCCTGAGAGGGTGATCCCCCACACTGGGACTGAGACACGGCCCAGACTCCTACGGGAGGCAGCAGTGAGGAATATTGGACAATGGGTGAAAGCCTGATCCAGCCATCCCGCGTGCAGGACGACTGCCCTATGGG…
Otu0316	Firmicutes	Veillonellaceae	Selenomonas	noxia	0	0	0	0	0.0493468	0	0	0	0	0	0	0	0	0.00442581	0	0.414389	0	0	0	0	0	AACGCTGGCGGCGTGCTTAACACATGCAAGTCGAACGGAGCGAATGAAAGCTTGCTTTTATAAGCTTAGTGGCAAACGGGTGAGTAACACGTAGGCAACCTGCCGACAGGATGGGGACAACATTCCGAAAGGAATGCTAATACCGAATGAAGCGCAGGAGAGGCATCTCTCCTGCGTGAAAGATGGCCTCTATATATAAGCTATCACCTGTCGATGGGCCTGCGTCTGATTAGCTGGTAGGTGAGGTAACGGCTCACCTAGGCGACGATCAGTAGCCGGTCTGAGAGGATGAACGGCCACATTGGGACTGAGACACGGCCCAGACTCCTACGGGAGGCAGCAGTGGGGAATCTTCCGCAATGGGCGCAAGCCTGACGGAGCAACGCCGCGTGAGTGAAG…
Otu0317	Actinobacteria	Actinomycetaceae	Actinomyces	naeslundii	0	0	0	0	0.258232	0	0	0	0	0	0	0	0.00407094	0	0.150034	0	0	0	0	0	0	AACGCTGGCGGCGTGCTTAACACATGCAAGTCGAACGGTGAAGGGACTGGTTTTGCTGGTTCTGGATGAGTGGCGAACGGGTGAGTAACACGTGAGTAACCTGCCCCCTTCTTCTGGATAACCGCATGAAAGTGTGGCTAATACGGGATATTCTGGGTCTGTCGCATGGTGGGCCTGGGAAAGATTGCGCTTTTTTGGTGTTTTTGGTGGGGGATGGGCTCGCGGCCTATCAGCTTGTTGGTGGGGTGATGGCCTACCAAGGCGGTGACGGGTAGCCGGCCTGAGAGGGTGGACGGTCACACTGGGACTGAGACACGGCCCAGACTCCTACGGGAGGCAGCAGTGGGGAATATTGCACAATGGGCGCAAGCCTGATGCAGCGACGCCGCGTGAGGGATG…
Otu0318	Bacteroidetes	Prevotellaceae	Prevotella	baroniae	0	0.303243	0	0	0.086237	0	0	0	0	0.000159543	0	0	0	0	0	0	0	0	0	0.01927	0.00528977	AACGCTGGCTACAGGCTTAACACATGCAAGTCGAGGGGCAGCATGGGGTTTGCTTGCAAACCCCGATGGCGACCGGCGCACGGGTGAGTAACGCGTATCCAACCTTCCCGCGACTCGGGTATAACCTGCCGAAAGGCAGACTAATCCCCGATGTCCTCCACTTTGGGCATCTTTGGTGGAGCAAAGGCTTCGGCCGGTTGCGGATGGGGATGCGTCCGATTAGCTTGTTGGCGGGGCAATGGCCCACCAAGGCTTCGATCGGTAGGGGTTCTGAGAGGAAGGCCCCCCACATTGGAACTGAGACACGGTCCAAACTCCTACGGGAGGCAGCAGTGAGGAATATTGGTCAATGGGCGGAAGCCTGAACCAGCCAAGTAGCGTGCAGGATGACGGCCCTAT…
Otu0319	Firmicutes	Peptostreptococcaceae_[XI]	Peptostreptococcaceae_[XI][G-3]	sp._oral_taxon_495	0	0	0	0	0.0114983	0	0	0	0	0	0	0	0	0.253377	0	0.027734	0.00342764	0.071087	0	0.0753897	0	AACGCTGGCGGCGTGCCTAACACATGCAAGTCGAGCGAGAAGCTAGCGACTGACACTTCGGTAGAGGGAGCTAGTGGAGAGCGGCGGACGGGTGAGTAACGCGTAGGCAACCTGCCCTTCACCCAGGGACAGCCTCCGGAAACGGGGATTAATACCTGATGACCCGGTAGTGACACATGTCACCATCGGCAAAGATTTATTGGTGAGGGATGGGCCTGCGTCTGATTAGTTAGTTGGTGAGGTAACGGCTCACCAAGGCGACGATCAGTAGCCGACCTGAGAGGGTGACCGGCCACATTGGAACTGAGACACGGTCCAGACTCCTGCGGGAGGCAGCAGTGGGGAATATTGCACAATGGGCGAAAGCCTGATGCAGCAACGCCGCGTGAAGGATGAAGG…
Otu0320	Bacteroidetes	Bacteroidetes_[F-1]	Bacteroidetes_[G-3]	sp._oral_taxon_365	0	0	0	0	0	0	0	0	0	0	0	0	0	0	0	0.127504	0.0104461	0.273132	0	0.00236649	0	AACGCTAGCGGCAGGCCTAACACATGCAAGTCGAGGGGCAACGAGATGGTAGCAATACCATTGTCGGCGACCGGCGAACGGGTGCGTAACGCGTGAACAACTTGCCGGACACAGGGGGATAATCGTCGGAAACGTCGTCTAATATCCCATAACATTGACATGGGCATCCATGTTGATTGAAAGCATTTATGCGGTGTCTGATAGGTTCGCGTGACATTAGCTAGTCGGTGGGGCAACGGCCCACCGAGGCGACGATGTCTAGGGGTTCTGAGAGGAAGGCCCCCCACACTGGGACTGAGACACGGCCCAGACTCCTACGGGAGGCAGCAGTGAGGGATATTGGACAATGGGCGGAAGCCTGATCCAGCCATGCCGCGTGAAGGATTAAGGCCCTATGGG…
Otu0321	Bacteroidetes	Porphyromonadaceae	Porphyromonas	Porphyromonas_unclassified	0	0	0	0	0.0174071	0	0	0.00779416	0	0	0	0	0	0	0.141168	0.274098	0	0	0	0	0	AACGCTAGCGATAGGCTTAACACATGCAAGTCGAGGGGCAGCATGGTCTTAGCTTGCTAAGACTGATGGCGACCGGCGCACGGGTGCGTAACGCGTATGCAACTTGCCTCACAGAGGGGGATAACCCGTCGAAAGACGGACTAATACCGCGTACACTTACAGGAGGGCATCCTTCAGTAAGGAAATGAAATTCGCTGTGAGATAGGCATGCGTCCCATTAGCTAGTTGGTGAGGTAACGGCTCACCAAGGCAACGATGGGTAGGGGAACTGAGAGGTTGAACCCCCACACTGGTACTGAGACACGGACCAGACTCCTACGGGAGGCAGCAGTGAGGAATATTGGTCAATGGGCGAGAGCCTGAACCAGCCAAGTCGCGTGAAGGATGACTGTCTTATGG…
Otu0322	Bacteroidetes	Porphyromonadaceae	Porphyromonas	sp._oral_taxon_279	0	0	0	0	0.396052	0	0	0	0	0	0	0	0	0	0	0	0	0	0	0	0	AACGCTAGCGATAGGCTTAACACATGCAAGTCGAGGGGCAGCATGGTCTTAGCTTGCTAAGACTGATGGCGACCGGCGCACGGGTGCGTAACGCGTATGCAACTTGCCTCACAGAGGGGGATAACCCGTCGAAAGACGGACTAATACCGCGTACACTTACAGGAGGGCATCCTCCAGTAAGGAAATGAAATTCGCTGTGAGATAGGCATGCGTCCCATTAGCTAGTTGGTGAGGTAACGGCTCACCAAGGCGACGATGGGTAGGGGAACTGAGAGGTTGAACCCCCACACTGGTACTGAGACACGGACCAGACTCCTACGGGAGGCAGCAGTGAGGAATATTGGTCAATGGGCGAGAGCCTGAACCAGCCAAGTCGCGTGAAGGATGACTGTCTTATGG…
Otu0323	Actinobacteria	Actinomycetaceae	Actinomyces	Actinomyces_unclassified	0	0	0	0	0.303267	0	0	0	0	0	0.0353047	0	0	0	0.0438167	0.00666335	0	0	0	0	0	AACGCTGGCGGCGTGCTTAACACATGCAAGTCGAACGGTGAAGGGACCGGCTCTTGCTGGTTCTGGATGAGTGGCGAACGGGTGAGTAACACGTGAGTAACCTGCCCCCTTCTTCTGGATAACCGCATGAAAGTGTGGCTAATACGGGATATTCTGCGCCTGCTGCATGGTGGGTGTGGGAAAGATGCGCCTTTGGGTGTTTTTGGTGGGGGATGGGCTCGCGGCCTATCAGCTTGTTGGTGGGGTGATGGCCTACCAAGGCGGTGACGGGTAGCCGGCCTGAGAGGGTGGACGGTCACACTGGGACTGAGACACGGCCCAGACTCCTACGGGAGGCAGCAGTGGGGAATATTGCACAATGGGCGCAAGCCTGATGCAGCGACGCCGCGTGAGGGATGG…
Otu0324	Firmicutes	Veillonellaceae	Selenomonas	Selenomonas_unclassified	0	0	0	0.375115	0	0	0	0	0	0	0	0.000311372	0	0	0	0.00936471	0.0164853	0	0.0177409	0	0	AACGCTGGCGGCGTGCTTAACACATGCAAGTCGAACGGAGCGAATGAAAGCTTGCTTTTATGAGCTTAGTGGCAAACGGGTGAGTAACACGTAGACAACCTGCCGACAGGATGGGGACAACATTCCGAAAGGAATGCTAATACCGAATGAAGTCGAGGGAAGGCATCTTCCTTCGATGAAAGATGGCCTCTGAATATGCTATCACCTGTCGATGGGTCTGCGTCTGATTAGCTGGTAGGTGAGGTAACGGCTCACCTAGGCGACGATCAGTAGCCGGTCTGAGAGGATGAACGGCCACATTGGGACTGAGACACGGCCCAGACTCCTACGGGAGGCAGCAGTGGGGAATCTTCCGCAATGGGCGCAAGCCTGACGGAGCAACGCCGCGTGAGTGAAGAA…
Otu0325	Firmicutes	Veillonellaceae	Veillonella	parvula	0.0685524	0	0	0	0	0	0	0	0	0.109766	0	0.0032694	0.03977	0.0186253	0.0973514	0	0.00114255	0.0451797	0	0.00304263	0	GACGCTGGCGGCGTGCTTAACACATGCAAGTCGAACGAAGAGCGACGGAAGCTTGCTTCTATCAATCTTAGTGGCGAACGGGTGAGTAACGCGTAATCAACCTGCCCTTCAGAGGGGGACAACAGTTGGAAACGACTGCTAATACCGCATACGATCTAATCTCGGCATCGAGGATAGATGAAAGGTGGCCTCTACATGTAAGCTATCACTGAAGGAGGGGATTGCGTCTGATTAGCTAGTTGGAGGGGTAACGGCCCACCAAGGCGATGATCAGTAGCCGGTCTGAGAGGATGAACGGCCACATTGGGACTGAGACACGGCCCAGACTCCTACGGGAGGCAGCAGTGGGGAATCTTCCGCAATGGACGAAAGTCTGACGGAGCAACGCCGCGTGAGTGA…
Otu0326	Bacteroidetes	Prevotellaceae	Alloprevotella	Alloprevotella_unclassified	0	0	0	0.263739	0	0	0	0	0	0	0	0	0	0	0	0.150556	0	0	0	0	0	AACGCTAGCTACAGGCTTAACACATGCAAGTCGAGGGGCAGCGGGCAGAAAGCTTGCTTTCTGTGCCGGCGACCGGCGCACGGGTGCGTAACGCGTATCGAACCTACCACATACTCAGGGATAGCCTTGCGAAAGTAAGATTAATACCTGATGTTATTAAACGATCGCATGATGGTTTAATCAAAGATTTATTGGTATGTGATGGCGATGCGTCTGATTAGGTAGTAGGCGGGGTAACGGCCCACCTAGCCATCGATCAGTAGGGGTTCTGAGAGGAAGGTCCCCCACATTGGAACTGAGACACGGTCCAAACTCCTACGGGAGGCAGCAGTGAGGAATATTGGTCAATGGACGAAAGTCTGAACCAGCCAAGTAGCGTGCAGGATGACGGCCCTCCGG…
Otu0327	Firmicutes	Veillonellaceae	Selenomonas	Selenomonas_unclassified	0	0	0	0	0.0166086	0	0	0.362243	0	0	0	0	0	0	0.0453511	0.00522263	0	0	0	0	0	AACGCTGGCGGCGTGCTTAACACATGCAAGTCGAACGGAGCGAATGAAAGCTTGCTTTTATGAGCTTAGTGGCAAACGGGTGAGTAACACGTAGACAACCTGCCGACAGGATGGGGACAACATTCCGAAAGGAATGCTAATACCGAATGAAGCGGAGGAGAGGCATCTCTCTTCCGTGAAAGATGGCCTCTATTTATAAGCTATCACCTGTCGATGGGTCTGCGTCTGATTAGCTAGTTGGTGAGGTAACGGCTCACCAAGGCGACGATCAGTAGCCGGTCTGAGAGGATGAACGGCCACATTGGGACTGAGACACGGCCCAGACTCCTACGGGAGGCAGCAGTGGGGAATCTTCCGCAATGGGCGCAAGCCTGACGGAGCAACGCCGCGTGAGTGAAG…
Otu0328	Bacteroidetes	Prevotellaceae	Prevotella	maculosa	0	0	0	0	0	0	0	0.0187431	0	0	0	0	0	0.0813242	0.219765	0.0880643	0	0	0	0	0	AACGCTAGCTACAGGCTTAACACATGCAAGTCGAGGGGAAACGACGGGGAAGCTTGCTTCTCCGGTCGTCGACCGGCGCACGGGTGAGTAACGCGTATCCAACCTGCCTCTGACCAAGGGATAACCCGTCGAAAGTCGGACTAATACCTTATGCAGTCGTCGGAAGTCATCTGATGACGACGAAAGATTTCATCGGTGAGAGATGGGGATGCGTCTGATTAGCTTGTTGGCGGGGTAACGGCCCACCAAGGCGACGATCAGTAGGGGTTCTGAGAGGAAGGTCCCCCACATTGGAACTGAGACACGGTCCAAACTCCTACGGGAGGCAGCAGTGAGGAATATTGGTCAATGGGCGTAAGCCTGAACCAGCCAAGTAGCGTGCAGGATGACGGCCCTATG…
Otu0329	Actinobacteria	Actinomycetaceae	Actinomyces	graevenitzii	0	0	0	0	0	0	0	0	0.399244	0	0	0	0	0	0	0	0	0	0	0	0	AACGCTGGCGGCGTGCTTAACACATGCAAGTCGAACGAAAATACCAAGCTTGCTTGGTTGATTAGTGGCGAACGGGTGAGTAACACGTGAGTAACCTGCCCCTTACTTTCCTGGATAACTGCTCGAAAGGGTAGCTAATACGGGATATTCTGACCGGCCTGCATGGGTTGGTTTGGAAAGGTTGTTTTTCTGGTAAGGGATGGGCTCGCGGCCTATCAGCTTGTTGGTGGGGTGATGGCCTACCAAGGCTTTGACGGGTAGCCGGCCTGAGAGGGTGGACGGTCACACTGGGACTGAGATACGGCCCAGACTCCTACGGGAGGCAGCAGTGGGGAATATTGCACAATGGGCGCAAGCCTGATGCAGCGACGCCGCGTGAGGGATGAAGGCCTTCGGGTT…
Otu0330	Bacteroidetes	Prevotellaceae	Prevotella	sp._oral_taxon_315	0	0.279611	0	0	0	0	0	0	0	0	0	0	0	0.0355909	0.0376789	0.00486245	0	0	0	0.0302573	0	AACGCTAGCTACAGGCTTAACACATGCAAGTCGAGGGGTAACATTTGGGGAGCTTGCTTCCTTTGATGACGACCGGCGAATGGGTGAGTAACGCGTATCCAACCTGCCCCCGGCTGGGGTATAACCCGTCGAAAGGCGGCCTAATCCCCCATGGTGTCTTCTGAGGTCATCCGATGAGGACTAAAGGTATTTTTTTTCCGGCCGGGTGATGGGGATGCGTCCGATTAGCTTGCTGGTGAGGTAACGGCTCACCAGGGCATCGATCGGTAGGGGTTCTGAGAGGAAGGTCCCCCACACTGGTACTGAGACACGGACCAGACTCCTACGGGAGGCAGCAGTGAGGAATATTGGTCAATGGGCGCAAGCCTGAACCAGCCAAGTAGCGTGCAGGATGAAGGC…
Otu0331	Spirochaetes	Spirochaetaceae	Treponema	maltophilum	0	0	0	0	0	0	0	0.0634667	0	0	0	0	0.0137786	0	0	0	0	0	0	0.315589	0	AACGCTGGCGGCGCGTCTTAAACATGCAAGTCGAACGGCAGGAAGGGGCTTGCCCCTTCTGAGAGTGGCGGACTGGTGAGTAACACGTGGGTGACATACCTTTTAGTTGGGGATAGCTATTAGAAATAGTAGGTAATACCGAATGTGACCGTATTCTTTAGAGGAGTACGAGGAAAGGAGCTAAGGCTTCGCTAAAAGAATGGCTCGCGGCCCATTATGCTAGTTGGTGAGGTAAGGGCCCACCAAGGCGATGATGGGTATCCGGCCTGAGAGGGTGAACGGACACATTGGGACTGAGATACGGCCCAGACTTCTACGGGAGGCAGCAGTTAAGAATATTCCGCAATGGACGAAAGTCTGACGGAGCGACGCCGCGTGGATGAAGAATGCCGAAAGGTT…
Otu0332	Actinobacteria	Actinomycetaceae	Actinomyces	israelii	0	0.00033051	0	0	0.0162892	0	0	0	0	0	0	0	0	0.000737634	0.00289838	0	0	0	0	0	0.390896	AACGCTGGCGGCGTGCTTAACACATGCAAGTCGAACGGGCCTGTCCCTGGTTTTTGCTGGGGTGGGTTAGTGGCGAACGGGTGAGTAACACGTGAGTAACCTGCCCCTCACTTCTGGATAACCGCTTGAAAGGGTGGCTAATACGGGGTGTTCTGGCTGTGCCGCATGGTGTGGTTGGGAAAGATTCACTGCTTTGCGGTGTTTTGGTGGGGGATGGGCTCGCGGCCTATCAGCTTGTTGGTGGGGTGATGGCCTGCCAAGGCTTTGACGGGTAGCCGGCCTGAGAGGGTGGGCGGTCACACTGGGACTGAGACACGGCCCAGACTCCTGCGGGAGGCAGCAGTGGGGGATATTGCACAATGGGCGGAAGCCTGATGCAGCGACGTCGCGTGAGGGATG…
Otu0333	Synergistetes	Dethiosulfovibrionaceae	Jonquetella	anthropi	0	0	0.0151388	0	0	0	0	0	0	0	0	0	0.00219205	0	0	0.260231	0	0	0	0.124579	0	AACGCTGGCGGCGTGCTTAACACATGCAAGTTGGACGGGAATACTCGAGGAAGAGACTTCGGTTAATTTTTTGGGTATGAGAGTAGCGGACGGGTGAGTAATACATAAGAATCTATCCATCAGAGGGGGACAACTGCGGGAAACCGGAGCTAATACCCCGTAAGCCGGAAGGTGAAAGGGAGCAATCCGCTGATGGAGGAGCTTGTGTCCTATCAGGTAGTTGGTGAGGTAAGAGCTCACCAAGCCGAAGACGGGTAGCCGGACTGAGAGGTTGTACGGCCACATTGGAACTGAGAGACGGTCCAGACTCCTACGGGAGGCAGCAGTGGGGAATATTGGGCAATGGGCGAAAGCCTGACCCAGCGACGCCGCGTGAGGGAAGACGGCCTTCGGGTTGTA…
Otu0334	Actinobacteria	Actinomycetaceae	Actinomyces	sp._oral_taxon_169	0	0	0	0	0.131112	0	0	0	0	0	0	0	0.0264611	0	0	0	0.00228509	0	0	0	0.224542	AACGCTGGCGGCGTGCTTAACACATGCAAGTCGAACGGTGAAGGGACCGGCTTTTGCTGGTTCTGGATGAGTGGCGAACGGGTGAGTAACACGTGAGTAACCTGCCCCCTTCTTCTGGATAACCGCATGAAAGTGTGGCTAATACGGGATATTCTGGGTCTGTCGCATGGCGGGTCTGGGAAAGATGCGCCTTTGGGTGTTTTTGGTGGGGGATGGGCTCGCGGCCTATCAGCTTGTTGGTGGGGTGATGGCCTACCAAGGCGGTGACGGGTAGCCGGCCTGAGAGGGTGGACGGTCACACTGGGACTGAGACACGGCCCAGACTCCTACGGGAGGCAGCAGTGGGGAATATTGCACAATGGGCGCAAGCCTGATGCAGCGACGCCGCGTGAGGGATGG…
Otu0335	Firmicutes	Lachnospiraceae_[XIV]	Catonella	morbi	0	0	0	0	0	0	0	0.0391564	0	0	0	0	0	0.192154	0	0.0479041	0	0	0	0	0.123854	AACGCTGGCGGCGTGCCTAACACATGCAAGTCGAACGGAGATTACGGACGGAAGTTTTCGGATGGAAGACTGTAATTCTTAGTGGCGGACGGGTGAGTAACGCGTGGGCAACCTGCCCTATACAGGGGGATAGCAGCTGGAAACGGCTGGTAAGACCGCATAAGTCGGCGAAACCGCATGGTTTTGTCGGGAAATGAGCAATCAGGTATAGGATGGGCCCGCGTCCGATTAGCCAGTTGGCAGGGTAAAAGCCTACCAAAGCGACGATCGGTAGCCGGACTGAGAGGTCGGACGGCCACATTGGGACTGAGACACGGCCCAAACTCCTACGGGAGGCAGCAGTGGGGGATATTGCACAATGGAGGAAACTCTGATGCAGCGACGCCGCGTGAGTGAAGA…
Otu0336	Firmicutes	Peptoniphilaceae	Parvimonas	micra	0	0	0	0	0	0	0	0	0	0	0	0	0	0.400536	0	0	0	0	0	0	0	AACGCTGGCGGCGTGCTTAACACATGCAAGTCGAACGTGATTTTTGTGGAAATTCTTTCGGGGATGGAAGTAAAATGAAAGTGGCGAACGGGTGAGTAACACGTGAGCAACCTACCTTACACAGGGGGATAGCCGTTGGGAACGACGATTAATACCGCATGAGACCACAGAATCGCATGGTATAGGGGTCAAAGATTTATCGGTGTAAGAAGGGCTCGCGTCTGATTAGCTAGTTGGAAGGGTAAAGGCCTACCAAGGCGACGATCAGTAGCCGGTCTGAGAGGATGAACGGCCACATTGGAACTGAGACACGGTCCAAACTCCTACGGGAGGCAGCAGTGGGGAATATTGCACAATGGGGGGAACCCTGATGCAGCGACGCCGCGTGAGCGAAGAAGG…
Otu0337	Actinobacteria	Actinomycetaceae	Actinomyces	sp._oral_taxon_178	0	0	0	0	0.339039	0	0	0	0	0	0	0	0	0	0	0	0	0	0	0	0.00820826	AACGCTGGCGGCGTGCTTAACACATGCAAGTCGAACGCGCCTGTCCTCTGGTTTTCTGGGGGGTGGGTGAGTGGCGAACGGGTGAGTAACACGTGAGTAACCTGCCCCCTTCTTCGGGATAACGGTCTGAAAGGGCTGCTAATACCGGGTATTCACTGGTCTCCGCATGGGGTCTGGTGGAAAGGTTTTTTCTGGTGGGGGATGGGCTCGCGGCCTATCAGCTTGTTGGTGGGGTGATGGCCCACCAAGGCTTTGACGGGTAGCCGGCCTGAGAGGGTGACCGGTCACATTGGGACTGAGATACGGCCCAGACTCCTACGGGAGGCAGCAGTGGGGAATATTGCACAATGGGCGAAAGCCTGATGCAGCGACGCCGCGTGAGGGATGGAGGCCTTCGGG…
Otu0338	Bacteroidetes	Prevotellaceae	Prevotella	oulorum	0	0	0	0.00466948	0	0	0	0.0181864	0	0	0	0	0	0.0147527	0	0.352978	0	0	0	0	0	AACGCTAGCTACAGGCTTAACACATGCAAGTCGAGGGGAAACGATGAGAGAGCTTGCTCTCTTAGGCGTCGACCGGCGCACGGGTGAGTAACGCGTATCCAACCTGCCCATTACAGGGGAATAACCTTGCGAAAGTAAGACTAATGCCCCATGGTATTCTCAGCAGACATCTAATGAGGATTAAAGATTTATCGGTAATGGATGGGGATGCGTCTGATTAGCTTGTTGGCGGGGTAACGGCCCACCAAGGCAACGATCAGTAGGGGTTCTGAGAGGAAGGTCCCCCACATTGGAACTGAGACACGGTCCAAACTCCTACGGGAGGCAGCAGTGAGGAATATTGGTCAATGGGCGCGAGCCTGAACCAGCCAAGTAGCGTGCAGGAAGACGGCCCTATGG…
Otu0339	Bacteroidetes	Prevotellaceae	Prevotella	sp._oral_taxon_314	0	0	0	0	0	0	0	0.384326	0	0	0	0	0	0	0	0.0163882	0	0	0	0	0	AACGCTAGCTACAGGCTTAACACATGCAAGTCGAGGGGAAACGGCATTGAGTGCTTGCACTCTTTGGACGTCGACCGGCGCACGGGTGAGTAACGCGTATCCAACCTTCCCATTACTGTGGGATAACCTGCCGAAAGGCAGACTAATATCGCATAGTCTTCGATGACGGCATCAGATTTGAAGTAAAGATTTATCGGTAATGGATGGGGATGCGTCTGATTAGCTTGTTGGCGGGGTAACGGCCCACCAAGGCGACGATCAGTAGGGGTTCTGAGAGGAAGGTCCCCCACATCGGAACTGAGACACGGTCCAAACTCCTACGGGAGGCAGCAGTGAGGAATATTGGTCAATGGGCGAGAGCCTGAACCAGCCAAGTAGCGTGCAGGATGACGGCCCTAT…
Otu0340	Saccharibacteria_(TM7)	TM7_[F-1]	TM7_[G-6]	sp._oral_taxon_870	0	0	0	0	0	0	0	0	0	0	0	0	0	0	0.00562626	0.383233	0	0	0	0	0	AACGCTGGCGGCGTGCCTAACACATGCAAGTCGAGCGGCAGCGAGTTTTACACTGAATTCTGGAAGCTTCTGGTTTAAAGAGAAGATTTATTCAAGAATTTTGTGTAAAATGTCGGCGAGCGGCGGACGGCTGAGTAACGCGTGGGAACGTACCCCAAAGTGAGGGATAACGCATCGAAAGGTGTGCTAATACCGCATATGGTCTTCGGATTAAAGCCTTCGGGCGCTTTGGGAACGGCCTGCGTAAGATTAGATAGTTGGTGGGGTAATGGCCTACCAAGTCGACGATCTTTAACTGGTTTGAGAGGATGATCAGTCAGACTGGAACTGAGACACGGTCCAGACTCCTACGGGAGGCAGCAGTGAGGAATCTTCCACAATGGGCGAAAGCCTGATGGA…
Otu0341	Actinobacteria	Actinomycetaceae	Actinomyces	dentalis	0	0.0114026	0	0	0	0	0	0.0154027	0	0	0	0	0	0.365313	0	0	0	0	0	0.00169035	0	AACGCTGGCGGCGTGCTTAACACATGCAAGTCGAACGGGCCCGCCCCTGTTTTTGGGGGTGGGTTGAGTGGCGAACGGGTGAGTATCACGTGAGTAACCTGCCCCCTGCTCCTGGATAACTGCTTGAAAGGGCGGCTAATACGGGGTGTGCCGGCTGGTCCGCATGGGCCTGGTCGGGATAGTTTCATCTTCGGGTGTTTCGGTGGGGGATGGGCTCGCGGCCTATCAGCTTGTTGGTGGGGTGATGGCCCACCAAGGCGGTGACGGGTAGCCGGCCTGAGAGGGTGGGCGGCCACACTGGGACTGAGACACGGCCCAGACTCCTGCGGGAGGCAGCAGTGGGGGGTATTGCACAATGGGCGGAAGCCTGATGCAGCGACGTCGCGTGAGGGATGGAGG…
Otu0342	Bacteroidetes	Flavobacteriaceae	Capnocytophaga	leadbetteri	0	0	0	0	0	0	0	0	0	0	0	0	0	0	0.285234	0.073477	0	0	0	0	0	AACGCTAGCGGCAGGCCTAACACATGCAAGTCGAGGGAGGAGCCTTCTGGCTTCGACCGGCGTACGGGTGCGTAACGCGTATACAATCTGCCTTTCACATAGGGATAGCCCGAAGAAATTTGGATTAATACCTAATGGTATATAGATGTGGCATCACCTTTATATTAAAGCTGAGGCGGTGAAAGATGAGTATGCGTTCTATTAGCTAGTTGGAGAGGTAACGGCTCCCCAAGGCGACGATAGATAGGGGTTCTGAGAGGGATATCCCCCACACTGGTACTGAGATACGGACCAGACTCCTACGGGAGGCAGCAGTGAGGAATATTGGACAATGGTCGGAAGACTGATCCAGCCATGCCGCGTGCAGGAAGACGGCCTTATGGGTTGTAAACTGCTTTT…
Otu0343	Firmicutes	Veillonellaceae	Selenomonas	artemidis	0	0	0	0	0.293366	0	0	0	0	0	0	0	0	0.0167812	0	0.025753	0	0	0	0	0	AACGCTGGCGGCGTGCTTAACACATGCAAGTCGAACGGAGCGAATGAAAGCTTGCTTTTATGAGCTTAGTGGCAAACGGGTGAGTAACACGTAGACAACCTGCCGATCAGATGGGGACAACATTCCGAAAGGAATGCTAATACCGAATGGCGTGTAGGGGAGGCATCTTCCCTACATGAAAGATGGCCTCTATATATAAGCTATCACTGATCGATGGGTCTGCGTCTGATTAGCTAGTAGGTAAGGTAACGGCTTACCTAGGCGACGATCAGTAGCCGGTCTGAGAGGATGAACGGCCACATTGGGACTGAGACACGGCCCAGACTCCTACGGGAGGCAGCAGTGGGGAATCTTCCGCAATGGGCGCAAGCCTGACGGAGCAACGCCGCGTGAGTGAAG…
Otu0344	Firmicutes	Veillonellaceae	Veillonella	atypica(84)	0	0	0	0	0	0.00134613	0	0	0.000688648	0	0	0	0	0	0.0569446	0	0.273069	0	0.00229589	0	0	AACGCTGGCGGCGTGCTTAACACATGCAAGTCGAACGAAGAGCGACGGAAGCTTGCTTCTATCAATCTTAGTGGCGAACGGGTGAGTAACGCGTAATCAACCTGCCCTTCAGAGGGGGACAACAGTTGGAAACGACTGCTAATACCGCATACGATCTAATCTCGGCATCGAGGATAGATGAAAGGTGGCCTCTATTTATAAGCTATCACTGAAGGAGGGGATTGCGTCTGATTAGCTAGTTGGAGGGGTAACGGCCCACCAAGGCGATGATCAGTAGCCGGTCTGAGAGGATGAACGGCCACATTGGGACTGAGACACGGCCCAGACTCCTACGGGAGGCAGCAGTGGGGAATCTTCCGCAATGGACGAAAGTCTGACGGAGCAACGCCGCGTGAGTGA…
Otu0345	Firmicutes	Veillonellaceae	Selenomonas	Selenomonas_unclassified	0	0	0	0.161875	0	0	0	0.0218979	0	0	0	0	0	0.15269	0.0201182	0	0.00179543	0	0	0	0	AACGCTGGCGGCGTGCTTAACACATGCAAGTCGAACGGGATGATTTAAGAGCTTGCTCTTGGAGAATCTAGTGGCAAACGGGTGAGTAACACATAGACAACCTGCCGACAGGATGGGGACAACATTCCGAAAGGAATGCTAATACCGAATGAAGCGGAGGAGAGGCATCTCTCTTCCGTGAAAGATGGCCTCTGTATATGCTATCACCTGTCGATGGGTCTGCGTCTGATTAGCTGGTTGGTGAGGTAACGGCTCACCAAGGCGACGATCAGTAGCCGGTCTGAGAGGATGAACGGCCACATTGGGACTGAGACACGGCCCAGACTCCTACGGGAGGCAGCAGTGGGGAATCTTCCGCAATGGGCGCAAGCCTGACGGAGCAACGCCGCGTGAGTGAAG…
Otu0346	Actinobacteria	Actinomycetaceae	Actinomyces	sp._oral_taxon_525	0	0	0	0	0	0	0	0	0	0.00494584	0	0	0	0	0	0	0	0	0	0.334182	0	AACGCTGGCGGCGTGCTTAACACATGCAAGTCGAACGGGCCCGTCCTTGTTTTTGGGGGCGGGTTGAGTGGCGAACGGGTGAGTATCACGTGAGTAACCTGCCCTCCTCTCCTGGATAACCGCTTGAAAGGGCGGCTAATACGGGGTGGTCCGGTTGGTCCGCATGGGCCAGCTGGGATAGTTTCATCTTCGGGTGTTTCGGTGGGGGATGGGCTCGCGGCCTATCAGCTTGTTGGTGGGGTGATGGCCCACCAAGGCGGTGACGGGTAGCCGGCCTGGGAGGGTGGGCGGCCACACTGGGACTGAGACACGGCCCAGACTCCTGCGGGAGGCAGCAGTGGGGGGTATTGCACAATGGGCGGAAGCCTGATGCAGCGACGTCGCGTGAGGGATGGAGGC…
Otu0347	Firmicutes	Lachnospiraceae_[XIV]	Oribacterium	sp._oral_taxon_102	0	0.0732079	0	0	0	0	0	0	0	0	0	0	0	0	0.012446	0.0135068	0.00652884	0.217052	0	0	0	AACGCTGGCGGCGTGCCTAACACATGCAAGTCGAACGGGGTTCTATGTCGGAAGTTTTCGGATGGAAGAGATAGGACCCAGTGGCGGACGGGTGAGTAACACGTGGGTAACCTGCCTCATAGAGGGGGATAACAGAGAGAAATCACTGCTAATACCGCATAAGCACACGGGATCGCATGATCCAGGGTGAAAAGATTTATCGCTATGAGATGGACTCGCGTCTGATTAGCTGGTTGGCGGGGTAAAGGCCCACCAAGGCGACGATCAGTAGCCGATCTGAGAGGATGGCCGGCCACATTGGGACTGAGACACGGCCCAGACTCCTACGGGAGGCAGCAGTGGGGGATATTGCACAATGGAGGGAACTCTGATGCAGCAACGCCGCGTGAGTGAAGAAGT…
Otu0348	Bacteroidetes	Prevotellaceae	Alloprevotella	sp._oral_taxon_308	0	0	0	0.00899307	0	0	0	0.00649513	0.00206594	0	0	0	0	0	0	0.335329	0	0	0	0	0.00547218	AACGCTAGCTACAGGCTTAACACATGCAAGTCGAGGGGCAGCGGGTTGAAAGCTTGCTTTCAATGCCGGCGACCGGCGCACGGGTGCGTAACGCGTATCAAACCTGCCTCATACTCGGGGATAGCCTTGCGAAAGTAAGATTAATACCCGATGTTGTTGCTTTCTCGCATGGGAGGGTAACCAAAGATTTATCGGTATGAGATGGTGATGCGTCCGATTAGGTAGTAGGCGGGGTAACGGCCCACCTAGCCTTCGATCGGTAGGGGTTCTGAGAGGAAGGTCCCCCACACTGGAACTGAGACACGGTCCAGACTCCTACGGGAGGCAGCAGTGAGGAATATTGGTCAATGGGCGAGAGCCTGAACCAGCCAAGTAGCGTGCAGGATGACGGCCCTCCGG…
Otu0349	Spirochaetes	Spirochaetaceae	Treponema	Treponema_unclassified	0	0	0	0	0.0600465	0	0	0	0	0	0	0	0	0	0.263923	0	0	0	0	0	0.00674902	AACGCTGGCGGCGCGTCTTAAGCATGCAAGTCGAACGGCAAGAGAGGAGCTTGCTTCTCTCCTAGAGTGGCGGACTGGTGAGGAACACGTGGGTAATCTACCCTTAAGATGGGGATAGCTGCTAGAAATAGCAGGTAATACCGAATACACTCGGCACCTCACAAGAGGTGTTGAGGAAAGGAAGCTACGGCTTCGCTTGAGGATGAGCTTGCGTCCCATTAGCTAGTTGGTGAGGTAAAGGCCCACCAAGGCGACGATGGGTATCCGGCCTGAGAGGGTGAACGGACACATTGGGACTGAGATACGGCCCAAACTCCTACGGGAGGCAGCAGCTAAGAATATTCCGCAATGGACGGAAGTCTGACGGAGCGACGCCGCGTGGATGAAGAAGGCTGAAAA…
Otu0350	Bacteroidetes	Flavobacteriaceae	Capnocytophaga	sp._oral_taxon_864	0	0	0	0	0.0335366	0	0	0.012248	0	0	0	0	0	0	0.267674	0.0163882	0	0	0	0	0	AACGCTAGCGGCAGGCCTAACACATGCAAGTCGAGGGGGAAGTTACTTTCGGGTAACAGAGACCGGCGTACGGGTGCGTAACGCGTATACAATCTGCCTTTCACTGGGGGATAGCCCGAAGAAATTTGGATTAATACCCCATAGTATAGTAATACGGCATCGTGATACTATTAAAGCTTAGGTGGTGAAAGATGAGTATGCGTTCTATTAGTTAGTTGGAGAGGTAACGGCTCCCCAAGGCGATGATAGATAGGGGTTCTGAGAGGGATGTCCCCCACACTGGTACTGAGATACGGACCAGACTCCTACGGGAGGCAGCAGTGAGGAATATTGGACAATGGTCGGAAGACTGATCCAGCCATGCCGCGTGCAGGATGAAGGTCTTATGGATTGTAAACT…
Otu0351	Firmicutes	Lactobacillaceae	Lactobacillus	salivarius	0	0	0.47799	0	0	0	0	0	0	0	0	0	0	0	0	0	0	0	0	0	0	AACGCTGGCGGCGTGCCTAATACATGCAAGTCGAACGAAACTTTCTTACACCGAATGCTTGCATTCATCGTAAGAAGTTGAGTGGCGGACGGGTGAGTAACACGTGGGTAACCTGCCTAAAAGAAGGGGATAACACTTGGAAACAGGTGCTAATACCGTATATCTCTAAAGATCGCATGATCTTTAGATGAAAGATGGTTCTGCTATCGCTTTTAGATGGACCCGCGGCGTATTAACTAGTTGGTGGGGTAACGGCCTACCAAGGTGATGATACGTAGCCGAACTGAGAGGTTGATCGGCCAAATTGGGACTGAGACACGGCCCAAACTCCTACGGGAGGCAGCAGTAGGGAATCTTCCACAATGGACGCAAGTCTGATGGAGCAACGCCGCGTGAGTG…
Otu0352	Bacteroidetes	Prevotellaceae	Prevotella	veroralis	0	0	0	0	0	0	0	0.321231	0	0	0	0	0	0	0	0.0347575	0	0	0	0	0	AACGCTAGCTACAGGCTTAACACATGCAAGTCGAGGGGAAACGGCATTTAGTGCTTGCACTGAATGGACGTCGACCGGCGCACGGGTGAGTAACGCGTATCCAACCTTCCCATAACTAAGGGATAACCTGCCGAAAGGCAGACTAATACCTTATGTAATTCTTAGATGACATCAGAAGAGAATGAAAGATTTATCGGTTATGGATGGGGATGCGTCTGATTAGCTTGTTGGCGGGGTAACAGCCCACCAAGGCGACGATCAGTAGGGGTTCTGAGAGGAAGGTCCCCCACATTGGAACTGAGACACGGTCCAAACTCCTACGGGAGGCAGCAGTGAGGAATATTGGTCAATGGACGTAAGTCTGAACCAGCCAAGTAGCGTGCAGGACGACGGCCCTAT…
Otu0353	Actinobacteria	Coriobacteriaceae	Atopobium	sp._oral_taxon_416	0.0764191	0.035695	0.291113	0	0	0	0	0	0	0	0	0	0	0	0	0	0	0	0.0121056	0	0	AACGCTGGCGGCGCGCCTAACACATGCAAGTCGAACGGTTAAAGCACCTTCGGGTGTGTATAGAGTGGCGAACGGCTGAGTAACACGTGGGCAACCTGCCCTTTGCATCGGGACAGCCTCGGGAAACCGTGGTTAATACCGGATACTCCATCTTTCTCACATGAAAAAGATGGGAAAGTGTTTAGCGGCAAGGGATGGGCCCGCGCCCTGTTAGCTTGTTGGTGGGGTAAAAGCCTACCAAGGCAATGATGGGTAGCCGGGTTGAGAGACCGACCGGCCAGATTGGGACTGAGACACGGCCCAGACTCCTACGGGAGGCAGCAGTGGGGAATCTTGCACAATGGGCGAAAGCCTGATGCAGCGACGCCGCGTGCGGGATGAAGGCCTTCGGGTTGTAAA…
Otu0354	Fusobacteria	Fusobacteriaceae	Fusobacterium	Fusobacterium_unclassified	0	0	0	0	0	0	0	0	0	0	0	0	0.297335	0	0	0	0	0.00284348	0.000626151	0	0	AACGCTGACAGAATGCTTAACACATGCAAGTCAACTTGAATTTGGGTTTATAACTTAGGTTTGGGTGGCGGACGGGTGAGTAACGCGTAAAGAACTTGCCTCACAGCTAGGGACAACATTTAGAAATGAATGCTAATACCTAATATTATGGTTATAGGGCATCCTATAATTATGAAAGCTAAATGCACTGTGAGAGAGCTTTGCGTCCCATTAGCTAGTTGGAGAGGTAACAGCTCACCAAGGCGATGATGGGTAGCCGGCCTGAGAGGGTGAACGGCCACAAGGGGACTGAGACACGGCCCTTACTCCTACGGGAGGCAGCAGTGGGGAATATTGGACAATGGACCGAGAGTCTGATCCAGCAATTCTGTGTGCACGATGAAGTTTTTCGGAATGTAA…
Otu0355	Firmicutes	Veillonellaceae	Dialister	invisus	0	0	0	0	0	0	0	0.106149	0	0	0	0	0	0	0.158558	0	0	0	0	0	0.074604	AACGCTGGCGGCGTGCTTAACACATGCAAGTCGAACGCAAGGACGGGAAGAGCTTGCTCTTTTCAGAATTGAGTGGCAAACGGGTGAGTAACACGTAAACAACCTGCCTTCAGGATGGGGATAACAGACGGAAACGACTGCTAATACCGAATAGCTTCCAGAGATCGCATGATCCATGGAAGAAAAGGTGGCCTCTACCTGTAAGCTATCGCCTGAAGAGGGGTTTGCGTCTGATTAGCTGGTTGGAGGGGTAACGGCCCACCAAGGCGACGATCAGTAGCCGGTCTGAGAGGATGAACGGCCACACTGGAACTGAGACACGGTCCAGACTCCTACGGGAGGCAGCAGTGGGGAATCTTCCGCAATGGGCGAAAGCCTGACGGAGCAACGCCGCGTGAG…
Otu0356	Firmicutes	Streptococcaceae	Streptococcus	sobrinus	0	0	0	0.173462	0	0	0	0	0	0	0	0	0	0	0	0	0	0	0	0	0.163983	AACGCTGGCGGCGTGCCTAATACATGCAAGTGGAACGCATTGGTAACACCGGACTTGCTCCAGTGTTACTAATGAGTCGCGAACGGGTGAGTAACGCGTAGGTAACCTGCCTGATAGCGGGGGATAACTATTGGAAACGATAGCTAATACCGCATAAGAGGAGTTAACTCATGTTAACTGTTTAAAAGAAGCAACGGCTTCACTATCAGATGGACCTGCGTTGTATTAGCTAGTAGGTAGGGTAACGGCCTACCTAGGCAACGATACATAGCCGACCTGAGAGGGTGAACGGCCACACTGGGACTGAGACACGGCCCAGACTCCTACGGGAGGCAGCAGTAGGGAATCTTCGGCAATGGACGCAAGTCTGACCGAGCAACGCCGCGTGAGTGAAGACGG…
Otu0357	Spirochaetes	Spirochaetaceae	Treponema	socranskii	0	0.0890724	0	0.0861259	0.035453	0	0	0.106706	0	0	0	0	0	0	0	0	0	0	0	0	0.0093027	AACGCTGGCGGCGCGTCTTAACCATGCAAGTCGAGCGGCAGGCAGCAATGCCGAGAGCGGCGGACTGGTGAGTAACACGTGGATAACGTACCCCGATGTCCGGGACAGCCTGTAGAAATAGAGGGTAATACCGGATAGATCACTGTTTACGGAAGGTAGACAGCGGGAAAGGAGCTTCGGCTCCGCATTGGGCACGGTCTGCGGCCCATCAGCTAGACGGCGGGGTAAGGGCCCGCCGTGGCGAGGACGGGTATCCGGCCTGAGAGGGCGGACGGACACATTGGGACTGAGATACGGCCCAGACTCCTACGGGAGGCAGCAGGTAAGAATATTCCGCAATGGGGGGAACCCTGACGGAGCGACGCCGCGTGAACGAAGAAGGCCGGAAGGTTGTAAAGT…
Otu0358	Fusobacteria	Fusobacteriaceae	Fusobacterium	Fusobacterium_unclassified	0	0	0	0	0	0	0	0.347768	0	0	0	0	0	0	0	0	0	0	0	0	0	AACGCTGACAGAATGCTTAACACATGCAAGTCTACTTGAATTTGGGTCTTTGACTTAGATTTGGGTGGCGGACGGGTGAGTAACGCGTAAAGAACTTGCCTCACAGTTAGGGACAACATTTGGAAACGAATGCTAATACCTGATATTATGATTATACGGCATCGTATAATTATGAAAGCTATATGCGCTGTGAGAGAGCTTTGCGTCCCATTAGCTAGTTGGAGAGGTAACGGCTCACCAAGGCGATGATGGGTAGCCGGCCTGAGAGGGTGAACGGCCACAAGGGGACTGAGACACGGCCCTTACTCCTACGGGAGGCAGCAGTGGGGAATATTGGACAATGGACCAAAAGTCTGATCCAGCAATTCTGTGTGCACGATGACGTTTTTCGGAATGTAA…
Otu0359	Actinobacteria	Bifidobacteriaceae	Scardovia	wiggsiae	0.0105959	0.000826274	0.132527	0	0	0.0106008	0.0144751	0	0	0.00973213	0	0.164093	0	0	0	0	0	0	0.0025046	0	0	AACGCTGGCGGCGTGCTTAACACATGCAAGTCGAACGGGATCCACTGGGCTTTTGTTTGGTGGTGAGAGTGGCGAACGGGTGAGTAATGCGTGACTAACCTGCCGTATGGTTGGGGATAGCTCCTGGAAACGGGTGGTAATACCCAATGCTCCAGCTGGATGCATGTCTGGTTGGGAAAGCTTTTGTGCCATATGATGGGGTCGCGTCCTATCAGCTTGTTGGTGGGGTGATGGCCTACCAAGGCGTCGACGGGTAGCCGGCCTAAGAGGGCGACCGGCCACATTGGGACTGAGATACGGCCCAGACTCCTACGGGAGGCAGCAGTGGGGAATATTGCACAATGGGCGCAAGCCTGATGCAGCGACGCCGCGTGCGGGATGGAGGCCTTCGGGTTGTAA…
Otu0360	Firmicutes	Veillonellaceae	Veillonellaceae_[G-1]	Veillonellaceae_[G-1]_unclassified	0	0	0	0	0.130314	0	0	0	0	0	0.0015903	0	0	0	0.0344395	0	0	0	0	0.139116	0.00255368	AACGCTGGCGGCGTGCTTAACACATGCAAGTCGAACGGGAAACTTTATTTCGGTAAAGGATCTAGTGGCAAACGGGTGAGTAACGCGTAGGCAACCTGCCCTCGGGATGGGGACAACGGCTCGAAAGAGCCGCTAATACCGAATGACGTGTCTCTTTCACATGAAAGAGACACTAAAGATGGGTCAAACCATCGCCTGAGGATGGGCCTGCGTCTGATTAGCCAGTTGGTGAGGTAACGGCTCACCAAAGCAACGATCAGTAGCCGGTCTGAGAGGATGAACGGCCACAATGGGACTGAGACACGGCCCATACTCCTACGGGAGGCAGCAGTGGGGAATCTTCCGCAATGGGCGAAAGCCTGACGGAGCAACGCCGCGTGAGTGAAGAAGGTCTTCGGA…
Otu0361	Firmicutes	Veillonellaceae	Veillonellaceae_[G-1]	sp._oral_taxon_150	0	0	0	0.0119331	0	0	0	0	0	0	0	0	0	0	0	0	0	0	0	0.300206	0	AACGCTGGCGGCGTGCTTAACACATGCAAGTCGAACGGAGCTATTTATTTCGGTAGATAGCTTAGTGGCAAACGGGTGAGTAACGCGTAGGCAACCTGCCCTTAGGATGGGGACAACGGCCCGAAAGGACCGCTAATACCGAATGCACTCTAACTTCCGCATGGAAGAAAGAGGAAAGATGGTGCAAGCCATCGCCGAAGGAAGGGCCTGCGTCTGATTAGCCAGTTGGTGAGGTAACGGCTCACCAAAGCGACGATCAGTAGCCGGTCTGAGAGGATGAACGGCCACAATGGGACTGAGACACGGCCCATACTCCTACGGGAGGCAGCAGTGGGGAATCTTCCGCAATGGGCGAAAGCCTGACGGAGCAACGCCGCGTGAGTGAAGAAGGTCTTCGGA…
Otu0362	Bacteroidetes	Prevotellaceae	Prevotella	sp._oral_taxon_472	0	0	0	0	0	0	0	0.139738	0	0	0	0	0	0	0.0649578	0	0	0	0	0	0.127502	AACGCTAGCTACAGGCTTAACACATGCAAGTCGCGGGGCAGCATGGGGGTTGCTTGCAACTCCCGATGGCGACCGGCGCACGGGTGAGTAACGCGTATCCAACCTGCCCTTCACCACGGGATAACCCGGCGAAAGTCGGACTAATACCGTATGTTGTCCATTGACGGCATCCGATTTGGACGAAAGGCTTTGCGGTGAAGGATGGGGATGCGTCCGATTAGCCAGACGGCGGGGTAACGGCCCACCGTGGCTACGATCGGTAGGGGTTCTGAGAGGAAGGTCCCCCACACTGGAACTGAGACACGGTCCAGACTCCTACGGGAGGCAGCAGTGAGGAATATTGGTCAATGGGCGTAAGCCTGAACCAGCCAAGTAGCGTGCAGGATGACGGCCCTATGG…
Otu0363	Firmicutes	Lactobacillaceae	Lactobacillus	Lactobacillus_unclassified	0.291709	0	0	0	0	0	0	0	0	0	0	0	0	0	0	0	0	0	0	0	0	AACGCTGGCGGCGTGCCTAATACATGCAAGTCGAACGAGTTTTGGTCGATGAACGGTGCTTGCATCGTGATTCAACTTAAAACGAGTGGCGGACGGGTGAGTAACACGTGGGTAACCTGCCCTTAAGTGGGGGACAACATTTGGAAACAGATGCTAATACCGCATAAATCCAAGAACCGCATGGTTCTTGGCTGAAAGATGGCGTAAGCTATCGCTTTTGGATGGACCCGCGGCGTATTAGCTAGTTGGTGAGGTAACGGCTCACCAAGGCCATGATACGTAGCCGAACTGAGAGGTTGATCGGCCACATTGGGACTGAGACACGGCCCAAACTCCTACGGGAGGCAGCAGTAGGGAATCTTCCACAATGGACGCAAGTCTGATGGAGCAACGCCGCGT…
Otu0364	Spirochaetes	Spirochaetaceae	Treponema	Treponema_unclassified	0	0.0482544	0	0	0.0110192	0	0	0	0	0	0	0	0	0.259647	0	0	0	0.0060029	0	0	0	AACGCTGGCGGCGCGTCTTAACCATGCAAGTCGAGCGGCAGGCAGCAATGCCGAGAGCGGCGGACTGGTGAGTAACACGTGGATAACGTACCCCGATGCCCGGGACAGCCTGTAGAAATAGAGGGTAATACCGGATAGATCACTGTTTACGGAAGGTAGACGGCGGGAAAGGAGCTTCGGCTCCGCGACGGGATCGGTCTGCGGCCCATCAAGCTCGTTGGTGAGGTAAGAGCTCACCAAGGCGAGGACGGGTATCCGGCCTGAGAGGGCGGACGGACACATTGGGACTGAGATACGGCCCAGACTCCTACGGGAGGCAGCAGGTAAGAATATTCCGCAATGGGGGGAACCCTGACGGAGCGACGCCGCGTGAACGAAGAAGGCCGGAAGGTTGTAAAG…
Otu0365	Proteobacteria	Neisseriaceae	Eikenella	corrodens	0	0	0	0.223443	0.00335366	0	0	0	0	0	0	0	0	0.00405699	0	0	0.00277476	0.0644522	0	0.00304263	0	AACGCTGGCGGCATGCTTTACACATGCAAGTCGAACGGCAGCGGGGTAGTGCTTGCACTACTGCCGGCGAGTGGCGAACGGGTGAGTAATATATCGGAACGTACCGAGTAATGGGGGATAACCAATCGAAAGATTGGCTAATACCGCATACGTCCTGAGGGAGAAAGCGGGGGATCGCAAGACCTCGCGTTATTCGAGCGGCCGATAACTGATTAGCTAGTTGGTGGGGTAAAGGCCTACCAAGGCGACGATCAGTAGCGGGTCTGAGAGGACGATCCGCCACACTGGGACTGAGACACGGCCCAGACTCCTACGGGAGGCAGCAGTGGGGAATTTTGGACAATGGGGGCAACCCTGATCCAGCCATGCCGCGTGTATGAAGAAGGCCTTCGGGTTGTA…
Otu0366	Fusobacteria	Fusobacteriaceae	Fusobacterium	nucleatum_subsp._vincentii	0	0	0	0	0.0102207	0	0	0	0	0	0	0	0.237837	0	0.0306887	0	0	0	0	0	0	AACGCTGACAGAATGCTTAACACATGCAAGTCTACTTGAATTTGGGTTTTTTAACTTCGATTTGGGTGGCGGACGGGTGAGTAACGCGTAAAGAACTTGCCTCACAGCTAGGGACAACATTTGGAAACGAATGCTAATACCTAATATTATGATTTTAGGGCATCCTAAGATTATGAAAGCTATATGCGCTGTGAGAGAGCTTTGCGTCCCATTAGCTAGTTGGAGAGGTAACGGCTCACCAAGGCGATGATGGGTAGCCGGCCTGAGAGGGTGATCGGCCACAAGGGGACTGAGACACGGCCCTTACTCCTACGGGAGGCAGCAGTGGGGAATATTGGACAATGGACCAAGAGTCTGATCCAGCAATTCTGTGTGCACGATGAAGTTTTTCGGAATGTA…
Otu0367	Fusobacteria	Fusobacteriaceae	Fusobacterium	nucleatum_subsp._animalis	0	0	0	0.301268	0	0	0	0	0	0	0	0	0	0	0	0	0	0	0	0	0	AACGCTGACAGAATGCTTAACACATGCAAGTCAACTTGAATTTGGGTTTTTAACTTAGATTTGGGTGGCGGACGGGTGAGTAACGCGTAAAGAACTTGCCTCACAGTTAGGGACAACATTTAGAAATGAATGCTAATACCCGATATTATGATTTTAAGGCATCTTAGAATTATGAAAGCTATATGCACTGTGAGAGAGCTTTGCGTCCCATTAGCTAGTTGGAGAGGTAACAGCTCACCAAGGCGATGATGGGTAGCCGGCCTGAGAGGGTGAACGGCCACAAGGGGACTGAGACACGGCCCTTACTCCTACGGGAGGCAGCAGTGGGGAATATTGGACAATGGACCGAGAGTCTGATCCAGCAATTCTGTGTGCACGATGAAGTTTTTCGGAATGTAA…
Otu0368	Firmicutes	Lachnospiraceae_[XIV]	Lachnospiraceae_[G-3]	sp._oral_taxon_100	0	0	0	0	0.127439	0	0	0.0469505	0	0	0	0	0	0	0.0871218	0.0207104	0	0	0	0	0.0114916	AACGCTGGCGGCGTGCTTAACACATGCAAGTCGAACGGAGTTTATACGGAAGGAGTCTTCGGACAACGGAAGTATAAACTTAGTGGCGGACGGGTGAGTAACGCGTGGGTAACCTGCCTTATACAAGGGGATAACAGAGGGAAACTTCTGCTAATACCGTATAAAAATATTTCACGCATGTGAGATATTTGAAAGATTTATCAGTATGAGATGGACCCGCGTCTGATTAGGTAGTTGGTGAGGTAGAGGCTCACCAAGCCGACGATCGGTAGCCGATCTGAGAGGATGACCGGCCACATTGGGACTGAGACACGGCCCAAACTCCTACGGGAGGCAGCAGTGGGGAATATTGGACAATGGGGGCAACCCTGATCCAGCGACGCCGCGTGAGTGAAGAAG…
Otu0369	Proteobacteria	Pseudomonadaceae	Pseudomonas	aeruginosa	0.217056	0	0.00272996	0	0.00431185	0	0	0.000185575	0	0.000159543	0.0063612	0.00202392	0.00438409	0	0	0	0.0207291	0.0011058	0.00166973	0.0204533	0	AACGCTGGCGGCAGGCCTAACACATGCAAGTCGAGCGGATGAAGGGAGCTTGCTCCTGGATTCAGCGGCGGACGGGTGAGTAATGCCTAGGAATCTGCCTGGTAGTGGGGGATAACGTCCGGAAACGGGCGCTAATACCGCATACGTCCTGAGGGAGAAAGTGGGGGATCTTCGGACCTCACGCTATCAGATGAGCCTAGGTCGGATTAGCTAGTTGGTGGGGTAAAGGCCTACCAAGGCGACGATCCGTAACTGGTCTGAGAGGATGATCAGTCACACTGGAACTGAGACACGGTCCAGACTCCTACGGGAGGCAGCAGTGGGGAATATTGGACAATGGGCGAAAGCCTGATCCAGCCATGCCGCGTGTGTGAAGAAGGTCTTCGGATTGTAAAGCAC…
Otu0370	Spirochaetes	Spirochaetaceae	Treponema	socranskii	0	0	0	0	0.145485	0	0	0.116912	0	0	0	0	0	0	0.0269379	0	0	0.00505508	0	0	0	AACGCTGGCGGCGCGTCTTAACCATGCAAGTCGAGCGGCAGGCAGCAATGCCGAGAGCGGCGGACTGGTGAGTAACACGTGGATAACGTACCCCGCTGACCGGGACAGCCTGTAGAAATAGAGGGTGATACCGGATAGATCACTGTTTGCGATAGGTAGACAGCGGGAAAGGAGCTTCGGCTCCGCAACGGGATCGGTCTGCGGCCCATCAGCTGGACGGCGGGGTAACGGCCCGCCGTGGCGAGGACGGGTATCCGGCCTGAGAGGGCGGACGGACACATTGGGACTGAGATACGGCCCAGACTCCTACGGGAGGCAGCAGGTAAGAATATTCCGCAATGGGGGAAACCCTGACGGAGCGACGCCGCGTGAACGAAGAAGGCCGGAAGGTTGTAAAGT…
Otu0371	Bacteroidetes	Prevotellaceae	Prevotella	baroniae	0	0.283082	0	0	0	0	0	0	0	0	0	0	0	0	0	0	0	0	0	0	0	AACGCTGGCTACAGGCTTAACACATGCAAGTCGAGGGGCAGCATGGGGTTTGCTTGCAAACCCCGATGGCGACCGGCGCACGGGTGAGTAACGCGTATCCAACCTTCCCGCGACTCGGGTATAACCTGCCGAAAGGCAGACTAATCCCCGATGTCCTCCACTTTGGGCATCTTTGGTGGAGCAAAGGCTTCGGCCGGTTGCGGATGGGGATGCGTCCGATTAGCTTGTTGGCGGGGTAACGGCCCACCAAGGCAACGATCAGTAGGGGTTCTGAGAGGAAGGTCCCCCACATTGGAACTGAGACACGGTCCAAACTCCTACGGGAGGCAGCAGTGAGGAATATTGGTCAATGGACGAAAGTCTGAACCAGCCAAGTAGCGTGCAGGATGACGGCCCTAT…
Otu0372	Bacteroidetes	Porphyromonadaceae	Porphyromonas	Porphyromonas_unclassified	0	0	0	0	0	0	0	0	0	0	0	0	0	0	0	0.307235	0	0	0	0	0	AACGCTAGCGATAGGCTTAACACATGCAAGTCGAGGGGCAGCATGGTCTTAGCTTGCTAAGACTGATGGCGACCGGCGCACGGGTGCGTAACGCGTATGCAACTTGCCTCACAGAGGGGGATAACCCGTCGAAAGACGGACTAATACCGCGTACACTTGGAGGGAGGCATCTTCCACCAAGGAAAAGAAATTCGCTGTGAGATAGGCATGCGTCCCATTAGCTAGTTGGTGAGGTAACGGCTCACCAAGGCAACGATGGGTAGGGGAACTGAGAGGTTGAACCCCCACACTGGTACTGAGACACGGACCAGACTCCTACGGGAGGCAGCAGTGAGGAATATTGGTCAATGGGCGAGAGCCTGAACCAGCCAAGTCGCGTGAAGGATGACTGTCTTATGG…
Otu0373	Firmicutes	Lachnospiraceae_[XIV]	Lachnospiraceae_[G-7]	sp._oral_taxon_086	0	0.00727121	0	0	0	0	0.00265038	0.0192998	0.0125678	0.143748	0	0	0	0.00626989	0.00869513	0.00612308	0.00816105	0.0167449	0	0.00794465	0.0423182	AACGCTGGCGGCGTGCCTAACACATGCAAGTCGAACGGAGATTATTCGCTGCGGAGCCTTCGGGCGAAGCTTGAATGATCTTAGTGGCGGACGGGTGAGTAACGCGTGGGCAACCTGCCTTGCACAGGGGGATAGCAGTTGGAAACGACTGGTAATACCGCATATCTTAGAGAGACCGCATGATCTTTTTAAGAAAACGTTAGTGGTGCAAGATGGACCCGCGTCCGATTAGATAGTTGGTGGGGTAACGGCCTACCAAGTCGACGATCGGTAGCCGACCTAAGAGGGCGGACGGCCACATTGGGACTGAGACACGGCCCAGACTCCTACGGGAGGCAGCAGTGGGGAATATTGCACAATGGAGGGAACTCTGATGCAGCGACGCCGCGTGAGTGAAGA…
Otu0374	Firmicutes	Peptostreptococcaceae_[XI]	Peptostreptococcaceae_[XI][G-7]	[Eubacterium]_yurii_subsps._yurii_&_margaretiae	0	0	0	0	0.0330575	0	0	0.0218979	0	0	0	0	0	0.00129086	0.11065	0.0922064	0.00130577	0.0213261	0	0	0	AACGCTGGCGGCGTGCCTAACACATGCAAGTCGAACGAAGGTATATATAGGAAGTCTTCGGATGGAATATGTATAACTTAGTGGCGGACGGGTGAGTAACGCGTAAGTAATCAACCTGTGACACACGGATAACTGATAGAAATGTCAGCTAATACGAGATGAACTGTTTAAATTGGGAAATGGAAACAGCAAAGCGAAAGCGGTCACAGACGAGCTTGCGTCTGATTAGCTAGTTGGTGGGGTAAGAGCCTACCAAGGCGACGATCAGTAGCCGGCCTGAGAGGGTGAACGGCCACATTGGAACTGAGACACGGTCCAAACTCCTACGGGAGGCAGCAGTGGGGGATATTGCACAATGGGGGGAACCCTGATGCAGCAACGCCGCGTGAGTGAAGAAGG…
Otu0375	Firmicutes	Veillonellaceae	Veillonellaceae_[G-1]	Veillonellaceae_[G-1]_unclassified	0	0	0	0	0.170079	0	0	0	0	0	0	0	0	0	0.0567741	0.0390797	0	0	0	0	0	AACGCTGGCGGCGTGCTTAACACATGCAAGTCGAACGGGAAACTTTATTTCGGTAAAGGATCTAGTGGCAAACGGGTGAGTAACGCGTAGGCAACCTGCCCTTAGGATGGGGACAACGGCCCGAAAGGACCGCTAATACCGAATGGACTCTAACTTTCGCATGAAAGAAAGAGGAAAGATGGTGCAAGCCATCGCCGAAGGAAGGGCCTGCGTCTGATTAGCCAGTTGGTGAGGTAACGGCCCACCAAAGCGACGATCAGTAGCCGGTCTGAGAGGATGAACGGCCACAATGGGACTGAGACACGGCCCATACTCCTACGGGAGGCAGCAGTGGGGAATCTTCCGCAATGGGCGAAAGCCTGACGGAGCAACGCCGCGTGAGTGAAGAAGGTCTTCGGA…
Otu0376	Actinobacteria	Atopobiaceae	Olsenella	sp._oral_taxon_807	0	0.25284	0.0131534	0.00259415	0	0	0	0.0022269	0	0	0	0	0	0	0	0	0	0	0	0	0	AACGCTGGCGGCGCGCCTAACACATGCAAGTCGAACGGTTAAAGCCCCTTCGGGGGTGCATAGAGTGGCGAACGGCTGAGTAACACGTGGGCAACCTGCCCCCCGCACCGGGACAGCCTCGGGAAACCGTGGTTAATACCGGATACTCTGCCACCCCCGCATGGGGGCGGCGGGAAAGCCCAGGCGGAGGGGGATGGGCCCGCGGCCTGTTAGCTCGTTGGCGGGGTAACGGCCCACCAAGGCGATGATGGGTAGCCGGGTTGAGAGACCGACCGGCCAGATTGGGACTGAGACACGGCCCAGACTCCTACGGGAGGCAGCAGTGGGGAATCTTGCACAATGGGCGAAAGCCTGATGCAGCGACGCCGCGTGCGGGACGAAGGCCTTCGGGTCGTAAAC…
Otu0377	Actinobacteria	Actinomycetaceae	Actinobaculum	sp._oral_taxon_848	0	0.00479239	0	0.00363182	0	0	0	0	0.110872	0	0	0	0.128391	0	0	0	0	0	0	0	0.0160517	AACGCTGGCGGCGTGCTTAACACATGCAAGTCGAACGATGAAGCGCTGTCTTTTTGGCGGTGTGGATTAGTGGCGAACGGGTGAGTAATACGCGGGCAACCTGCCCCTCTGCTTCGGGATAAGCTTTGGAAACGGGGTCTAATACCGGATGTGCCTGTCTGGTCGCATGGCTGGGCGGGGAAAGATGTTTTTCGGCGGGGGATGGGCTCGCGGCCTATCAGCTTGTTGGTGGGGTGACGGCCTACCAAGGCGTCGACGGGTAGCCGGCCTGAGAGGGTGGTCGGCCACACTGGGACTGAGATACGGCCCAGACTCCTACGGGAGGCAGCAGTGGGGGATATTGCACAATGGGCGCAAGCCTGATGCAGCGACGCCGCGTGGGGGATGGAGGCTTTCGGG…
Otu0378	Firmicutes	Veillonellaceae	Selenomonas	sp._oral_taxon_126	0	0	0	0	0	0	0	0	0	0	0	0	0	0.293763	0	0	0	0	0	0	0	AACGCTGGCGGCGTGCTTAACACATGCAAGTCGAACGGGATGATTTAAGAGCTTGCTCTTGGAGAATCTAGTGGCAAACGGGTGAGTAACACGTAGACAACCTGCCGACAGGATGGGGACAACATTCCGAAAGGAATGCTAATACCGAATGAAGTCGAGGGAGGGCATCCTCCTTCGATGAAAGATGGCCTCTATTTATAAGCTATCACCTGTCGATGGGTCTGCGTCTGATTAGCTGGTTGGTGAGGTAACGGCTCACCAAGGCGACGATCAGTAGCCGGTCTGAGAGGATGAACGGCCACATTGGGACTGAGACACGGCCCAGACTCCTACGGGAGGCAGCAGTGGGGAATCTTCCGCAATGGGCGCAAGCCTGACGGAGCAACGCCGCGTGAGTGA…
Otu0379	Proteobacteria	Neisseriaceae	Neisseria	Neisseria_unclassified	0	0	0	0.033724	0.0087834	0	0	0.110232	0	0	0	0	0	0.0108801	0.0794496	0.0372788	0	0	0	0	0	AACGCTGGCGGCATGCTTTACACATGCAAGTCGGACGGCAGCACAGAGAAGCTTGCTTCTTGGGTGGCGAGTGGCGAACGGGTGAGTAACATATCGGAACGTACCGAGCAGTGGGGGATAACTAATCGAAAGATTAGCTAATACCGCATATATTCTGAGGAAGAAAGCAGGGGACCATTTGGCCTTGCGCTGTTTGAGCGGCCGATATCTGATTAGCTAGTTGGTGGGGTAAAGGCCTACCAAGGCGACGATCAGTAGCGGGTCTGAGAGGATGATCCGCCACACTGGGACTGAGACACGGCCCAGACTCCTACGGGAGGCAGCAGTGGGGAATTTTGGACAATGGGCGCAAGCCTGATCCAGCCATGCCGCGTGTCTGAAGAAGGCCTTCGGGTTGTA…
Otu0380	Bacteroidetes	Porphyromonadaceae	Porphyromonas	Porphyromonas_unclassified	0	0	0	0	0	0	0	0	0	0	0	0	0	0	0	0.282382	0	0	0	0	0	AACGCTAGCGATAGGCTTAACACATGCAAGTCGAGGGGCAGCATGGTCTTAGCTTGCTAAGACTGATGGCGACCGGCGCACGGGTGCGTAACGCGTATGCAACTTGCCTCACAGAGGGGGATAACCCGTCGAAAGACGGACTAATACCGCGTACACTCCATCTTGGGCATCCAAGGTAGAGGAAAAGAAATTCGCTGTGAGATAGGCATGCGTCCCATTAGCTAGTTGGTGAGGTAACGGCTCACCAAGGCAACGATGGGTAGGGGAACTGAGAGGTTGAACCCCCACACTGGTACTGAGACACGGACCAGACTCCTACGGGAGGCAGCAGTGAGGAATATTGGTCAATGGGCGAGAGCCTGAACCAGCCAAGTCGCGTGAAGGATGACTGTCTTATGG…
Otu0381	Bacteroidetes	Prevotellaceae	Prevotella	sp._oral_taxon_472	0	0	0	0	0	0	0	0.0137326	0	0	0	0	0	0	0.174926	0	0	0.0060029	0	0	0.0758808	AACGCTAGCTACAGGCTTAACACATGCAAGTCGCGGGGCAGCATGGGGGTTGCTTGCAATCCCCGATGGCGACCGGCGCACGGGTGAGTAACGCGTATCCAACCTGCCCTTCACCACGGGATAACCCGGCGAAAGTCGGACTAATACCGTATGTTGTCCATTGACGGCATCCGATTTGGACGAAAGGCTTTGCGGTGAAGGATGGGGATGCGTCCGATTAGCCAGACGGCGGGGTAACGGCCCACCGTGGCGACGATCGGTAGGGGTTCTGAGAGGAAGGTCCCCCACACTGGAACTGAGACACGGTCCAGACTCCTACGGGAGGCAGCAGTGAGGAATATTGGTCAATGGGCGGAAGCCTGAACCAGCCAAGTAGCGTGCAGGATGACGGCCCTATGG…
Otu0382	Bacteroidetes	Prevotellaceae	Prevotella	oulorum	0	0	0	0.00415065	0	0	0	0	0	0	0	0	0	0.120234	0.0627414	0.0871639	0	0	0	0	0	AACGCTAGCTACAGGCTTAACACATGCAAGTCGAGGGGAAACGATGAGAGAGCTTGCTCTTTCAGGCGTCGACCGGCGCACGGGTGAGTAACGCGTATCCAACCTGCCCATTACAGGGGAATAACCTTGCGAAATTAAGACTAATGCCCCATGGTATTCTCAGCAGACATCTAATGAGGATTAAAGATTTATCGGTAATGGATGGGGATGCGTCTGATTAGCTTGTTGGCGGGGTAACGGCCCACCAAGGCAACGATCAGTAGGGGTTCTGAGAGGAAGGTCCCCCACATTGGAACTGAGACACGGTCCAAACTCCTACGGGAGGCAGCAGTGAGGAATATTGGTCAATGGGCGAGAGCCTGAACCAGCCAAGTAGCGTGCAGGACGACGGCCCTATGG…
Otu0383	Bacteroidetes	Flavobacteriaceae	Capnocytophaga	Capnocytophaga_unclassified	0	0	0	0	0.161934	0	0	0	0	0	0	0	0.0455632	0	0.0156853	0	0	0.00284348	0	0.0158893	0	AACGCTAGCGGCAGGCCTAACACATGCAAGTCGAGGGGGAAGTTACTTTCGGGTAACTGAGACCGGCGTACGGGTGCGTAACGCGTATACAATCTGCCTTTCACTGGGGGATAGCCCGAAGAAATTTGGATTAATACCCCATAGTATAGTAGTGTGGCATCACACAACTATTAAAGCCTTGGTGGTGAAAGATGAGTATGCGTTCTATTAGCTAGTTGGAGAGGTAACGGCTCCCCAAGGCGATGATAGATAGGGGTTCTGAGAGGGATGTCCCCCACACTGGTACTGAGATACGGACCAGACTCCTACGGGAGGCAGCAGTGAGGAATATTGGACAATGGTCGGAAGACTGATCCAGCCATGCCGCGTGCAGGATGAAGGTCTTATGGATTGTAAACT…
Otu0384	Actinobacteria	Actinomycetaceae	Actinomyces	sp._oral_taxon_169	0	0	0	0.0110684	0	0	0	0	0	0	0	0	0	0	0	0	0.235854	0	0	0	0	AACGCTGGCGGCGTGCTTAACACATGCAAGTCGAACGGTGAAGGGACCAGCTTGCTGGTTCTGGATGAGTGGCGAACGGGTGAGTAACACGTGAGTAACCTGCCCCCTTCTTCTGGATAACCGCATGAAAGTGTGGCTAATACGGGATATTCTGCGCCTGCTGCATGACGGGCCCGGGAAAGATATTGCTTCGGTGGGGGATGGGCTCGCGGCCTATCAGCTTGTTGGTGGGGTGATGGCCTACCAAGGCGGTGACGGGTAGCCGGCCTGAGAGGGGGACGGTCACACTGGGACTGAGACACGGCCCAGACTCCTACGGGAGGCAGCAGTGGGGAATATTGCACAATGGGCGCAAGCCTGATGCAGCGACGCCGCGTGAGGGATGGAGGCCTTCGGGTT…
Otu0385	Bacteroidetes	Prevotellaceae	Prevotella	denticola	0	0.0251187	0	0	0.180299	0	0	0.0337747	0	0	0	0	0	0.00405699	0	0	0	0.00331739	0	0	0	AACGCTGGCTACAGGCTTAACACATGCAAGTCGAGGGGAAACGGCATTGAGTGCTTGCACTGAATGGACGTCGACCGGCGCACGGGTGAGTAACGCGTATCCAACCTTCCCGTTACTGCGGGATAACCTGCCGAAAGGCAGACTAATACCGCATGTTCTTCGATGACGGCATCAGATTCGAAGCAAAGATTCTTCGGTAACGGAGGGGGATGCGTCTGATTAGCTAGTTGGCGGGGCGACGGCCCACCAAGGCGACGATCAGTAGGGGTTCTGAGAGGAAGGTCCCCCACATTGGAACTGAGACACGGTCCAAACTCCTACGGGAGGCAGCAGTGAGGAATATTGGTCAATGGGCGGAAGCCTGAACCAGCCAAGTAGCGTGCAGGAGGACGGCCCTAC…
Otu0386	Actinobacteria	Actinomycetaceae	Actinomyces	sp._oral_taxon_175	0	0	0	0	0.223578	0	0.00183488	0	0	0	0.00174933	0	0	0	0.0115935	0	0	0	0	0	0.00291849	AACGCTGGCGGCGTGCTTAACACATGCAAGTCGAACGGTGAAGGGATCAGTTTTCTGGTTCTGGATGAGTGGCGAACGGGTGAGTAACACGTGAGTAACCTGCCCCCTTCTTCTGGATAACCGCATGAAAGTGTGGCTAATACGGGATATTCTGCGCCTGCTGCATGGTGGGTGTGGGAAAGATATTGTTTCGGTGGGGGATGGGCTCGCGGCCTATCAGCTTGTTGGTGGGGTGATGGCCTACCAAGGCGGTGACGGGTAGCCGGCCTGAGAGGGTGGACGGTCACACTGGGACTGAGACACGGCCCAGACTCCTACGGGAGGCAGCAGTGGGGAATATTGCACAATGGGCGCAAGCCTGATGCAGCGACGCCGCGTGAGGGATGGAGGCCTTCGGGT…
Otu0387	Bacteroidetes	Prevotellaceae	Prevotella	Prevotella_unclassified	0	0	0	0	0	0	0	0.278734	0	0	0	0	0	0	0	0	0	0	0	0	0	AACGCTAGCTATAGGCTTAACACATGCAAGTCGAGGGGAAACGGGGAAGCAGCTTGCTGCTTTTTGTCGTCGACCGGCGCACGGGTGAGTAACGCGTATCCAACCTTCCCATAACAAAGGGATACTCCGTAGAAATGCGGTCTAATACCTTATGTTCTCTTTATTGGGCATCTTATAAAGAGCAAAGATTTATCGGTTATGGATGGGGATGCGTCTGATTAGCTTGTTGGCGGGGTAACGGCCCACCAAGGCATCGATCAGTAGGGGTTCTGAGAGGAAGGTCCCCCACATTGGAACTGAGACACGGTCCAAACTCCTACGGGAGGCAGCAGTGAGGAATATTGGTCAATGGGCGAAAGCCTGAACCAGCCAAGTAGCGTGCAGGATGACGGCCCTATG…
Otu0388	Firmicutes	Veillonellaceae	Selenomonas	Selenomonas_unclassified	0	0	0	0.258378	0	0	0	0	0	0	0	0	0	0	0	0	0	0	0	0	0	AACGCTGGCGGCGTGCTTAACACATGCAAGTCGAACGGGATGATTTAAGAGCTTGCTCTTGGAGAATCTAGTGGCAAACGGGTGAGTAACACGTAGACAACCTGCCGACAGGATGGGGACAACATTCCGAAAGGAATGCTAATACCGAATGAAGTCGAGGGAAGGCATCTTCCTTCGATGAAAGATGGCCTCTGAGCATGCTATCACCTGTCGATGGGTCTGCGTCTGATTAGCTGGTTGGTGAGGTAACGGCTCACCAAGGCGACGATCAGTAGCCGGTCTGAGAGGATGAACGGCCACATTGGGACTGAGACACGGCCCAGACTCCTACGGGAGGCAGCAGTGGGGAATCTTCCGCAATGGGCGCAAGCCTGACGGAGCAACGCCGCGTGAGTGAAG…
Otu0389	Actinobacteria	Actinomycetaceae	Actinomyces	graevenitzii	0	0	0	0	0	0	0	0	0.24688	0	0	0	0	0	0	0	0	0	0	0	0	AACGCTGGCGGCGTGCTTAACACATGCAAGTCGAACGAAAATACCAAGCTTGCTTGGTTGATTAGTGGCGAACGGGTGAGTAACACGTGAGTAACCTGCCCCTTACTTTCCTGGATAACTGCTCGAAAGGGTAGCAAATACGGGATATTCTGACCATCCTGCATGGGTTGGTTTGGAAAGGTTGTTTTTCTGGTAAGGGATGGGCTCGCGGCCTATCAGCTTGTTGGTGGGGTGATGGCCTACCAAGGCTTTGACGGGTAGCCGGCCTGAGAGGGTGGACGGCCACACTGGGACTGAGATACGGCCCAGACTCCTACGGGAGGCAGCAGTGGGGAATATTGCACAATGGGCGCAAGCCTGATGCAGCGACGCCGCGTGAGGGATGAAGGCCTTCGGGTT…
Otu0390	Fusobacteria	Fusobacteriaceae	Fusobacterium	nucleatum_subsp._vincentii	0	0	0	0	0	0	0	0	0	0	0	0	0	0	0	0	0	0	0	0.237832	0	AACGCTGACAGAATGCTTAACACATGCAAGTCAACTTGAATTTGGGTTTTTAATTTAGGTTTGGGTGGCGGACGGGTGAGTAACGCGTAAAGAACTTGCCTCACAGCTAGGGACAACATTTGGAAACGAATGCTAATACCTAATATTATGATAATAGGGCGTCCTATAATTATGAAAGCTATAAGCGCTGTGAGAGAGCTTTGCGTCCCATTAGCTAGTTGGAGAGGTAACGGCTCACCAAGGCGATGATGGGTAGCCGGCCTGAGAGGGTGATCGGCCACAAGGGGACTGAGACACGGCCCTTACTCCTACGGGAGGCAGCAGTGGGGAATATTGGACAATGGACCAAGAGTCTGATCCAGCAATTCTGTGTGCACGATGAAGTTTTTCGGAATGTAA…
Otu0391	Spirochaetes	Spirochaetaceae	Treponema	parvum	0	0.0791571	0	0	0.013255	0	0	0.033218	0	0	0	0	0	0	0	0.0446625	0.00163221	0.0151652	0	0.0414136	0.011674	AACGCTGGCGGCGCGTCTTAAGCATGCAAGTCGAACGGCAAGAGGAAAGCTTGCTTTTCTCCTAGAGTGGCGGACTGGTGAGTAACACGTGGGTGACGAACCCTCCTGACAGGGATAGCTGGTAGAAATATCAGATAATACCGGATACGAACTCTATAGTTAGAGTATAGAGAGGAAAGGTGCTTTGGCACCGCAGGGGGATCGGCTCGCGGCCTATCAGCTAGTTGGCAGGGTAAAGGCCTGCCAAGGCGACGACGGGTATCCGGCCTGAGAGGGTGGACGGACACATTGGGACTGAGATACGGCCCAGACTCCTACGGGAGGCAGCAGCTAAGAATATTCCGCAATGGGCGAAAGCCTGACGGAGCGACGCCGCGTGGACGATGAAGGCCGAAAGGT…
Otu0392	Firmicutes	Streptococcaceae	Streptococcus	Streptococcus_unclassified	0	0	0	0	0	0	0	0.257022	0	0	0	0	0	0	0	0	0	0	0	0	0	AACGCTGGCGGCGTGCCTAATACATGCAAGTAGAACGCTGAAGCTTGGTGCTTGCACCGAGTGGATGAGTTGCGAACGGGTGAGTAACGCGTAGGTAACCTGCCTGGTAGCGGGGGATAACTATTGGAAACGATAGCTAATACCGCATAATAGCAGTTATTGCATGATAACTGTTTGAAAGGTGCAAATGCATCACTACCAGATGGACCTGCGTTGTATTAGCTAGTTGGTGGGGTAACGGCTCACCAAGGCGACGATACATAGCCGACCTGAGAGGGTGATCGGCCACACTGGGACTGAGACACGGCCCAGACTCCTACGGGAGGCAGCAGTAGGGAATCTTCGGCAATGGACGGAAGTCTGACCGAGCAACGCCGCGTGAGTGAAGAAGGTTTTCGG…
Otu0393	Bacteroidetes	Bacteroidetes_unclassified	Bacteroidetes_unclassified	Bacteroidetes_unclassified	0	0	0	0.0119331	0	0	0	0	0	0	0	0	0	0	0	0	0	0.00458116	0	0.216872	0	AACGCTAGCGGCAGGCCTAACACATGCAAGTCGAGCGGTAGGCGCGCCCCTCGGGGCGCGCACGAGCGGCGGACGGGTGAGTAGCGCGTATGCAACCTGCCCGGCCCCGGGGTCCAGCCCGCCGAAAGGCGGAGTGATCCCCCGGGATCCGCGGGCGCCGCCTGGCGCCGGCGGGGTAGGCCCCCCCCTACGGGGGGGCCGGGGCCGGATGGGCATGCGTGCCATTAGCTAGTAGGCGGGGCAACGGCCCACCTAGGCGACGATGGCTCGGGGGCCCGGGAGGGCGGCCCCCCACACTGGGACTGAGACACGGCCCAGACTCCTACGGGAGGCAGCAGTGGGGAATATTGGTCAATGGGCGGGAGCCTGAACCAGCCATGCCGCGTGCCGGATGGAGGC…
Otu0394	Bacteroidetes	Prevotellaceae	Prevotella	sp._oral_taxon_300	0	0.0586655	0	0	0	0	0	0	0	0	0	0	0	0.00258172	0	0.106614	0	0	0	0	0.0753336	AACGCTAGCTACAGGCTTAACACATGCAAGTCGAGGGGAAACGGGAGAATAGCTTGCTATTCTTTGTCGTCGACCGGCGCACGGGTGAGTAACGCGTATCCAACCTTCCCATAACTAAGGAATACCCCGTAGAAATGCGGCCTAATCCCTTATGGTCTCTTACGCTGACATCGGAATAAGAGTAAAGATTTATCGGTTATGGATGGGGATGCGTCTGATTAGCTTGCTGGCGGGGTAACGGCCCACCAGGGCATCGATCAGTAGGGGTTCTGAGAGGAAGGTCCCCCACATTGGAACTGAGACACGGTCCAAACTCCTACGGGAGGCAGCAGTGAGGAATATTGGTCAATGGGCGAGAGCCTGAACCAGCCAAGTAGCGTGCAGGATGACGGCCCTATG…
Otu0395	Actinobacteria	Corynebacteriaceae	Corynebacterium	matruchotii	0	0	0	0	0.00415215	0	0	0.212112	0	0	0	0	0	0	0.0322231	0	0	0	0	0	0	AACGCTGGCGGCGTGCTTAACACATGCAAGTCGAACGGAAAGGCCCGCATCATTTTTGTGGTGGGGGTGCTCGAGTGGCGAACGGGTGAGTAACACGTGGGTGATCTGCCCTGTACTTCGGGATAAGCTTGGGAAACTGGGTCTAATACCGGATAGGACCATGGTTTAGTGTCTCATGGTGGAAAAATTATTGTTTTGGTGCAGGATGAGCTCGCGGCCTATCAGCTTGTTGGTGGGGTAATGGCCTACCAAGGCGTCGACGGGTAGCCGGCCTGAGAGGGTGGACGGCCACATTGGGACTGAGATACGGCCCAGACTCCTACGGGAGGCAGCAGTGGGGAATATTGCACAATGGGCGCAAGCCTGATGCAGCGACGCCGCGTGGGGGATGACGGCCTT…
Otu0396	Actinobacteria	Actinomycetaceae	Actinomyces	oris	0	0	0	0	0	0	0	0	0	0	0	0	0	0	0	0	0.221328	0	0	0	0	AACGCTGGCGGCGTGCTTAACACATGCAAGTCGAACGGTGAAGGGACCGGTTTTTGCTGGTTCTGGATGAGTGGCGAACGGGTGAGTAACACGTGAGTAACCTGCCCCCTTCTTCTGGATAACCGCATGAAAGTGTGGCTAATACGGGATATTCTGTGCCTGTCGCATGGCGGGCCCGGGAAAGATGCGCCTTTGGGTGTTTTTGGTGGGGGATGGGCTCGCGGCCTATCAGCTTGTTGGTGGGGTGATGGCCTACCAAGGCGGTGACGGGTAGCCGGCCTGAGAGGGTGGACGGTCACACTGGGACTGAGACACGGCCCAGACTCCTACGGGAGGCAGCAGTGGGGAATATTGCACAATGGGCGCAAGCCTGATGCAGCGACGCCGCGTGAGGGATGG…
Otu0397	Firmicutes	Veillonellaceae	Selenomonas	Selenomonas_unclassified	0	0	0	0	0.00766552	0	0	0.23865	0	0	0	0	0	0	0	0	0	0	0.00292204	0	0	AACGCTGGCGGCGTGCTTAACACATGCAAGTCGAACGGAGCGAATGAAAGCTTGCTTTTATGAGCTTAGTGGCAAACGGGTGAGTAACACGTAGACAACCTGCCGACAGGATGGGGACAACATTCCGAAAGGAATGCTAATACCGAATGAAGCGGAGGAGAGGCATCTCTCTTCCGTGAAAGATGGCCTCTATTTATAAGCTATCACCTGTCGATGGGTCTGCGTCTGATTAGCTGGTTGGTGAGGTAACGGCTCACCAAGGCGACGATCAGTAGCCGGTCTGAGAGGATGAACGGCCACATTGGGACTGAGACACGGCCCAGACTCCTACGGGAGGCAGCAGTGGGGAATCTTCCGCAATGGGCGCAAGCCTGACGGAGCAACGCCGCGTGAGTGAAG…
Otu0398	Actinobacteria	Propionibacteriaceae	Propionibacterium	acidifaciens	0	0	0	0	0	0	0	0	0	0	0	0	0.209497	0	0	0	0	0	0	0	0	AACGCTGGCGGCGTGCTTAACACATGCAAGTCGAACGGTAAGGCGCTTTCGGGCGTACACGAGTGGCGAACGGGTGAGTAACACGTGAGGAACGTGCCCTTGACTTTGGTATAGCACTTGGAAACAGGTGGTAATCCCGAATACTCAGTTGCCCGGGCATCCGGGTGGTTGGAAAGCTTTTTGCGGTCAGGGATCGTCTCGCGGCCTATCAGCTTGTTGGTGGGGTAGTGGCCCACCAAGGCCTTGACGGGTAGCCGGCCTGAGAGGGCGACCGGCCACATTGGGACTGAGATACGGCCCAGACTCCTACGGGAGGCAGCAGTGGGGAATATTGCACAATGGGCGGAAGCCTGATGCAGCAACGCCGCGTGCGGGATGACGGCCTTCGGGTTGTAAACC…
Otu0399	Firmicutes	Veillonellaceae	Selenomonas	noxia	0	0	0	0	0	0	0	0	0	0	0	0	0	0.00811398	0.213287	0	0	0	0.00897482	0	0	AACGCTGGCGGCGTGCTTAACACATGCAAGTCGAACGGAGCGAATGAAAGCTTGCTTTTATAAGCTTAGTGGCAAACGGGTGAGTAACACGTAGACAACCTGCCGACAGGATGGGGACAACATTCCGAAAGGAATGCTAATACCGAATGAAGTGCAGGGGAGGCATCTCCCCTGCATGAAAGATGGCCTCTGAATATGCTATTACCTGTTGATGGGTCTGCGTCTGATTAGCTGGTAGGTGAGGTAACGGCTCACCTAGGCGACGATCAGTAGCCGGTCTGAGAGGATGAACGGCCACATTGGGACTGAGACACGGCCCAGACTCCTACGGGAGGCAGCAGTGGGGAATCTTCCGCAATGGGCGCAAGCCTGACGGAGCAACGCCGCGTGAGTGAAGAA…
Otu0400	Bacteroidetes	Prevotellaceae	Alloprevotella	sp._oral_taxon_473	0	0	0	0	0	0	0	0.196524	0	0	0	0	0	0	0	0.0480842	0	0	0	0	0	AACGCTAGCTACAGGCTTAACACATGCAAGTCGAGGGGCAGCATGGAAGAAGCTTGCTTCTTCTGATGGCGACCGGCGCACGGGTGCGTAACGCGTATCAAACCTGCCTCATACTCGGGGATAGCCTTGCGAAAGTAAGATTAATACCCGATGTTGTTATGTTACCGCATGGTGATATAACCAAAGATTTATCGGTATGAGATGGTGATGCGTCCGATTAGGTAGTAGGCGGGGTAACGGCCCACCTAGCCTTCGATCGGTAGGGGTTCTGAGAGGAAGGTCCCCCACACTGGAACTGAGACACGGTCCAGACTCCTACGGGAGGCAGCAGTGAGGAATATTGGTCAATGGACGAAAGTCTGAACCAGCCAAGTAGCGTGCAGGATGACGGCCCTCTGG…
Otu0401	Actinobacteria	Actinomycetaceae	Actinomyces	Actinomyces_unclassified	0	0	0	0	0	0	0	0.101695	0	0	0.0314879	0	0	0	0	0	0.00277476	0.0887798	0	0	0	AACGCTGGCGGCGTGCTTAACACATGCAAGTCGAACGGTGAAGCGCCTTCCTTTTTGGTGGGTGTGGATGAGTGGCGAACGGGTGAGTAACACGTGAGTAACCTGCCCCCTTCTTCTGGATAACCGCATGAAAGTGTGGCTAATACGGGATATTCTGTGCCTGCTGCATGGTGGGTGTGGGAAAGATTGCGCTTTTTGGTGTTTTTGGTGGGGGATGGGCTCGCGGCCTATCAGCTTGTTGGTGGGGTGATGGCCTACCAAGGCGGTGACGGGTAGCCGGCCTGAGAGGGTGGACGGTCACACTGGGACTGAGACACGGCCCAGACTCCTACGGGAGGCAGCAGTGGGGAATATTGCACAATGGGCGCAAGCCTGATGCAGCGACGCCGCGTGAGGGAT…
Otu0402	Firmicutes	Lactobacillaceae	Lactobacillus	gasseri	0	0	0	0	0	0	0.267892	0	0	0	0	0	0	0	0	0	0	0	0	0	0	AACGCTGGCGGCGTGCCTAATACATGCAAGTCGAGCGAGCTTGCCTAGATGAATTTGGTGCTTGCACCAAATGAAACTAGATACAAGCGAGCGGCGGACGGGTGAGTAACACGTGGGTAACCTGCCCAAGAGACTGGGATAACACCTGGAAACAGATGCTAATACCGGATAACAACACTAGACGCATGTCTAGAGTTTAAAAGATGGTTCTGCTATCACTCTTGGATGGACCTGCGGTGCATTAGCTAGTTGGTAAGGTAACGGCTTACCAAGGCAATGATGCATAGCCGAGTTGAGAGACTGATCGGCCACATTGGGACTGAGACACGGCCCAAACTCCTACGGGAGGCAGCAGTAGGGAATCTTCCACAATGGGCGCAAGCCTGATGGAGCAACACC…
Otu0403	Firmicutes	Lachnospiraceae_[XIV]	Lachnospiraceae_[XIV]_unclassified	Lachnospiraceae_[XIV]_unclassified	0	0	0	0	0.013255	0	0	0	0	0	0	0	0	0	0	0.220611	0	0	0	0	0	AACGCTGGCGGCGTGCTTAACACATGCAAGTCGAACGGAGTTTATGTAGAATGAGTCTTCGGACAAATGAAATATAAACTTAGTGGCGGACGGGTGAGTAACGTGTGGGTAACCTACCCTATACAGGAGGATAACAGTAAGAAATTATTGCTAAAACTGCATAAGATTACGAGTTCGCATGAACAAGTGATAAAAACTTTAGTGGTATAGGATGGGCCCGCATCTGATTAGGTAGTTGGTGGAGTAAAAGCCTACCAAGCCAACGATCAGTAGCCGATCTGAGAGGATGACCGGCCACATTGGGACTGAGACACGGCCCAAACTCCTACGGGAGGCAGCAGTGGGGAATATTGGACAATGGGGGAAACCCTGATCCAGCGACGCCGCGTGAGTGAAGAA…
Otu0404	Actinobacteria	Actinomycetaceae	Actinomyces	sp._oral_taxon_897	0	0	0	0	0	0	0	0	0	0	0	0	0	0	0	0.168025	0	0	0	0	0.0676726	AACGCTGGCGGCGTGCTTAACACATGCAAGTCGAACGGGCCTGCTCCTTGTGGGTGGGTTAGTGGCGAACGGGTGAGTATCACGTGAGTAACCTGCCCCCTGCTCCTGGATAACGCTCTGAAAGGGGTGCTAATACGGGGTGTGCTGGTGCTGCCGCATGGTGGTGCCGGGATAGGTTCCCTCTTTGGGGGGTTCTGGTGGGGGATGGGCTCGCGGCCTATCAGCTTGTTGGTGGGGTGATGGCCTACCAAGGCGGTGACGGGTAGCCGGCCTGAGAGGGTGGACGGCCACACTGGGACTGAGACACGGCCCAGACTCCTGCGGGAGGCAGCAGTGGGGGGTATTGCGCAATGGGCGGAAGCCTGACGCAGCGACGCCGCGTGAGGGACGGAGGCCTTC…
Otu0405	Firmicutes	Veillonellaceae	Mitsuokella	sp._oral_taxon_521	0	0	0	0	0	0	0	0	0	0	0	0	0	0	0.221982	0	0	0	0	0	0	AACGCTGGCGGCGTGCTTAACACATGCAAGTCGAACGAGACAATTAAAAGCTTGCTTTTAAACGTCGAGTGGCAAACGGGTGAGTAACGCGTAGACAACCTGCCGCAAAGATGGGGACAACAGTTCGAAAGGACTGCTAATACCGAATGTTCTGGAAGTTCCGCATGGAAATTCCAGCAAAGATGGCCTCTACTTGTAAGCTATTGCTTTGCGATGGGTCTGCGTCTGATTAGCTAGTTGGTAGAGCAACGGCCTACCAAGGCGACGATCAGTAGCCGGTCTGAGAGGATGAACGGCCACATTGGGACTGAGACACGGCCCAGACTCCTACGGGAGGCAGCAGTGGGGAATCTTCCGCAATGGGCGAAAGCCTGACGGAGCAACGCCGCGTGAGTGAAG…
Otu0406	Bacteroidetes	Bacteroidetes_unclassified	Bacteroidetes_unclassified	Bacteroidetes_unclassified	0	0.000495765	0	0	0.00287457	0	0.00305813	0	0	0	0	0	0.0106471	0	0	0	0	0	0	0.199292	0	AACGCTAGCGGCAGGCCTAACACATGCAAGTCGAGCGGTAGGCGCGCCCCTCGGGGCGCGCACGAGCGGCGGACGGGTGAGTAGCGCGTATGCAACCTGCCCGGCCCCGGGGTCCAGCCCGCCGAAAGGCGGAGTGATCCCCCGGGATCCGCGGGCGCCGCCTGGCGCCGGCGGGGTAGGCCCCCCCTCGCGGGGGGGCCGGGGCCGGATGGGCATGCGTGCCATTAGCTAGTAGGCGGGGCAACGGCCCACCTAGGCGACGATGGCTCGGGGGCCCGGGAGGGCGGCCCCCCACACTGGGACTGAGACACGGCCCAGACTCCTACGGGAGGCAGCAGTGGGGAATATTGGTCAATGGGCGGGAGCCTGAACCAGCCATGCCGCGTGCCGGATGGAGGC…
Otu0407	Firmicutes	Veillonellaceae	Selenomonas	Selenomonas_unclassified	0	0	0	0	0	0	0	0.235681	0	0	0	0	0	0	0	0	0	0	0	0	0	AATGCTGGCGGCGTGCTTAACACATGCAAGTCGAACGGAGCGAATGAAAGCTTGCTTTTATGAGCTTAGTGGCAAACGGGTGAGTAACACGTAGACAACCTGCCGACAGGATGGGGACAACATTCCGAAAGGAATGCTAATACCGAATGAAGTCGGGGGAAGGCATCTTCCTTCGATGAAAGATGGCCTCTGAAAATGCTATCACCTGTCGATGGGTCTGCGTCTGATTAGCTAGTTGGTGAGGTAACGGCTCACCAAGGCGACGATCAGTAGCCGGTCTGAGAGGATGAACGGCCACATTGGGACTGAGACACGGCCCAGACTCCTACGGGAGGCAGCAGTGGGGAATCTTCCGCAATGGGCGCAAGCCTGACGGAGCAACGCCGCGTGAGTGAAGAA…
Otu0408	Bacteroidetes	Prevotellaceae	Prevotella	Prevotella_unclassified	0	0	0	0	0	0	0	0	0	0	0	0	0	0.233092	0	0	0	0	0	0	0	AACGCTAGCTACAGGCTTAACACATGCAAGTCGAGGGGAAACGGCATTTGGTGCTTGCACCGGATGGACGTCGACCGGCGCACGGGTGAGTAACACGTATCCAACCTTCCCATGACTGCGGGATAACCTGCCGAAAGGCTGACTAATACCGCATGTTCTTCCCTGAAGACATCTGAGGGGAAGCAAAGATTCATCGGTCATGGCTGGGGATGCGTCCGATTAGCTTGTTGGCGGGGCGACGGCCCACCAAGGCGACGATCGGTAGGGGTTCTGAGAGGAAGGTCCCCCACATTGGAACTGAGACACGGTCCAAACTCCTACGGGAGGCAGCAGTGAGGAATATTGGTCAATGGGCGCAAGCCTGAACCAGCCAAGTAGCGTGCAGGATGACGGCCCTAT…
Otu0409	Firmicutes	Veillonellaceae	Selenomonas	sp._oral_taxon_149	0	0.0051229	0	0	0	0	0	0	0	0	0	0	0	0	0.0291543	0.00828417	0	0	0.211848	0	0	AACGCTGGCGGCGTGCTTAACACATGCAAGTCGAACGGAGCGAATGAAAGCTTGCTTTTATGAGCTTAGTGGCAAACGGGTGAGTAACACGTAGACAACCTGCCGACAGGATGGGGACAACATTCCGAAAGGAATGCTAATACCGAATGAAGTCGAGGGAAGGCATCTTCCTTCGATGAAAGATGGCCTCTTTTTATGCTATCACCTGTTGATGGGTCTGCGTCTGATTAGCTAGTTGGTGAGGTAACGGCTCACCAAGGCGACGATCAGTAGCCGGTCTGAGAGGATGAACGGCCACATTGGGACTGAGACACGGCCCAGACTCCTACGGGAGGCAGCAGTGGGGAATCTTCCGCAATGGGCGCAAGCCTGACGGAGCAACGCCGCGTGAGTGAAGAA…
Otu0410	Firmicutes	Streptococcaceae	Streptococcus	Streptococcus_unclassified	0	0	0	0	0	0	0.0693176	0.0476928	0	0	0	0	0	0	0.106217	0.00252127	0.00277476	0	0	0	0	AACGCTGGCGGCGTGCCTAATACATGCAAGTAGAACGCTGAAGGAGGAGCTTGCTTCTCCGGATGAGTTGCGAACGGGTGAGTAACGCGTAGGTAACCTGCCTGGTAGCGGGGGATAACTATTGGAAACGATAGCTAATACCGCATAACAGTAGATATTGCATGATATCTGCTTGAAAGGTGCAATTGCATCACTACCAGATGGACCTGCGTTGTATTAGCTAGTTGGTGGGGTAACGGCTCACCAAGGCGACGATACATAGCCGACCTGAGAGGGTGATCGGCCACACTGGGACTGAGACACGGCCCAGACTCCTACGGGAGGCAGCAGTAGGGAATCTTCGGCAATGGACGGAAGTCTGACCGAGCAACGCCGCGTGAGTGAAGAAGGTTTTCGGAT…
Otu0411	Actinobacteria	Actinomycetaceae	Actinomyces	sp._oral_taxon_525	0	0.0105763	0	0	0	0	0.218147	0	0	0	0	0	0.0180061	0.000368817	0	0	0	0	0	0	0	AACGCTGGCGGCGTGCTTAACACATGCAAGTCGAACGGGCCCGTCTTCTTTTTTTGGGGGGCGGGTTGAGTGGCGAACGGGTGAGTATCACGTGAGTAACCTGCCCTCCTCTCCTGGATAACCGCTTGAAAGGGCGGCTAATACGGGGTGGTCCGGTTGGTCCGCATGGGCTGGTCGGGATAGTTTCATCTTCGGGTGTTTCGGTGGGGGATGGGCTCGCGGCCTATCAGCTTGTTGGTGGGGTGATGGCCCACCAAGGCGGTGACGGGTAGCCGGCCTGAGAGGGTGGGCGGCCACACTGGGACTGAGACACGGCCCAGACTCCTGCGGGAGGCAGCAGTGGGGGGTATTGCACAATGGGCGGAAGCCTGATGCAGCGACGTCGCGTGAGGGATGGAG…
Otu0412	Actinobacteria	Actinomycetaceae	Actinomyces	israelii	0	0.000991529	0.0737088	0	0	0	0	0	0	0	0	0	0	0	0.150545	0	0	0	0	0.0101421	0	AACGCTGGCGGCGTGCTTAACACATGCAAGTCGAACGGGCCTGTCCTGGTTTTTTCTGGGGTGGGTTAGTGGCGAACGGGTGAGTAACACGTGAGTAACCTGCCCCTCACTTCTGGATAACCGCTTGAAAGGGTGGCTAATACGGGGTGTTCTGGCCTGTCCGCATGGGTGGGTTGGGAAAGATTCACTTTTTGGTGTTTTGGTGGGGGATGGGCTCGCGGCCTATCAGCTTGTTGGTGGGGTGATGGCCTGCCAAGGCTTTGACGGGTAGCCGGCCTGAGAGGGTGGGCGGTCACACTGGGACTGAGACACGGCCCAGACTCCTGCGGGAGGCAGCAGTGGGGGATATTGCACAATGGGCGGAAGCCTGATGCAGCGACGTCGCGTGAGGGATGGAGG…
Otu0413	Proteobacteria	Enterobacteriaceae	Escherichia	coli	0.128757	0	0.000992711	0.00311299	0.00111789	0	0	0	0.000172162	0	0.00190836	0.00140117	0.00845503	0	0	0	0.0238303	0	0	0.0299192	0	AACGCTGGCGGCAGGCCTAACACATGCAAGTCGAACGGTAACAGGAAGAAGCTTGCTTCTTTGCTGACGAGTGGCGGACGGGTGAGTAATGTCTGGGAAACTGCCTGATGGAGGGGGATAACTACTGGAAACGGTAGCTAATACCGCATAACGTCGCAAGACCAAAGAGGGGGACCTTCGGGCCTCTTGCCATCGGATGTGCCCAGATGGGATTAGCTTGTTGGTGGGGTAACGGCTCACCAAGGCGACGATCCCTAGCTGGTCTGAGAGGATGACCAGCCACACTGGAACTGAGACACGGTCCAGACTCCTACGGGAGGCAGCAGTGGGGAATATTGCACAATGGGCGCAAGCCTGATGCAGCCATGCCGCGTGTATGAAGAAGGCCTTCGGGTTGTA…
Otu0414	Actinobacteria	Actinomycetaceae	Actinomyces	sp._oral_taxon_169	0	0	0	0	0	0	0	0	0	0	0	0.190404	0	0	0	0	0	0	0	0	0	AACGCTGGCGGCGTGCTTAACACATGCAAGTCGAACGGTGAAGGGATCAGCTTGCTGGTTCTGGATGAGTGGCGAACGGGTGAGTAACACGTGAGTAACCTGCCCCCTTCTTCTGGATAACCGCATGAAAGTGTGGCTAATACGGGATATTCTGGGTCTGTCGCATGACGGGCCCGGGAAAGATATTGCTTCGGTGGGGGATGGGCTCGCGGCCTATCAGCTTGTTGGTGGGGTGATGGCCTACCAAGGCGGTGACGGGTAGCCGGCCTGAGAGGGTGGACGGTCACACTGGGACTGAGACACGGCCCAGACTCCTACGGGAGGCAGCAGTGGGGAATATTGCACAATGGGCGCAAGCCTGATGCAGCGACGCCGCGTGAGGGATGGAGGCCTTCGGGT…
Otu0415	Firmicutes	Lactobacillaceae	Lactobacillus	crispatus	0	0	0	0	0	0	0.245262	0	0	0	0	0	0	0	0	0	0	0	0	0	0	AACGCTGGCGGCGTGCCTAATACATGCAAGTCGAGCGAGCGGAACTAACAGATTTACTTCGGTAATGACGTTAGGAAAGCGAGCGGCGGATGGGTGAGTAACACGTGGGGAACCTGCCCCATAGTCTGGGATACCACTTGGAAACAGGTGCTAATACCGGATAAGAAAGCAGATCGCATGATCAGCTTTTAAAAGGCGGCGTAAGCTGTCGCTATGGGATGGCCCCGCGGTGCATTAGCTAGTTGGTAAGGTAAAGGCTTACCAAGGCGATGATGCATAGCCGAGTTGAGAGACTGATCGGCCACATTGGGACTGAGACACGGCCCAAACTCCTACGGGAGGCAGCAGTAGGGAATCTTCCACAATGGGCGCAAGCCTGATGGAGCAACACCGCGTGAG…
Otu0416	Firmicutes	Veillonellaceae	Selenomonas	Selenomonas_unclassified	0	0.00363561	0	0	0	0	0	0	0	0	0	0	0	0.177217	0	0.0372788	0	0	0	0	0	AACGCTGGCGGCGTGCTTAACACATGCAAGTCGAACGGGATAATTTGAGAGCTTGCTCTTGGAGAATCTAGTGGCAAACGGGTGAGTAACACGTAGACAACCTGCCGACAGGATGGGGACAACATTCCGAAAGGAATGCTAATACCGAATGAAGTCGAGGGAGGGCATCCTCTCTCGATGAAAGATGGCCTCTGAAAATGCTATCACCTGTCGATGGGTCTGCGTCTGATTAGCTAGTTGGTGAGGTAACGGCTCACCAAGGCGACGATCAGTAGCCGGTCTGAGAGGATGAACGGCCACATTGGGACTGAGACACGGCCCAGACTCCTACGGGAGGCAGCAGTGGGGAATCTTCCGCAATGGGCGCAAGCCTGACGGAGCAACGCCGCGTGAGTGAAG…
Otu0417	Firmicutes	Veillonellaceae	Selenomonas	dianae	0	0	0	0	0	0	0	0.220835	0	0	0	0	0	0	0	0	0	0	0	0	0	AACGCTGGCGGCGTGCTTAACACATGCAAGTCGAACGGGATGATCTTAAAGCTTGCTTTTAGAGAATCTAGTGGCAAACGGGTGAGTAACACGTAGACAACCTGCCGACAGGATGGGGACAACATTCCGAAAGGAATGCTAATACCGAATGAAGCGGATGGGAGGCATCTCCTATCCGTGAAAGATGGCCTCTGAATATGCTATCACCTGTCGATGGGTCTGCGTCTGATTAGCTGGTTGGTGAGGTAACGGCTCACCAAGGCGACGATCAGTAGCCGGTCTGAGAGGATGAACGGCCACATTGGGACTGAGACACGGCCCAGACTCCTACGGGAGGCAGCAGTGGGGAATCTTCCGCAATGGGCGCAAGCCTGACGGAGCAACGCCGCGTGAGTGAAG…
Otu0418	Actinobacteria	Actinomycetaceae	Actinomyces	Actinomyces_unclassified	0	0	0	0	0	0	0	0	0	0	0	0	0	0	0	0.001981	0	0	0.00688766	0	0.205207	AACGCTGGCGGCGTGCTTAACACATGCAAGTCGAACGGTGAAGCGCCTTCCTTTTGGTGGGTGTGGATGAGTGGCGAACGGGTGAGTAACACGTGAGTAACCTGCCCCCTTCTTCTGGATAACCGCATGAAAGTGTGGCTAATACGGGATATTCTGTGCCTGCTGCATGGTGGGTGTGGGAAAGATATTGTTTCGGTGGGGGATGGGCTCGCGGCCTATCAGCTTGTTGGTGGGGTGATGGCCTACCAAGGCGGTGACGGGTAGCCGGCCTGAGAGGGTGGACGGTCACACTGGGACTGAGACACGGCCCAGACTCCTACGGGAGGCAGCAGTGGGGAATATTGCACAATGGGCGCAAGCCTGATGCAGCGACGCCGCGTGAGGGATGGAGGCCTTCGG…
Otu0419	Proteobacteria	Campylobacteraceae	Campylobacter	gracilis	0	0	0	0	0.186368	0	0	0	0	0	0	0	0	0	0	0	0	0	0	0	0	AACGCTGGCGGCGTGCCTAATACATGCAAGTCGAACGGAATTTAAAAGGGCTTGCTCTTTTAAATTTAGTGGCGCACGGGTGAGTAATATATAGCTAATCAGCCCCTTGCTGGAGGACAACAGTTAGAAATGACTGCTAATACTCCATACTCCTTTTTACCATAAGATAAATCGGGAAAGAATTTCGGCAAGGGATGAGACTATATCGTATCAGCTAGTCGGTGGGGTAACGGCCTACCGAGGCTATGACGCGTAACTGGTCTGAGAGGATGATCAGACACATTGGAACTGAGACACGGTCCAAACTCCTACGGGAGGCAGCAGTAGGGAATATTGCGCAATGGGGGAAACCCTGACGCAGCAACGCCGCGTGGGGGATGACACTTTTCGGAGCGTAAA…
Otu0420	Actinobacteria	Actinomycetaceae	Actinomyces	oris	0	0	0	0	0.0670733	0	0.0499494	0	0	0	0.00397575	0.00622744	0.0341333	0	0.0364855	0	0	0	0	0	0	AACGCTGGCGGCGTGCTTAACACATGCAAGTCGAACGGTGAAGGGACCGGCTTTTGCTGGTTCTGGATGAGTGGCGAACGGGTGAGTAACACGTGAGTAACCTGCCCCCTTCTTCTGGATAACCGCATGAAAGTGTGGCTAATACGGGATATTCTGTGCCTGCTGCATGGTGGGTGTGGGAAAGATGCGCCTTTGGGGGTTTTTGGTGGGGGATGGGCTCGCGGCCTATCAGCTTGTTGGTGGGGTGATGGCCTACCAAGGCGGTGACGGGTAGCCGGCCTGAGAGGGTGGACGGTCACACTGGGACTGAGACACGGCCCAGACTCCTACGGGAGGCAGCAGTGGGGAATATTGCACAATGGGCGCAAGCCTGATGCAGCGACGCCGCGTGAGGGATGG…
Otu0421	Actinobacteria	Actinomycetaceae	Actinomyces	israelii	0	0	0	0	0.134306	0	0	0.000927876	0	0	0.0114502	0	0	0	0.0398953	0	0	0	0	0	0.00145925	AACGCTGGCGGCGTGCTTAACACATGCAAGTCGAACGGGCCTGTTTTCTGGCTTTTTGGTTGGGGGATGGGTTAGTGGCGAACGGGTGAGTAACACGTGAGTAACCTGCCCCTCACTTCTGGATAACCGCTTGAAAGGGTGGCTAATACGGGGTGTTCCGGCCTGTCTGCATGGGTGGGTTGGGAAAGATTCACTGTTTTGGTGTTTTGGTGGGGGATGGGCTCGCGGCCTATCAGCTTGTTGGTGGGGTGATGGCCTGCCAAGGCTTTGACGGGTAGCCGGCCTGAGAGGGTGGGCGGTCACACTGGGACTGAGATACGGCCCAGACTCCTACGGGAGGCAGCAGTGGGGGATATTGCACAATGGGCGGAAGCCTGATGCAGCGACGTCGCGTGAGGG…
Otu0422	Bacteroidetes	Flavobacteriaceae	Capnocytophaga	sp._oral_taxon_338	0	0	0	0	0	0	0	0.0200421	0	0	0	0	0	0.157301	0	0	0	0.0309623	0	0	0	AACGCTAGCGGCAGGCCTAACACATGCAAGTCGAGGGAGAAGCCCTTCGGGGCAGAAACCGGCGCACGGGTGCGTAACGCGTATGCAACCTACCTTTCACAGGGGGATAGCCCGGAGAAATTTGGATTAATATCCCATAATATTGTTGGATGGCATCATTTGGCAATTAAAGTTACGATGGTGGAAGATGGGCATGCGTCCTATTAGCTAGTTGGCGAGGTAACGGCTCGCCAAGGCGACGATAGGTAGGGGTCCTGAGAGGGAGATCCCCCACACTGGTACTGAGACAGGGACCAGACTCCTACGGGAGGCAGCAGTGAGGAATATTGGTCAATGGTCGGAAGACTGAACCAGCCATGCCGCGTGCAGGAAGGCGGCCTTATGGGTTGTAAACTGCTT…
Otu0423	Firmicutes	Veillonellaceae	Selenomonas	Selenomonas_unclassified	0	0	0	0	0.183813	0	0	0	0	0	0	0	0	0	0	0	0	0	0	0	0	AACGCTGGCGGCGTGCTTAACACATGCAAGTCGAACGGAGCGAATGAAAGCTTGCTTTTATGAGCTTAGTGGCAAACGGGTGAGTAACACGTAGACAACCTGCCGACAGGATGGGGACAACATTCCGAAAGGAATGCTAATACCGAATGAAGTCGAGGGAAGGCATCTTCCTTCGATGAAAGATGGCCTCTGTTTATAAGCTATCACCTGTCGATGGGTCTGCGTCTGATTAGCTGGTTGGTGAGGTAACGGCTCACCAAGGCGACGATCAGTAGCCGGTCTGAGAGGATGAACGGCCACATTGGGACTGAGACACGGCCCAGACTCCTACGGGAGGCAGCAGTGGGGAATCTTCCGCAATGGGCGCAAGCCTGACGGAGCAACGCCGCGTGAGTGAAG…
Otu0424	Bacteroidetes	Bacteroidetes_[F-1]	Bacteroidetes_[G-5]	sp._oral_taxon_511	0	0.0365213	0	0	0	0	0	0.00946434	0	0	0	0	0	0.0188097	0	0.125163	0	0.0109	0	0	0	AACGCTTGCGGCAGGCTTAATACATGCAAGTCGGACGGTAACAGGGTCTTCGGACTGCTGGCGAGTGGCGGATGGGTGAGTAACGCGTATGCAACCTTCCTCACACCGAGAAAAAGTCGACTGAAAAGTTGAATAAAGTCTCGTGGTGTGCATTTCTCGCATGAGAGATGTATGATAGAAGCAATTTGGTGTGAGATGGGCATGCGTATCATTAGCTAGTTGGTAAGGTAACGGCTTACCAAGGCGACGATGATTAGGGGGCCTGAGAGGGTGGTCCCCCACACTGGGACTGAGACACGGCCCAGACTCCTACGGGAGGCAGCAGTAGGGAATATTGGTCAATGGGCGGAAGCCTGAACCAGCCATGCCGCGTGATGGATGACGGCCTTAGGGTTGTAA…
Otu0425	Fusobacteria	Fusobacteriaceae	Fusobacterium	nucleatum_subsp._animalis	0	0	0	0	0	0	0	0	0	0	0	0	0	0	0	0	0	0	0	0.00980404	0.191891	AACGCTGACAGAATGCTTAACACATGCAAGTCAACTTGAATTTGGGTTTTTAACTTAGATTTGGGTGGCGGACGGGTGAGTAACGCGTAAAGAACTTGCCTCACAGTTAGAGACAACATTTAGAAATGAATGCTAATACCTGATATTATGATTTTAAGGCATCTTAGAATTATGAAAGCTATAAGCACTGTGAGAGAGCTTTGCGTCCCATTAGCTAGTTGGAGAGGTAACAGCTCACCAAGGCGATGATGGGTAGCCGGCCTGAGAGGGTGAACGGCCACAAGGGGACTGAGACACGGCCCTTACTCCTACGGGAGGCAGCAGTGGGGAATATTGGACAATGGACCGAGAGTCTGATCCAGCAATTCTGTGTGCACGATGAAGTTTTTCGGAATGTAA…
Otu0426	Actinobacteria	Actinomycetaceae	Actinomyces	Actinomyces_unclassified	0	0	0	0	0	0	0	0	0	0	0	0	0	0	0	0.19936	0	0	0	0	0	AACGCTGGCGGCGTGCTTAACACATGCAAGTCGAACGGTGAAGGGACTGGTTTTTGCTGGTTCTGGATGAGTGGCGAACGGGTGAGTAACACGTGAGTAACCTGCCCCCTTCTTCTGGATAACCGCATGAAAGTGTGGCTAATACGGGATATTCTGTGTCTGCTGCATGGTGGGCTCGGGAAAGATATTGTTTCGGTGGGGGATGGGCTCGCGGCCTATCAGCTTGTTGGTGGGGTGATGGCCTACCAAGGCGGTGACGGGTAGCCGGCCTGAGAGGGTGGACGGTCACACTGGGACTGAGACACGGCCCAGACTCCTACGGGAGGCAGCAGTGGGGAATATTGCACAATGGGCGCAAGCCTGATGCAGCGACGCCGCGTGAGGGATGGAGGCCTTCGG…
Otu0427	Firmicutes	Lachnospiraceae_[XIV]	Lachnoanaerobaculum	orale	0	0	0	0	0	0	0	0.0612398	0	0	0	0	0	0	0.00102296	0	0	0	0.160503	0	0	AACGCTGGCGGCGTGCTTAACACATGCAAGTCGAACGAAGCTGCTAAAAGGAAGTCTTCGGATGGAATTTTGGTAGACTTAGTGGCGGACGGGTGAGTAACGCGTGGATAACCTGCCTTATACAGGGGGATAACGGAGAGAAATTTCCGCTAAGACCGCATAAGACCACAGCACCGCATGGTGCAGGGGTAAAATATTTATAGGTATAAGATGGATCCGCGTCCGATTAGCTTGTTGGTGAGGTAGAGGCTCACCAAGGCGACGATCGGTAGCCGGCCTGAGAGGGTGAACGGCCACATTGGGACTGAGACACGGCCCAAACTCCTACGGGAGGCAGCAGTGGGGAATATTGGACAATGGGGGAAACCCTGATCCAGCGACGCCGCGTGAGTGAAGAAG…
Otu0428	Actinobacteria	Atopobiaceae	Olsenella	sp._oral_taxon_807	0	0	0	0	0	0	0	0	0	0	0	0	0	0.20119	0	0	0	0	0	0	0	AACGCTGGCGGCGCGCCTAACACATGCAAGTCGAACGGTTAAAGCCCCTTCGGGGGTGCATAGAGTGGCGAACGGCTGAGTAACACGTGGGCAACCTGCCCCCCGCACCGGGACAGCCTCGGGAAACCGTGGTTAATACCGGATACTCCGCCTCCCCCGCATGGGGGCGGCGGGAAAGCCCAGACGACGGGGGATGGGCCCGCGGCCTGTTAGCTCGTTGGTGGGGTAACGGCCCACCAAGGCGATGATGGGTAGCCGGGTTGAGAGACCGACCGGCCAGATTGGGACTGAGACACGGCCCAGACTCCTACGGGAGGCAGCAGTGGGGAATCTTGCACAATGGGCGAAAGCCTGATGCAGCGACGCCGCGTGCGGGACGAAGGCCTTCGGGTCGTAAAC…
Otu0429	Firmicutes	Streptococcaceae	Streptococcus	Streptococcus_unclassified	0	0	0	0	0	0	0.212234	0	0	0	0	0	0	0	0	0.00720362	0	0	0	0	0	AACGCTGGCGGCGTGCCTAATACATGCAAGTAGAACGCTGAAGGAGGAGCTTGCTTCTCTGGATGAGTTGCGAACGGGTGAGTAACGCGTAGGTAACCTGCCTGGTAGCGGGGGATAACTATTGGAAACGATAGCTAATACCGCATAAGAGCAGTTGTTGCATGACAGCTGTTTAAAAGGTGCAATTGCACCACTACCAGATGGACCTGCGTTGTATTAGCTAGTTGGTGAGGTAACGGCTCACCAAGGCGACGATACATAGCCGACCTGAGAGGGTGATCGGCCACACTGGGACTGAGACACGGCCCAGACTCCTACGGGAGGCAGCAGTAGGGAATCTTCGGCAATGGGGGCAACCCTGACCGAGCAACGCCGCGTGAGTGAAGAAGGTTTTCGGAT…
Otu0430	Fusobacteria	Fusobacteriaceae	Fusobacterium	sp._oral_taxon_203	0	0	0	0	0	0	0	0	0	0	0.00302157	0	0	0	0	0	0.00554952	0.161604	0	0	0	AACGCTGACAGAATGCTTAACACATGCAAGTCAACTTGAATTTGGGTCTTTTGACTTAGATTTGGGTGGCGGACGGGTGAGTAACGCGTAAAGAACTTGCCTCACAGTTAGGGACAACATTTGGAAACGAATGCTAATACCTGATATTATGAATATATGGCATCATATAATTATGAAAGCTATAAGCGCTGTGAGAGAGCTTTGCGTCCCATTAGCTAGTTGGAGAGGTAACGGCTCACCAAGGCGATGATGGGTAGCCGGCCTGAGAGGGTGAACGGCCACAAGGGGACTGAGACACGGCCCTTACTCCTACGGGAGGCAGCAGTGGGGAATATTGGACAATGGACCAAGAGTCTGATCCAGCAATTCTGTGTGCACGATGACGTTTTTCGGAATGTA…
Otu0431	Firmicutes	Veillonellaceae	Selenomonas	Selenomonas_unclassified	0	0	0	0	0	0	0	0.0473217	0	0	0	0	0	0.151399	0	0	0	0	0	0	0	AACGCTGGCGGCGTGCTTAACACATGCAAGTCGAACGGGAACCTTTATTTCGGTAAAGGTGAGAGTGGCAAACGGGTGAGTAACACGTAGGCAACCTGCCGACAGGATGGGGACAACATTCCGAAAGGAATGCTAATACCGAATGAAGTCCGAGAGGGGCATCCCTCTTGGATGAAAGATGGCCTCTGAACATGCTATCACCTGTCGATGGGCCTGCGTCTGATTAGCCAGTTGGCGGGGTAACGGCCCACCAAAGCGACGATCAGTAGCCGGTCTGAGAGGATGAACGGCCACATTGGGACTGAGACACGGCCCAGACTCCTACGGGAGGCAGCAGTGGGGAATCTTCCACAATGGGCGAAAGCCTGATGGAGCAACGCCGCGTGAGTGAAGAAGGTC…
Otu0432	Bacteroidetes	Prevotellaceae	Prevotella	maculosa	0	0	0	0.0280169	0.0800088	0	0	0.0411977	0	0	0	0	0	0	0	0.033857	0	0	0.000208717	0	0	AACGCTAGCTACAGGCTTAACACATGCAAGTCGAGGGGAAACGATGAGAGAGCTTGCTCTCTTAGGCGTCGACCGGCGCACGGGTGAGTAACGCGTATCCAACCTGCCTCTGACCAAGGGATAACCCGTCGAAAGTCGGACTAATACCTTATGCAGTCGTCGGAAGTCATCTGATGACGACGAAAGATTTCATCGGTGAGGGATGGGGATGCGTCTGATTAGCTTGTTGGCGGGGTAACGGCCCACCAAGGCGACGATCAGTAGGGGTTCTGAGAGGAAGGTCCCCCACATTGGAACTGAGACACGGTCCAAACTCCTACGGGAGGCAGCAGTGAGGAATATTGGTCAATGGGCGCGAGCCTGAACCAGCCAAGTAGCGTGCAGGATGACGGCCCTATG…
Otu0433	Firmicutes	Veillonellaceae	Veillonellaceae_[G-1]	sp._oral_taxon_135	0	0.0292501	0	0	0	0	0	0.00983549	0	0	0	0	0	0.0361441	0	0	0	0.0172189	0	0.0897577	0	AACGCTGGCGGCGTGCTTAACACATGCAAGTCGAACGGAGCTATTTATTTCGGTAGATAGCTTAGTGGCAAACGGGTGAGTAACGCGTAGGCAACCTACCCTCAGGATGGGGACAACGGCTCGAAAGAGCCGCTAATACCGAATGACGTATCTCTCTCACATGGGAGAGATACTAAAGATGGGTCAAACCATCGCCCGAGGATGGGCCTGCGTCTGATTAGCCAGTTGGTGAGGTAACGGCTCACCAAAGCAACGATCAGTAGCCGGTCTGAGAGGATGAACGGCCACAATGGGACTGAGACACGGCCCATACTCCTACGGGAGGCAGCAGTGGGGAATCTTCCGCAATGGGCGAAAGCCTGACGGAGCAACGCCGCGTGAGTGAAGAAGGTCTTCGGA…
Otu0434	Actinobacteria	Actinomycetaceae	Actinomyces	oris	0	0	0	0	0.0365709	0	0.0601432	0	0	0	0.00604314	0	0.0378911	0	0.0446691	0	0	0	0	0	0	AACGCTGGCGGCGTGCTTAACACATGCAAGTCGAACGGTGAAGGGACCGGCTTTTGCTGGTTCTGGATGAGTGGCGAACGGGTGAGTAACACGTGAGTAACCTGCCCCCTTCTTCTGGATAACCGCATGAAAGTGTGGCTAATACGGGATATTCTGTGCCTGCTGCATGGTGGGTGTGGGAAGGATGCGCCTTTGGGTGTTTTTGGTGGGGGATGGGCTCGCGGCCTATCAGCTTGTTGGTGGGGTGATGGCCTACCAAGGCGGTGACGGGTAGCCGGCCTGAGAGGGTGGACGGTCACACTGGGACTGAGACACGGCCCAGACTCCTACGGGAGGCAGCAGTGGGGAATATTGCACAATGGGCGCAAGCCTGATGCAGCGACGCCGCGTGAGGGATGG…
Otu0435	Actinobacteria	Corynebacteriaceae	Corynebacterium	durum	0	0	0	0	0.0121371	0	0	0.00593841	0	0	0	0	0	0	0.0444986	0.0282742	0.00228509	0.0827769	0	0	0	AACGCTGGCGGCGTGCTTAACACATGCAAGTCGAACGGAAAGGCCCGCCACCTTGGTGGTGGGTACTCGAGTGGCGAACGGGTGAGTAACACGTGGGTGATCTGCCCCGCACTGTGGGATAAGCCTGGGAAACTGGGTCTAATACCACATACGACCATGGCGTAGGGGTCATGGTGGAAAGCTTTTGCGGTGTGGGATGAGCCCGCGGCCTATCAGCTTGTTGGTGGGGTAATGGCCTACCAAGGCGGCGACGGGTAGCCGGCCTGAGAGGGTGGACGGCCACATTGGGACTGAGACACGGCCCAGACTCCTACGGGAGGCAGCAGTGGGGAATATTGCACAATGGGCGCAAGCCTGATGCAGCGACGCCGCGTGGGGGATGGAAGGCCTTCGGGTTGT…
Otu0436	Bacteroidetes	Prevotellaceae	Prevotella	sp._oral_taxon_475	0	0	0	0	0	0	0	0.0246815	0	0	0	0	0	0	0	0.161541	0	0	0	0	0.00583699	AACGCTAGCTACAGGCTTAACACATGCAAGTCGCGGGGCAGCATGTTGGTTGCTTGCAACCGATGATGGCGACCGGCGCACGGGTGAGTAACGCGTATCCAACCTACCTATTACCACGGGATAACCCGGCGAAAGTCGGACTAATACCGTATGTGGTCTTCAAATGGCATCAGCAGTAGACTAAAGGTTTTGCGGTAATAGATGGGGATGCGTCCGATTAGTTAGTTGGCGGGGTAACGGCCCACCAAGACATCGATCGGTAGGGGTTCTGAGAGGAAGGTCCCCCACACTGGAACTGAGACACGGTCCAGACTCCTACGGGAGGCAGCAGTGAGGAATATTGGTCAATGGGCGTAAGCCTGAACCAGCCAAGTAGCGTGCAGGATGACGGCCCTATGG…
Otu0437	Spirochaetes	Spirochaetaceae	Treponema	sp._oral_taxon_270	0	0.00396612	0	0	0.0459931	0	0	0.100025	0	0	0	0	0	0	0	0	0	0	0	0	0.0381228	AACGCTGGCGGCGCGTCTTAAGCATGCAAGTCGAATGGCAAGATTGGTGCTTGCACTGATCCTAGAATGGCGGACTGGTGAGTAACGCGTGGGTGACGTACCCTTTGGACGGGGATAGCTGCTAGAAATAGCAGATAATACCGGATAAGGTGGCCTGTGTCAGAGGCAGGTCAGGAAAGGAACATTTGTTCCGCCGAAGGAACGGCTCGCGAGCTATTAGCTAGTTGGTGAGGTAACGGCCCACCAAGGCGATGATAGCTACCCGGCCTAAGAGGGTGAACGGGCACATTGGGACTGAGATACGGCCCAGACTCCTACGGGAGGCAGCAGCTAAGAATATTCCGCAATGGACGAAAGTCTGACGGAGCGACGCCGCGTGGATGATGAAGGTCGGAAGAT…
Otu0438	Bacteroidetes	Porphyromonadaceae	Tannerella	sp._oral_taxon_286	0	0	0	0	0	0	0	0	0	0	0	0	0	0	0.116788	0.0671738	0	0	0	0	0	AACGCTAGCGACAGGCTTAACACATGCAAGTCGAGGGGCAGCAATTCGTAGCAATACAAAGTTGGCGACCGGCGCACGGGTGAGTAACGCGTATGCAACCTACCTACAACAGAAGAATAATCCGGCGAAAGTCGGTCTAATACTTCATAAAACAGGGACGCCGCATGGCGTTATTTGTTAAAGATTTATCGGTTGCAGATGGGCATGCGTACCATTAGGTAGTTGGTGAGGTAACGGCCCACCAAGCCTACGATGGTTAGGGGTTCTGAGAGGAAAGTCCCCCACACTGGTACTGAGACACGGACCAGACTCCTACGGGAGGCAGCAGTGAGGAATATTGGTCAATGGGCGAGAGCCTGAACCAGCCAAGTCGCGTGAAGGATGACGGCCCTATGGGTT…
Otu0439	Proteobacteria	Campylobacteraceae	Campylobacter	gracilis	0	0	0	0.00501537	0.0918265	0.00689892	0	0	0.00378757	0.00893441	0	0.00280235	0.0183192	0	0.00204591	0.00270136	0.00244832	0.00521305	0	0.019101	0	AACGCTGGCGGCGTGCCTAATACATGCAAGTCGAACGGGATTTAAAAGAGCTTGCTCTTTTAAATTTAGTGGCGCACGGGTGAGTAATATATAGCTAATCTGCCCCTTGCTGGAGGACAACAGTTAGAAATGACTGCTAATACTCCATACTCCTTTTTACCATAAGATAAATCGGGAAAGAATTTCGGCAAGGGATGAGACTATATCGTATCAGCTAGTCGGTGGGGTAACGGCCTACCGAGGCTATGACGCGTAACTGGTCTGAGAGGATGATCAGTCACATTGGAACTGAGACACGGTCCAAACTCCTACGGGAGGCAGCAGTAGGGAATATTGCGCAATGGGGGAAACCCTGACGCAGCAACGCCGCGTGGAGGATGACACTTTTCGGAGCGTAAA…
Otu0440	Firmicutes	Veillonellaceae	Dialister	micraerophilus	0	0	0	0	0	0	0	0	0	0	0	0	0	0	0.00153444	0.186394	0	0	0	0	0	AACGCTGGCGGCGTGCTTAACACATGCAAGTCGAACGAGAGGACATGAAAAGCTTGCTTTTTATGAAATCTAGTGGCAAACGGGTGAGTAACACGTAAACAACCTGCCTTCAAGATGGGGACAACAGACGGAAACGACTGCTAATACCGAATACGATCCGAAAGTCGCATGACATTTGGATGAAAGGGTGGCCTATCGAAGAAGCTATCGCTTGAAGAGGGGTTTGCGTCCGATTAGGTAGTTGGTGAGGTAACGGCCCACCAAGCCGACGATCGGTAGCCGGTCTGAGAGGATGAACGGCCACACTGGAACTGAGACACGGTCCAGACTCCTACGGGAGGCAGCAGTGGGGAATCTTCCGCAATGGACGAAAGTCTGACGGAGCAACGCCGCGTGAGT…
Otu0441	Spirochaetes	Spirochaetaceae	Treponema	socranskii	0	0.0107416	0	0.0366641	0	0	0	0.0436102	0	0	0	0	0.00641956	0	0	0.0597901	0	0	0	0.0251862	0	AACGCTGGCGGCGCGTCTTAACCATGCAAGTCGAGCGGCAGGCAGCAATGCCGAGAGCGGCGGACTGGTGAGTAACACGTGGATAACGTACCCCGATGTCCGGGACAGCCTGTAGAAATAGAGGGTAATACCGGATAGATCACTGTTTACGTGAGGTAGACAGCGGGAAAGGAGCTTCGGCTCCGCGACGGGAACGGTCTGCGGCCCATCAGCTGGACGGCGGGGTAAAGGCCCGCCGTGGCGAGGACGGGTATCCGGCCTGAGAGGGCGGACGGACACATTGGGACTGAGATACGGCCCAGACTCCTACGGGAGGCAGCAGGTAAGAATATTCCGCAATGGGGGGAACCCTGACGGAGCGACGCCGCGTGAACGAAGAAGGCCGGAAGGTTGTAAAGT…
Otu0442	Firmicutes	Veillonellaceae	Selenomonas	sp._oral_taxon_481	0	0	0	0	0.00383276	0	0	0	0	0	0	0	0	0	0	0.180811	0	0	0	0	0	AACGCTGGCGGCGTGCTTAACACATGCAAGTCGAACGGGATGATTTAGAAGCTTGCTTTTAGAGAATCTAGTGGCAAACGGGTGAGTAACACGTAGACAACCTGCCGACAGGATGGGGACAACATTCCGAAAGGAATGCTAATACCGAATGAAGTCAGAGAAGGGCATCCTTTTCTGATGAAAGATGGCCTCTTTTTATGCTATCACCTGTCGATGGGTCTGCGTCTGATTAGCTGGTTGGTGAGGTAACGGCTCACCAAGGCGACGATCAGTAGCCGGTCTGAGAGGATGAACGGCCACATTGGGACTGAGACACGGCCCAGACTCCTACGGGAGGCAGCAGTGGGGAATCTTCCGCAATGGGCGCAAGCCTGACGGAGCAACGCCGCGTGAGTGAAG…
Otu0443	Firmicutes	Veillonellaceae	Selenomonas	Selenomonas_unclassified	0	0	0	0	0	0	0	0	0	0	0	0	0	0	0	0.182972	0	0	0	0	0	AACGCTGGCGGCGTGCTTAACACATGCAAGTCGAACGGGACTAGAAAAGCTTGCTTTGCTAGTCTAGTGGCAAACGGGTGAGTAACACGTAGACAACCTGCCGATAGGATGGGGACAACATTCCGAAAGGAATGCTAATACCGAATGAAGTGTAGGGGAGGCATCTTCCCTACATGAAAGATGGCCTCTATATATAAGCTATCACCTATTGATGGGTCTGCGTCTGATTAGCTAGTAGGTAAGGTAACGGCTTACCTAGGCGACGATCAGTAGCCGGTCTGAGAGGATGAACGGCCACATTGGGACTGAGACACGGCCCAGACTCCTACGGGAGGCAGCAGTGGGGAATCTTCCGCAATGGGCGCAAGCCTGACGGAGCAACGCCGCGTGAGTGAAGAA…
Otu0444	Fusobacteria	Fusobacteriaceae	Fusobacterium	nucleatum_subsp._vincentii	0	0	0	0	0	0	0	0.00890761	0	0	0	0	0	0	0	0	0.00440697	0.0938349	0	0	0.0616532	AACGCTGACAGAATGCTTAACACATGCAAGTCAACTTGAATTTGGGTTTTTAACTTAGATTTGGGTGGCGGACGGGTGAGTAACGCGTAAAGAACTTGCCTCACAGCTAGGGACAACATTTAGAAATGAATGCTAATACCTAATATTATGATAATAGGGCATCCTATAATTATGAAAGCTATAAGCGCTGTGAGAGAGCTTTGCGTCCCATTAGCTAGTTGGAGAGGTAACGGCTCACCAAGGCGATGATGGGTAGCCGGCCTGAGAGGGTGATCGGCCACAAGGGGACTGAGACACGGCCCTTACTCCTACGGGAGGCAGCAGTGGGGAATATTGGACAATGGACCAAGAGTCTGATCCAGCAATTCTGTGTGCACGATGAAGTTTTTCGGAATGTAA…
Otu0445	Actinobacteria	Actinomycetaceae	Actinobaculum	sp._oral_taxon_848	0	0	0	0	0	0	0	0.0293209	0	0	0	0	0	0	0.00289838	0.00414208	0	0	0	0	0.145925	AACGCTGGCGGCGTGCTTAACACATGCAAGTCGAACGATGAAGCGCTGTCCTTTCGGGGGTGGTGTGGATTAGTGGCGAACGGGTGAGTAATACGCGGGCAACCTGCCCCTCTGCTTCGGGATAAGCTTTGGAAACGGGGTCTAATACCGGATGTGCCTGTCTGGTCGCATGGCTGGGCGGGGAAAGATGTTTCGGCGGGGGATGGGCTCGCGGCCTATCAGCTTGTTGGTGGGGTGATGGCCTACCAAGGCGTCGACGGGTAGCCGGCCTGAGAGGGTGGTCGGCCACACTGGGACTGAGATACGGCCCAGACTCCTACGGGAGGCAGCAGTGGGGGATATTGCACAATGGGCGCAAGCCTGATGCAGCGACGCCGCGTGGGGGATGGAGGCTTTCGG…
Otu0446	Firmicutes	Veillonellaceae	Veillonellaceae_[G-1]	Veillonellaceae_[G-1]_unclassified	0	0	0	0	0	0	0	0	0	0	0	0	0	0.167627	0	0.0136869	0	0	0	0	0	AACGCTGGCGGCGTGCTTAACACATGCAAGTCGAACGGGAAACTTTATTTCGGTAAAGGATCTAGTGGCAAACGGGTGAGTAACGCGTAGGCAACCTGCCCTCGGGATGGGGACAACGGCTCGAAAGAGCCGCTAATACCGAATGACGTGTCTCTTTCACATGAAAGAGACACTAAAGATGGGTCAAACCATCGCCTGAGGATGGGCCTGCGTCTGATTAGCCAGTTGGTGAGGTAACGGCTCACCAAAGCAACGATCAGTAGCCGGTCTGAGAGGATGAACGGCCACAATGGGACTGAGACACGGCCCATACTCCTACGGGAGGCAGCAGTGGGGAATCTTCCGCAATGGGCGAAAGCCTGACGGAGCAACGCCGCGTGAGTGAAGAAGGTCTTCGGA…
Otu0447	Firmicutes	Streptococcaceae	Lactococcus	lactis	0	0	0	0	0.0503049	0.0218746	0	0	0.00327108	0.0319086	0	0.00482626	0.0118997	0	0.00204591	0	0.00261154	0.0206942	0	0.00354974	0.00583699	AACGCTGGCGGCGTGCCTAATACATGCAAGTTGAGCGATGAAGATTGGTGCTTGCACCAATTTGAAGAGCAGCGAACGGGTGAGTAACGCGTGGGGAATCTGCCTTTGAGCGGGGGACAACATTTGGAAACGAATGCTAATACCGCATAATAACTTTAAACATAAGTTTTAAGTTTGAAAGATGCAATTGCATCACTCAAAGATGATCCCGCGTTGTATTAGCTAGTTGGTGAGGTAAAGGCTCACCAAGGCGATGATACATAGCCGACCTGAGAGGGTGATCGGCCACATTGGGACTGAGACACGGCCCAAACTCCTACGGGAGGCAGCAGTAGGGAATCTTCGGCAATGGACGAAAGTCTGACCGAGCAACGCCGCGTGAGTGAAGAAGGTTTTCGG…
Otu0448	Firmicutes	Veillonellaceae	Selenomonas	sputigena	0	0	0	0	0	0	0	0	0	0	0	0	0	0.0042414	0	0.0360181	0.116213	0.00379131	0	0.00321167	0	AACGCTGGCGGCGTGCTTAACACATGCAAGTCGAACGGGAACCTTTATTTCGGTAAAGGTGAGAGTGGCAAACGGGTGAGTAACACGTAGGCAACCTGCCGACAGGATGGGGACAACATCCCGAAAGGAATGCTAATACCGAATGGAGTCCGGAGATGGCATCATCTCCGGATAAAAGATGGCCTCTGAATATGCTATCGCCTGTTGATGGGCCTGCGTCTGATTAGCCAGTTGGCGGGGTAACGGCCCACCAAAGCGACGATCAGTAGCCGGTCTGAGAGGATGAACGGCCACATTGGGACTGAGACACGGCCCAGACTCCTACGGGAGGCAGCAGTGGGGAATCTTCCACAATGGGCGAAAGCCTGATGGAGCAACGCCGCGTGAGTGAAGAAGGTC…
Otu0449	Actinobacteria	Actinomycetaceae	Actinomyces	naeslundii	0	0	0	0	0	0	0	0	0	0	0	0	0	0	0.166571	0	0	0	0	0	0	AACGCTGGCGGCGTGCTTAACACATGCAAGTCGAACGGTGAAGGGACTGGTTTTGCTGGTTCTGGATGAGTGGCGAACGGGTGAGTAACACGTGAGTAACCTGCCCCCTTCTTCTGGATAACCGCATGAAAGTGTGGCTAATACGGGATATTCTGGGTCTGTCGCATGGTGGGCCTGGGAAAGGTTTTTTCCGGTGGGGGATGGGCTCGCGGCCTATCAGCTTGTTGGTGGGGTGATGGCCTACCAAGGCGGTGACGGGTAGCCGGCCTGAGAGGGTGGACGGTCACACTGGGACTGAGACACGGCCCAGACTCCTACGGGAGGCAGCAGTGGGGAATATTGCACAATGGGCGCAAGCCTGATGCAGCGACGCCGCGTGAGGGATGGAGGCCTTCGGGT…
Otu0450	Bacteroidetes	Prevotellaceae	Prevotella	oris	0	0	0	0	0	0	0	0	0	0	0	0	0	0	0.165549	0	0	0	0	0	0	AACGCTGGCTACAGGCTTAACACATGCAAGTCGAGGGGAAACGACAGGGAAGCTTGCTTCCTTGGGCGTCGACCGGCGCACGGGTGAGTAACGCGTATCCAACCTGCCTCTGACTGAGGGATAACCCGTCGAAAGTCGGCCTAATACCTCATGGCATCGTCTGCGGGCATCCAACGACGATTAAAGATTTCATCGGTCAGGGATGGGGATGCGTCTGATTAGCTTGTTGGCGGGGTAACGGCCCACCAAGGCTACGATCAGTAGGGGTTCTGAGAGGAAGGTCCCCCACATTGGAACTGAGACACGGTCCAAACTCCTACGGGAGGCAGCAGTGAGGAATATTGGTCAATGGGCGAGAGCCCGAACCAGCCAAGTAGCGTGCAGGAAGACGGCCCTATG…
Otu0451	Firmicutes	Veillonellaceae	Selenomonas	dianae	0	0	0	0	0	0	0	0	0	0	0	0	0	0.178139	0	0	0	0	0	0	0	AACGCTGGCGGCGTGCTTAACACATGCAAGTCGAACGGGATGATTTGAAAGCTTGCTTTTAGAGAATCTAGTGGCAAACGGGTGAGTAACACGTAGACAACCTGCCGACAGGATGGGGACAACATTCCGAAAGGAATGCTAATACCGAATGAAGCGGAGGAGAGGCATCTCTCCTCCGTGAAAGATGGCCTCTTTTTATGCTATCACCTGTCGATGGGTCTGCGTCTGATTAGCTGGTTGGTGAGGTAACGGCTCACCAAGGCGACGATCAGTAGCCGGTCTGAGAGGATGAACGGCCACATTGGGACTGAGACACGGCCCAGACTCCTACGGGAGGCAGCAGTGGGGAATCTTCCGCAATGGGCGCAAGCCTGACGGAGCAACGCCGCGTGAGTGAAG…
Otu0452	Actinobacteria	Coriobacteriaceae	Atopobium	parvulum	0	0	0	0	0	0	0	0	0	0	0	0	0	0	0.163844	0	0	0	0	0	0	AACGCTGGCGGCGCGCCTAACACATGCAAGTCGAACGGTTAAAGCACCTTTTAGGTGTGTATAAAGTGGCGAACGGCTGAGTAACACGTGGGCAACCTGCCCTCCTCTTGGGGATAGCCACGGGAAACCGTGGATAATACCGAATACTTCGAGACTTCCGCATGGAAGACTCGAGAAAGCTCCGGCGGAGAGGGATGGGCCCGCGGCCTGTTAGCTTGTTGGTGGGGTAACGGCCTACCAAGGCAATGATGGGTAGCTGGGTTGAGAGACCGACCAGCCAGATTGGGACTGAGACACGGCCCAGACTCCTACGGGAGGCAGCAGTGGGGAATCTTGCACAATGGGCGAAAGCCTGATGCAGCGACGCCGCGTGCGGGATGAAGGCCTTCGGGTTGTAAA…
Otu0453	Actinobacteria	Actinomycetaceae	Actinomyces	georgiae	0	0	0	0	0	0	0	0.0671782	0	0	0	0	0	0	0	0.0163882	0	0.0127957	0	0.072009	0	AACGCTGGCGGCGTGCTTAACACATGCAAGTCGAACGCTGAAGCCTGGCTTTGTGTTGGGTGGATGAGTGGCGAACGGGTGAGTAACACGTGAGTAACCTGCCCTCTTCTTCGGGATAACGGTCTGAAAGGGCTGCTAATACCGGGTATTCACTGGTCCTCGCATGGGGGTTGGTGGAAAGGTTTTTTCTGGTGGGGGATGGGCTCGCGGCCTATCAGCTTGTTGGTGGGGTGATGGCCTACCAAGGCTTTGACGGGTAGCCGGCCTGAGAGGGTGACCGGTCACATTGGGACTGAGATACGGCCCAGACTCCTACGGGAGGCAGCAGTGGGGAATATTGCACAATGGGCGCAAGCCTGATGCAGCGACGCCGCGTGAGGGATGGAGGCCTTCGGGTTG…
Otu0454	Bacteroidetes	Prevotellaceae	Prevotella	veroralis	0	0	0	0	0	0	0	0.176853	0	0	0	0	0	0	0	0	0	0	0	0	0	AACGCTAGCTACAGGCTTAACACATGCAAGTCGAGGGGAAACGGCGTTGAGTGCTTGCACTCTTCGGACGTCGACCGGCGCACGGGTGAGTAACGCGTATCCAACCTTCCCATAACTAAGGGATAACCTGCCGAAAGGCAGACTAATACCTTATGTAATTCTTAGATGACATCAGAAGAGAATGAAAGATTTATCGGTTATGGATGGGGATGCGTCTGATTAGCTTGTTGGCGGGGTAACGGCTCACCAAGGCAACGATCAGTAGGGGTTCTGAGAGGAAGGTCCCCCACATTGGAACTGAGACACGGTCCAAACTCCTACGGGAGGCAGCAGTGAGGAATATTGGTCAATGGACGTAAGTCTGAACCAGCCAAGTAGCGTGCAGGAAGACGGCTCTAT…
Otu0455	Firmicutes	Veillonellaceae	Selenomonas	sp._oral_taxon_126	0	0	0	0.164815	0	0	0	0	0	0	0	0	0	0	0	0	0	0	0	0	0	AACGCTGGCGGCGTGCTTAACACATGCAAGTCGAACGGGATAATTTGAGAGCTTGCTCTTAGAGAATCTAGTGGCAAACGGGTGAGTAACACGTAGACAACCTGCCGACAGGATGGGGACAACATTCCGAAAGGAATGCTAATACCGAATGAAGTCGAGGGAGGGCATCCTCTCTCGATGAAAGATGGCCTCTGAACATGCTATCACCTGTCGATGGGTCTGCGTCTGATTAGCTAGTTGGTGAGGTAACGGCTCACCAAGGCGACGATCAGTAGCCGGTCTGAGAGGATGAACGGCCACATTGGGACTGAGACACGGCCCAGACTCCTACGGGAGGCAGCAGTGGGGAATCTTCCGCAATGGGCGCAAGCCTGACGGAGCAACGCCGCGTGAGTGAAG…
Otu0456	Actinobacteria	Actinomycetaceae	Actinomyces	Actinomyces_unclassified	0	0	0	0	0	0	0.165547	0	0	0	0.00397575	0	0	0	0	0.0171086	0	0	0	0	0	AACGCTGGCGGCGTGCTTAACACATGCAAGTCGAACGGGCCCGTCTTCTTTTTTTGGGGGCGGGTTGAGTGGCGAACGGGTGAGTATCACGTGAGTAACCTGCCCTCCTCTCCTGGATAACCGCTTGAAAGGGCGGCTAATACGGGGTGGTCCGGTTGGTCCGCATGGGCTGGTCGGGATAGTTTCATCTTCGGGTGTTTCGGTGGGGGATGGGCTCGCGGCCTATCAGCTTGTTGGTGGGGTGATGGCCCACCAAGGCGGTGACGGGTAGCCGGCCTGAGAGGGTGGGCGGCCACACTGGGACTGAGACACGGCCCAGACTCCTGCGGGAGGCAGCAGTGGGGGGTATTGCACAATGGGCGGAAGCCTGATGCAGCGACGTCGCGTGAGGGATGGAGG…
Otu0457	Actinobacteria	Actinomycetaceae	Actinomyces	israelii	0	0	0	0	0.130473	0	0	0	0	0	0	0	0	0	0	0	0	0	0	0	0.0182406	AACGCTGGCGGCGTGCTTAACACATGCAAGTCGAACGGGCCTGTCCCTGGTCTTTTGGTTGGGGGTGGGTTAGTGGCGAACGGGTGAGTAGCACGTGAGTAACCTGCCCCTCACTTCTGGATAACCGCTTGAAAGGGTGGCTAATACGGGGTGTTCTGGCTGTGCCGCATGGTGTGGTTGGGAAAGATTCACTGCTTTGTGGTGTTTTGGTGGGGGATGGGCTCGCGGCCTATCAGCTTGTTGGTGGGGTGATGGCCTGCCAAGGCTTTGACGGGTAGCCGGCCTGAGAGGGTGGGCGGTCACACTGGGACTGAGACACGGCCCAGACTCCTGCGGGAGGCAGCAGTGGGGGATATTGCACAATGGGCGGAAGCCTGATGCAGCGACGTCGCGTGAGGG…
Otu0458	Bacteroidetes	Prevotellaceae	Prevotella	saccharolytica	0	0	0	0	0.0451946	0	0	0	0	0	0	0	0	0	0	0.113457	0	0	0	0	0	AACGCTAGCTACAGGCTTAACACATGCAAGTCGCGGGGCAGCATGTTGGTTGCTTGCAACCGATGATGGCGACCGGCGCACGGGTGAGTAACGCGTATCCAACCTACCTATTACCACGGGATAACCCGGCGAAAGTCGGACTAATACCGTATGTTGTCCTCCAATGGCATCAGCAGTGGACTAAAGGTTTGGCGGTAATAGATGGGGATGCGTCCGATTAGCTAGTTGGTGAGGTAATGGCTCCCCAAGGCTTCGATCGGTAGGGGTTCTGAGAGGAAGGTCCCCCACACTGGAACTGAGACACGGTCCAGACTCCTACGGGAGGCAGCAGTGAGGAATATTGGTCAATGGACGAGAGTCTGAACCAGCCAAGTAGCGTGCAGGATGACTGCCCTATGG…
Otu0459	Proteobacteria	Campylobacteraceae	Campylobacter	gracilis	0	0	0	0	0.145325	0	0	0	0	0	0	0	0	0	0	0	0	0	0	0	0	AACGCTGGCGGCGTGCCTAATACATGCAAGTCGAACGGAATTCAAAAGAGCTTGCTCTTTTAAATTTAGTGGCGCACGGGTGAGTAATGTATAGCTAATCTGCCCCTTGCTGGAGGACAACAGTTAGAAATGACTGCTAATACTCCATACTCCTTTTTACCATAAGATAAATCGGGAAAGAATTTCGGCAAGGGATGAGACTATATCGTATCAGCTAGTCGGTGGGGTAACGGCCTACCGAGGCTATGACGCGTAACTGGTCTGAGAGGATGATCAGTCACATTGGAACTGAGACACGGTCCAAACTCCTACGGGAGGCAGCAGTAGGGAATATTGCGCAATGGGGGAAACCCTGACGCAGCAACGCCGCGTGGAGGATGACACTTTTCGGAGCGTAAA…
Otu0460	Bacteroidetes	Porphyromonadaceae	Porphyromonas	sp._oral_taxon_279	0	0	0	0	0	0	0	0	0	0	0	0	0	0	0	0.163522	0	0	0	0	0	AACGCTAGCGATAGGCTTAACACATGCAAGTCGAGGGGCAGCATGGTCTTAGCTTGCTAAGACTGATGGCGACCGGCGCACGGGTGCGTAACGCGTATGCAACTTGCCTCACAGAGGGGGATAACCCGTCGAAAGACGGACTAATACCGCGTACACTCTATGTTGGGCATCCAATGTAGAGGAAATGAAATTCGCTGTGAGATAGGCATGCGTCCCATTAGCTAGTTGGTGAGGTAACGGCTCACCAAGGCGACGATGGGTAGGGGAACTGAGAGGTTGAACCCCCACACTGGTACTGAGACACGGACCAGACTCCTACGGGAGGCAGCAGTGAGGAATATTGGTCAATGGGCGAGAGCCTGAACCAGCCAAGTCGCGTGAAGGATGACTGTCTTATGG…
Otu0461	Firmicutes	Streptococcaceae	Streptococcus	Streptococcus_unclassified	0	0	0	0	0	0	0	0	0	0	0	0	0	0	0.116106	0	0.0365615	0	0	0	0	AACGCTGGCGGCGTGCCTAATACATGCAAGTAGAACGCTGAAGCTTGGTGCTTGCACCGAGCGGAAGAGTTGCGAACGGGTGAGTAACGCGTAGGTAACCTGCCTCTTAGCGGGGGATAACTATTGGAAACGATAGCTAATACCGCATAAAAGTCGGCATTGCATGATGTTGACTTGAAAGGTGCAACTGCATCACTAAGAGATGGACCTGCGTTGTATTAGCTAGTTGGTGAGGTAACGGCTCACCAAGGCGACGATACATAGCCGACCTGAGAGGGTGATCGGCCACACTGGGACTGAGACACGGCCCAGACTCCTACGGGAGGCAGCAGTAGGGAATCTTCGGCAATGGACGGAAGTCTGACCGAGCAACGCCGCGTGAGTGAAGAAGGTTTTCGG…
Otu0462	Actinobacteria	Actinomycetaceae	Actinomyces	israelii	0	0	0	0	0.0550959	0	0	0	0	0.0204215	0	0	0	0	0.0707545	0	0	0	0	0	0.00200646	AACGCTGGCGGCGTGCTTAACACATGCAAGTCGAACGGGCCTGTCCCTGGTCTTTTGGTTGGGGGTGGGTTAGTGGCGAACGGGTGAGTAACACGTGAGTAACCTGCCCCTCACTTCTGGATAACCGCTTGAAAGGGTGGCTAATACGGGGTGTTCTGGCTGTGCCGCATGGTGTGGTTGGGAGAGATTCACTGTTTTGGTGTTTTGGTGGGGGATGGGCTCGCGGCCTATCAGCTTGTTGGTGGGGTGATGGCCTGCCAAGGCTTTGACGGGTAGCCGGCCTGAGAGGGTGGGCGGTCACACTGGGACTGAGACACGGCCCAGACTCCTGCGGGAGGCAGCAGTGGGGGATATTGCACAATGGGCGGAAGCCTGATGCAGCGACGTCGCGTGAGGGAT…
Otu0463	Actinobacteria	Corynebacteriaceae	Corynebacterium	matruchotii	0	0	0	0	0	0	0	0.0757147	0	0	0	0	0	0	0.0832005	0	0	0	0	0	0	AACGCTGGCGGCGTGCTTAACACATGCAAGTCGAACGGAAAGGCCCTCACCTTTTGGTGGGGGTGCTCGAGTGGCGAACGGGTGAGTAACACGTGGGTGATCTGCCCTGTACTTCGGGATAAGCTTGGGAAACTGGGTCTAATACCGGATAGGACCATGGTTTAGTGTCTCATGGTGGAAAAATATTGTTTTGGTGCAGGATGAGCTCGCGGCCTATCAGCTTGTTGGTGGGGTAATGGCCTACCAAGGCGTCGACGGGTAGCCGGCCTGAGAGGGTGGACGGCCACATTGGGACTGAGATACGGCCCAGACTCCTACGGGAGGCAGCAGTGGGGAATATTGCACAATGGGCGCAAGCCTGATGCAGCGACGCCGCGTGGGGGATGACGGCCTTCGGGT…
Otu0464	Actinobacteria	Actinomycetaceae	Actinomyces	sp._oral_taxon_175	0	0	0	0.0280169	0	0	0	0	0	0	0	0	0.00172232	0	0	0	0.0380305	0	0	0	0.0891965	AACGCTGGCGGCGTGCTTAACACATGCAAGTCGAACGGTGAAGGGACTGGTTTTTGCTGGTTCTGGATGAGTGGCGAACGGGTGAGTAACACGTGAGTAACCTGCCCCCTTCTTCTGGATAACCGCATGAAAGTGTGGCTAATACGGGATATTCTGCGCCTGCTGCATGGTGGGTGTGGGAAAGATATTGTTTCGGTGGGGGATGGGCTCGCGGCCTATCAGCTTGTTGGTGGGGTGATGGCCTACCAAGGCGGTGACGGGTAGCCGGCCTGAGAGGGTGGACGGTCACACTGGGACTGAGACACGGCCCAGACTCCTACGGGAGGCAGCAGTGGGGAATATTGCACAATGGGCGCAAGCCTGATGCAGCGACGCCGCGTGAGGGATGGAGGCCTTCGG…
Otu0465	Firmicutes	Veillonellaceae	Selenomonas	Selenomonas_unclassified	0	0	0	0	0	0	0	0	0	0	0	0	0	0	0	0.160641	0	0	0	0	0	AACGCTGGCGGCGTGCTTAACACATGCAAGTCGAACGGGATGATCTTAAAGCTTGCTTTTAGAGAATCTAGTGGCAAACGGGTGAGTAACACGTAGACAACCTGCCGACAGGATGGGGACAACATTCCGAAAGGAATGCTAATACCGAATGAAGCGGAGGAGAGGCATCTCTCTTCCGTGAAAGATGGCCTCTGAATATGCTATCACCTGTCGATGGGTCTGCGTCTGATTAGCTGGTTGGTGAGGTAACGGCTCACCAAGGCGACGATCAGTAGCCGGTCTGAGAGGATGAACGGCCACATTGGGACTGAGACACGGCCCAGACTCCTACGGGAGGCAGCAGTGGGGAATCTTCCGCAATGGGCGCAAGCCTGACGGAGCAACGCCGCGTGAGTGAAG…
Otu0466	Firmicutes	Streptococcaceae	Streptococcus	Streptococcus_unclassified	0	0	0	0	0	0	0	0.0248671	0	0	0	0	0	0	0.124289	0	0	0	0	0	0.00328331	AACGCTGGCGGCGTGCCTAATACATGCAAGTAGAACGCTGAAGGAGGAGCTTGCTTCTCTGGATGAGTTGCGAACGGGTGAGTAACGCGTAGGTAACCTGCCTGGTAGCGGGGGATAACTATTGGAAACGATAGCTAATACCGCATAAGAGTAGATGTCGCATGACATTTGCTTAAAAGGTGCAATTGCATCACTACCAGATGGACCTGCGTTGTATTAGCCAGTTGGTGAGGTAACGGCTCACCAAGGCAACGATACATAGCCGACCTGAGAGGGTGATCGGCCACACTGGGACTGAGACACGGCCCAGACTCCTACGGGAGGCAGCAGTAGGGAATCTTCGGCAATGGACGGAAGTCTGACCGAGCAACGCCGCGTGAGTGAAGAAGGTTTTCGGAT…
Otu0467	Firmicutes	Lachnospiraceae_[XIV]	Oribacterium	Oribacterium_unclassified	0	0	0	0.0947731	0	0	0	0	0	0	0	0	0	0.00313495	0.0182427	0.0194498	0	0	0	0	0.0158693	AACGCTGGCGGCGTGCCTAACACATGCAAGTCGAACGGGATGCGTATCGGAAAGCTTCGGCCGGAAGATACGTTATCTAGTGGCGGACGGGTGAGTAACACGTGGGTAACCTGCCTTATGGAGGGGGATAACAGAGAGAAATCACTGCTAATACCGCATAAGCACACAGTACCGCATGGTACAGGGTGAAAAGATTTATCGCCATAAGATGGACCCGCGTCTGATTAGCCAGTTGGCAGGGTAAAAGCCTACCAAAGCAACGATCAGTAGCCGATCTGAGAGGATGACCGGCCACATTGGGACTGAGACACGGCCCAAACTCCTACGGGAGGCAGCAGTGGGGAATATTGCACAATGGGGGAAACCCTGATGCAGCGACGCCGCGTGAGTGAAGAAGTA…
Otu0468	Firmicutes	Veillonellaceae	Selenomonas	Selenomonas_unclassified	0	0	0	0	0	0	0	0	0	0	0	0	0	0	0	0.0113457	0	0	0.167808	0	0	AACGCTGGCGGCGTGCTTAACACATGCAAGTCGAACGGGATGATCTTAAAGCTTGCTTTTAGAGAATCTAGTGGCAAACGGGTGAGTAACACGTAGACAACCTGCCGACAGGATGGGGACAACATTCCGAAAGGAATGCTAATACCGAATGAAGCGGAGGAGAGGCATCTCTCTTCCGTGAAAGATGGCCTCTGAATATGCTATCACCTGTTGATGGGTCTGCGTCTGATTAGCTAGTTGGTGAGGTAACGGCTCACCAAGGCGACGATCAGTAGCCGGTCTGAGAGGATGAACGGCCACATTGGGACTGAGACACGGCCCAGACTCCTACGGGAGGCAGCAGTGGGGAATCTTCCGCAATGGGCGCAAGCCTGACGGAGCAACGCCGCGTGAGTGAAG…
Otu0469	Proteobacteria	Neisseriaceae	Kingella	oralis	0	0	0	0.116391	0	0	0	0.00241248	0	0	0	0	0	0.0022129	0.0131279	0.0162082	0	0	0	0	0	AACGCTGGCGGCATGCTTTACACATGCAAGTCGAACGGCAGCACGAAAGAGCTTGCTCTTTTGGTGGCGAGTGGCGAACGGGTGAGTAATGCATCGGAACGTACCGAGTAATGGGGGATAACTATCCGAAAGGATAGCTAATACCGCATACGCTTTGAGAAGGAAAGTGGGGGCTCTTCGGACCTCACGTTATTCGAGCGGCCGATGTCTGATTAGCTAGTTGGTGGGGTAAAGGCCTACCAAGGCGACGATCAGTAGCGGGTCTGAGAGGATGATCCGCCACACTGGGACTGAGACACGGCCCAGACTCCTACGGGAGGCAGCAGTGGGGAATTTTGGACAATGGGCGCAAGCCTGATCCAGCCATGCCGCGTGTCTGAAGAAGGCCTTCGGGTTGTA…
Otu0470	Fusobacteria	Fusobacteriaceae	Fusobacterium	Fusobacterium_unclassified	0	0	0	0	0.00782521	0	0	0	0	0	0	0	0	0	0	0.146594	0	0	0	0	0	AACGCTGACAGAATGCTTAACACATGCAAATCTACTTAAATTTGGGTTTTTTAACTTCGATTTGGGTGGTGGACGGGTGAGTAACGCGTAAAGAACTTGCCTCACAGACAGGGACAACATTTGGAAACGAATGCTAATACCTGATATTATGATTTTAGGGCATCCTAGGATTATGAAAGCTATATGCGCTGTGAGAGAGCTTTGCGTCCCATTAGCTAGTTGGAGAGGTAACGGCTCACCAAGGCGATGATGGGTAGCCGGCCTGAGAGGGTGATCGGCCACAAGGGGACTGAGACACGGCCCTTACTCCTACGGGAGGCAGCAGTGGGGAATATTGGACAATGGACCAAGAGTCTGATCCAGCAATTCTGTGTGCACGATGAAGTTTTTCGGAATGTA…
Otu0471	Firmicutes	Erysipelotrichaceae	Erysipelotrichaceae_[G-1]	Erysipelotrichaceae_[G-1]_unclassified	0	0	0	0	0	0	0	0	0	0	0	0	0	0.156379	0	0	0	0	0	0	0	AACGCTGGCGGCGTGCCTAATACATGCAAGTCGATCGAAGAGCGAGCAATCGTTCAAAGAGGCGAACGGGTGAGTAAGACATAAGTAACCTAGCCACAAAGACGGGGATAACACTTGGAAACGAGCGCTAATACCGGATAAGTGAGAGGGGGGCATCCCCCTTTTATGAAAGGGAGAGAAACGCGAGTGGATGGGCTTATGGTGCATTAGTTAGTTGGCGGGATAAAGGCCCACCAAGACGATGATGCATAGCCGGACTGAGAGGTTGAACGGCCACATTGGGACTGAGACACGGCCCAGACTCCTACGGGAGGCAGCAGTAGGGAATTTTCGGCAATGGGGGAAACCCTGACCGAGCAACGCCGCGTGAGTGAAGAAGTTTTTCGGAATGTAAAGCTC…
Otu0472	Actinobacteria	Actinomycetaceae	Actinomyces	Actinomyces_unclassified	0	0	0	0	0	0	0	0.0859213	0	0	0	0	0	0	0.0257444	0.0421412	0	0	0	0	0	AACGCTGGCGGCGTGCTTAACACATGCAAGTCGAACGCGCCTGTTCCCTGGGTTTTCCGGGGGGTGGGTGAGTGGCGAACGGGTGAGTAACACGTGAGTAACCTGCCCCCTTCTTCGGGATAACGGTCTGAAAGGGCTGCTAATACCGGGTATTCACTGGTCTCCGCATGGGGTCTGGTGGAAAGGGTTTTTTCTGGTGGGGGATGGGCTCGCGGCCTATCAGCTTGTTGGTGGGGTGATGGCCCACCAAGGCTTTGACGGGTAGCCGGCCTGAGAGGGTGACCGGTCACATTGGGACTGAGATACGGCCCAGACTCCTACGGGAGGCAGCAGTGGGGAATATTGCACAATGGGCGCAAGCCTGATGCAGCGACGCCGCGTGAGGGATGGAGGCCTTCG…
Otu0473	Actinobacteria	Coriobacteriaceae	Atopobium	sp._oral_taxon_199	0	0	0.133023	0	0	0	0	0	0	0	0.00302157	0	0.00516696	0	0	0	0.00571274	0	0	0	0.0406765	AACGCTGGCGGCGCGCCTAACACATGCAAGTCGAACGATTAAAGCACCTTTTAGGTGTGTATAAAGTGGCGAACGGCTGAGTAACACGTGGGCAACCTGCCCTCCTCTTGGGGATAGCCTCGGGAAACCGAGGATAATACCCGATACTTCACTTGAGCCGCATGACTCAAGTGAGAAAGCTTTTGCGGAGAAGGATGGGCCCGCGGCCTGTTAGCTTGTTGGTGGGGTAGAGGCCTACCAAGGCAATGATGGGTAGCTGGGTTGAGAGACCGACCAGCCAGATTGGGACTGAGACACGGCCCAGACTCCTACGGGAGGCAGCAGTGGGGAATCTTGCACAATGGGCGAAAGCCTGATGCAGCGACGCCGCGTGCGGGACGAAGGCCTTCGGGTTGTAAA…
Otu0474	Spirochaetes	Spirochaetaceae	Treponema	maltophilum	0	0.00578392	0	0	0	0	0	0.0178152	0	0	0	0	0	0.0400167	0.0583085	0	0	0.0186406	0	0	0.00601939	AACGCTGGCGGCGCGTCTTAAACATGCAAGTCGAACGGCAGGAAGGGGCTTGCCCCTTCTGAGAGTGGCGGACTGGTGAGTAACACGTGGGTGACATACCTTTTAGTTGGGGATAGCTATTAGAAATAGTAGGTAATACCGAATGTGACCGTACCTGTTAGAGGGGTACGAGGAAAGGAGCTAAGGCTTCGCTAAAAGAATGGCTCGCGGCCCATTATGCTAGTTGGTGAGGTAACGGCCCACCAAGGCGATGATGGGTATCCGGCCTGAGAGGGTGAACGGACACATTGGGACTGAGATACGGCCCAGACTTCTACGGGAGGCAGCAGTTAAGAATATTCCGCAATGGACGAAAGTCTGACGGAGCGACGCCGCGTGGATGAAGAATGCCGAAAGGTT…
Otu0475	Firmicutes	Ruminococcaceae	Ruminococcaceae_[G-1]	sp._oral_taxon_075	0	0	0	0	0	0	0	0	0	0	0	0	0	0	0.113889	0.029715	0	0	0	0	0	GAGTTTGATCTGGCTCAGGATAAACGCTGGCGGTGTACATAAGACATGCAAGTCGAACGGGAGAAGACAGGAAGATTTATCTACTTGTTGGACACCGTGGCGGACGGGTGAGTAACACGTAAGCAACCTGCCTATAAGAGGGGAATAACAGTGAGAAATTACTGATAATACCGCATAAGCTGGAGGTATCGCATGATACATTCAGAAAAGATTTATCGCTTATAGATGGGCTTGCGTCTGATTAGCTAGTTGGTGAGATAACAGCTCACCAAGGCGACGATCAGTAGCCGGATTGAGAGGTTGAACGGCCACATTGGGACTGAGACACGGCCCAGACTCCTACGGGAGGCAGCAGTCGGGAATATTGCACAATGGAGGAAACTCTGATGCAGTGACACC…
Otu0476	Actinobacteria	Actinomycetaceae	Actinomyces	johnsonii	0	0	0	0	0	0	0	0.125634	0	0	0	0	0	0	0.0023869	0	0	0.0116899	0	0	0.0122212	AACGCTGGCGGCGTGCTTAACACATGCAAGTCGAGCGGTGAAGCGCTTGCCTTTTTGGTGGGTGTGGATGAGTGGCGAACGGGTGAGTAACACGTGAGTAACCTGCCCTCTTCTTCTGGATAACCTCATGAAAGTGGGGCTAATACGGGGTATTCCGGGTCTGTCGCATGGCGGGTTTGGGAAAGATTGCGCCTTTGGGTGTTTTCGGTGGGGGATGGGCTCGCGGCCTATCAGCTTGTTGGTGGGGTGATGGCCTACCAAGGCGGTGACGGGTAGCCGGCCTGAGAGGGTGGACGGCCACACTGGGACTGAGACACGGCCCAGACTCCTGCGGGAGGCAGCAGTGGGGAATATTGCACAATGGGCGCAAGCCTGATGCAGCGACGCCGCGTGAGGGAT…
Otu0477	Bacteroidetes	Prevotellaceae	Prevotella	Prevotella_unclassified	0	0.106589	0	0	0	0	0	0	0	0	0	0	0	0	0	0.0302552	0	0	0	0	0	AACGCTAGCTACAGGCTTAACACATGCAAGTAGAGGGGCATCATTGTATTGATTTCGGTCATTACAGATGGCGACCTGCGGATGGGTGAGTAACACGTATCCAACCTGCCCGTCACCGGAGTATAGCCTCCCGAAAGGGAAATTAACACTCCGCGACATCATTTCGGGGCATCCAGTTATGATTAAAGTTTTACGGTGTCGGATGGGGATGCGTCCCATTAGATAGTAGGCGGGGTAACGGCCCACCTAGTCGTCGATGGGTAGGGGTTCTGAGAGGAAGGTCCCCCACATTGGAACTGAGACACGGTCCAAACTCCTACGGGAGGCAGCAGTGAGGAATATTGGTCAATGGGCGAGAGCCTGAACCAGCCAAGTAGCGTGCAGGAAGACGGCCCTATG…
Otu0478	Actinobacteria	Actinomycetaceae	Actinomyces	israelii	0	0	0	0	0.055575	0	0	0	0	0	0	0	0	0	0	0	0	0	0	0	0.0844539	AACGCTGGCGGCGTGCTTAACACATGCAAGTCGAACGGGCCTGTCACTGGTTTTTGCTGGGGTGGGTTAGTGGCGAACGGGTGAGTAACACGTGAGTAACCTGCCCCTCACTTCTGGATAACCGCTTGAAAGGGCGGCTAATACGGGGTGTTCTGGCTGTGCCGCATGGTGTGGTTGGGAAAGATTCACTGCTTTGTGGTGTTTTGGTGGGGGATGGGCTCGCGGCCTATCAGCTTGTTGGTGGGGTGATGGCCTGCCAAGGCTTTGACGGGTAGCCGGCCTGAGAGGGTGGGCGGTCACACTGGGACTGAGACACGGCCCAGACTCCTGCGGGAGGCAGCAGTGGGGGATATTGCACAATGGGCGGAAGCCTGATGCAGCGACGTCGCGTGAGGGATG…
Otu0479	Actinobacteria	Actinomycetaceae	Actinomyces	Actinomyces_unclassified	0	0	0	0	0	0	0	0	0	0	0	0	0	0	0.00136394	0.0986897	0	0	0	0	0.0457839	AACGCTGGCGGCGTGCTTAACACATGCAAGTCGAACGGTGAAGGGACTGGTTTTTGCTGGTTCTGGATGAGTGGCGAACGGGTGAGTAACACGTGAGTAACCTGCCCCCTTCTTCTGGATAACCGCATGAAAGTGTGGCTAATACGGGATATTCTGTGCCTGCTGCATGGTGGGTGTGGGAAAGATTGCGCTTTTTTGGTGTTTTTGGTGGGGGATGGGCTCGCGGCCTATCAGCTTGTTGGTGGGGTGATGGCCTACCAAGGCGGTGACGGGTAGCCGGCCTGAGAGGGTGGACGGTCACACTGGGACTGAGACACGGCCCAGACTCCTACGGGAGGCAGCAGTGGGGAATATTGCACAATGGGCGCAAGCCTGATGCAGCGACGCCGCGTGAGGGAT…
Otu0480	Saccharibacteria_(TM7)	TM7_[F-1]	TM7_[G-1]	sp._oral_taxon_352	0	0	0	0	0.00574914	0	0	0	0	0	0	0	0	0	0	0.13849	0	0	0	0	0	AATGCTGGCGGCGTGCCTAACACATGCAAGTCGAGCGGCAGCGAGTTTTACACTGAATTCTGGAAGCTTCTGGATAATATAGAAGATCTATTCAAGAATTTTGTGTAAAATGTCGGCGAGCGGCGGACGGCTGAGTAACGCGTAGGAATTTGCCCCAAAGTGAGGAATAACTGCCCGAAAGGGTAGCTAATGCCGCATATGGTCTTCGGATTAAAGCCTTCGGGCGCTTTGGGAGAAGCCTGCGTTGGATTAGGTAGTTGGTAGGGTAATGGCCTACCAAGCCGACGATCCATAGCTGGTCTGAGAGGATGATCAGCCAGACTGGAACTGAGACACGGTCCAGACTCCTACGGGAGGCAGCAGTGAGGAATCTTCCACAATGGGCGAAAGCCTGATGGA…
Otu0481	Spirochaetes	Spirochaetaceae	Treponema	sp._oral_taxon_268	0	0	0	0	0	0	0	0	0	0	0	0	0	0	0	0	0	0.00126377	0	0.128298	0.00693142	AACGCTGGCGGCGCGTCTTAACCATGCAAGTCGAGCGGCAGGCAGCAATGCCGAGAGCGGCGGACTGGTGAGTAACACGTGGATAACGTACCCCGATGTCCGGGACAGCCTGTAGAAATAGAGGGTAATACCGGATAGGTCACTGTTTACGGAAGGTAGACGGCGGGAAAGGAGCTTCGGCTCCGCGACGGGATCGGTCTGCGGCCCATCAAGCTCGTTGGTGAGGTAAGAGCTCACCAAGGCGAGGACGGGTATCCGGCCTGAGAGGGCGGACGGACACATTGGGACTGAGATACGGCCCAGACTCCTACGGGAGGCAGCAGGTAAGAATATTCCGCAATGGGGGGAACCCTGACGGAGCGACGCCGCGTGAACGAAGAAGGCCGGAAGGTTGTAAAG…
Otu0482	Firmicutes	Lactobacillaceae	Lactobacillus	salivarius	0	0	0	0	0	0	0	0	0	0	0	0	0	0	0	0	0	0	0.166347	0	0	AACGCTGGCGGCGTGCCTAATACATGCAAGTCGAACGAAACTTTCTTACACCGAATGCTTGCATTCACCGTAAGAAGTTGAGTGGCGGACGGGTGAGTAACACGTGGGTAACCTGCCTAAAAGAAGGGGATAACACTTGGAAACAGGTGCTAATACCGTATATCTCTAAGGATCGCATGATTTTTAGATGAAAGATGGCTCTGCTATCGCTTTTAGATGGACCCGCGGCGTATTAACTAGTTGGTGGGGTAACGGCCTACCAAGGTGATGATACGTAGCCGAACTGAGAGGTTGATCGGCCACATTGGGACTGAGACACGGCCCAAACTCCTACGGGAGGCAGCAGTAGGGAATCTTCCACAATGGACGCAAGTCTGATGGAGCAACGCCGCGTGAGTG…
Otu0483	Actinobacteria	Actinomycetaceae	Actinomyces	Actinomyces_unclassified	0	0	0	0	0.12712	0	0	0	0	0	0	0	0	0	0	0	0	0	0	0	0	AACGCTGGCGGCGTGCTTAACACATGCAAGTCGAACGGTGAAGGGACCGGCTTTTGCTGGTTCTGGATGAGTGGCGAACGGGTGAGTAACACGTGAGTAACCTGCCCCCTTCTTCTGGATAACCGCATGAAAGTGTGGCTAATACGGGATATTCTGCGCCTGCTGCATGGTGGGTGTGGGAAAGATGCGCCTTTGGGTGGTTTTGGTGGGGGATGGGCTCGCGGCCTATCAGCTTGTTGGTGGGGTGATGGCCTACCAAGGCGGTGACGGGTAGCCGGCCTGAGAGGGTGGACGGTCACACTGGGACTGAGACACGGCCCAGACTCCTACGGGAGGCAGCAGTGGGGAATATTGCACAATGGGCGCAAGCCTGATGCAGCGACGCCGCGTGAGGGATGG…
Otu0484	Firmicutes	Veillonellaceae	Selenomonas	sputigena	0	0	0	0	0	0	0	0	0	0	0	0	0	0.0741323	0	0.0678942	0	0	0	0	0	AACGCTGGCGGCGTGCTTAACACATGCAAGTCGAACGGGAACCTTTATTTCGGTAAAGGTGAGAGTGGCAAACGGGTGAGTAACACGTAGGCAACCTGCCGACAGGATGGGGACAACATTCCGAAAGGAATGCTAATACCGAATGGAGTCCGAGGATGGCATCATCCTTGGATAAAAGATGGCCTCTTAGCAATGCTATCGCCTGTCGATGGGCCTGCGTCTGATTAGCCAGTTGGCGGGGTAACGGCCCACCAAAGCGACGATCAGTAGCCGGTCTGAGAGGATGAACGGCCACATTGGGACTGAGACACGGCCCAGACTCCTACGGGAGGCAGCAGTGGGGAATCTTCCACAATGGGCGAAAGCCTGATGGAGCAACGCCGCGTGAGTGAAGAAGGT…
Otu0485	Fusobacteria	Leptotrichiaceae	Leptotrichia	sp._oral_taxon_219	0	0	0	0	0.118815	0	0	0	0	0	0	0	0	0	0	0	0	0	0	0	0.00565458	AACGCTGACAGAATGCTTAACACATGCAAGTTAATGGGGAAGATATAGCTTGCTATATTGGGAACCATAGCGGACGGGTGAGTAACGCGTAAAGGACTTACCCTCAGGACTGGGATAACAGAGGGAAACTTCTGATAAGACCGGATATAATATATGTATTGCATGATATATATATGAAAGGGAACGCCTGAGGAGAGCTTTGCGTCCTATTAGTTAGTTGGTGGGGTAACGGCCTACCAAGGCGATGATAGGTAGCCGGCCTGAGAGGGTGGACGGCCACAAGGGGACTGAGATACGGCCCTTACTCTTACGGGAGGCAGCAGTGGGGAATATTGGACAATGGAGGTAACTCTGATCCAGCAATTCTGTGTGCATGAAGAAGGTTTTCGGATTGTAAAG…
Otu0486	Bacteroidetes	Prevotellaceae	Prevotella	Prevotella_unclassified	0	0	0	0	0	0	0	0.12248	0	0	0	0	0	0	0	0	0	0	0	0.0177487	0	AACGCTAGCTACAGGCTTAACACATGCAAGTCGAGGGGAAACGACATTGAAGCTTGCTTCGATGGTCGTCGACCGGCGCACGGGTGAGTAACGCGTATCCAACCTGCCTCTGACTAGGGGATAACCCGGCGAAAGTCGGACTAATACCTTATGGCATCGTCTGCGGGCATCCAACGACGATTAAAGATTCATCGGTCAGAGATGGGGATGCGTCTGATTAGCTTGTTGGCGGGGTAACGGCCCACCAAGGCGACGATCAGTAGGGGTTCTGAGAGGAAGGTCCCCCACATTGGAACTGAGACACGGTCCAAACTCCTACGGGAGGCAGCAGTGAGGAATATTGGTCAATGGGCGGAAGCCTGAACCAGCCAAGTAGCGTGCAGGATGACGGCCCTATGG…
Otu0487	Firmicutes	Veillonellaceae	Selenomonas	Selenomonas_unclassified	0	0	0	0	0	0	0	0.140666	0	0	0	0	0	0	0	0	0	0	0	0	0	AACGCTGGCGGCGTGCTTAACACATGCAAGTCGAACGGAGCGAATGAAAGCTTGCTTTTATGAGCTTAGTGGCAAACGGGTGAGTAACACGTAGACAACCTGCCGACAGGATGGGGACAACATTCCGAAAGGAATGCTAATACCGAATGAAGTCAGAGAAGGGCATCCTTTTCTGATGAAAGATGGCCTCTGAACATGCTATCACCTGTCGATGGGTCTGCGTCTGATTAGCTAGTTGGTGAGGTAACGGCTCACCAAGGCGACGATCAGTAGCCGGTCTGAGAGGATGAACGGCCACATTGGGACTGAGACACGGCCCAGACTCCTACGGGAGGCAGCAGTGGGGAATCTTCCGCAATGGGCGCAAGCCTGACGGAGCAACGCCGCGTGAGTGAAGAA…
Otu0488	Bacteroidetes	Prevotellaceae	Alloprevotella	Alloprevotella_unclassified	0	0	0	0	0	0	0	0	0	0	0	0	0	0	0	0.136509	0	0	0	0	0	AACGCTAGCTACAGGCTTAACACATGCAAGTCGAGGGGCAGCGGGCAGAAAGCTTGCTTTCTGTGCCGGCGACCGGCGCACGGGTGCGTAACGCGTATCGAACCTACCACATACTCAGGGATAGCCTTGCGAAGGTAAGATTAATACCTGATGTTATTAAACAATCGCATGATAGTTTAATCAAAGATTTATTGGTATGTGATGGCGATGCGTCTGATTAGGTAGTAGGCGGGGTAACGGCCCACCTAGCCATCGATCAGTAGGGGTTCTGAGAGGAAGGTCCCCCACATTGGAACTGAGACACGGTCCAAACTCCTACGGGAGGCAGCAGTGAGGAATATTGGTCAATGGACGGAAGTCTGAACCAGCCAAGTAGCGTGCAGGATGACGGCCCTCCGG…
Otu0489	Firmicutes	Veillonellaceae	Veillonellaceae_[G-1]	sp._oral_taxon_135	0	0	0	0	0	0	0	0	0	0	0	0	0	0.108801	0	0.0300751	0	0	0	0	0	AACGCTGGCGGCGTGCTTAACACATGCAAGTCGAACGGAGCTATTTATTTCGGTAGATAGCTTAGTGGCAAACGGGTGAGTAACGCGTAGGCAACCTACCCTCAGGATGGGGACAACGGCTCGAAAGAGCCGCTAATACCGAATGACGTGTCTCTTTCACATGAAAGAGACACTAAAGATGGGTCAAACCATCGCCTGAGGATGGGCCTGCGTCTGATTAGCCAGTTGGTGAGGTAACGGCTCACCAAAGCAACGATCAGTAGCCGGTCTGAGAGGATGAACGGCCACAATGGGACTGAGACACGGCCCATACTCCTACGGGAGGCAGCAGTGGGGAATCTTCCGCAATGGGCGAAAGCCTGACGGAGCAACGCCGCGTGAGTGAAGAAGGTCTTCGGA…
Otu0490	Actinobacteria	Corynebacteriaceae	Corynebacterium	matruchotii	0	0.0018178	0	0	0	0	0	0.00612398	0	0	0	0	0	0	0	0	0	0	0.147772	0	0	AACGCTGGCGGCGTGCTTAACACATGCAAGTCGAACGGAAAGGCCCCCACTTTTTTGGTGGGGGTGCTCGAGTGGCGAACGGGTGAGTAACACGTGGGTGATCTGCCCTGTACTTCGGGATAAGCTTGGGAAACTGGGTCTAATACCGGATAGGACCATGGTTTAGTGTCTCATGGTGGAAAGATTATTGTTTTGGTGCAGGATGAGCTCGCGGCCTATCAGCTTGTTGGTGGGGTAATGGCCTACCAAGGCGTCGACGGGTAGCCGGCCTGAGAGGGTGGACGGCCACATTGGGACTGAGATACGGCCCAGACTCCTACGGGAGGCAGCAGTGGGGAATATTGCACAATGGGCGCAAGCCTGATGCAGCGACGCCGCGTGGGGGATGACGGCCTTCGG…
Otu0491	Bacteroidetes	Prevotellaceae	Prevotella	sp._oral_taxon_317	0	0	0	0	0	0	0	0	0	0	0	0	0	0.0903602	0.0209706	0.0216109	0	0	0	0	0	AACGCTAGCTACAGGCTTAACACATGCAAGTCGCGGGGCAGCATGGGGGTTGCTTGCAATCCCTGATGGCGACCGGCGCACGGGTGAGTAACGCGTATCCAACCTGCCCTTCACCACGGGATCGCCCGGCGAAAGTCGGACTAATACCGTATGTTGTCCATTGACGGCATCCGATTTGGACGAAAGGCTTTGCGGTGGGGGATGGGGATGCGTCCGATTAGCTTGACGGCGGGGTAACGGCCCACCGTGGCGACGATCGGTAGGGGTTCTGAGAGGAAGGTCCCCCACACTGGAACTGAGACACGGTCCAGACTCCTACGGGAGGCAGCAGTGAGGAATATTGGTCAATGGGCGGAAGCCTGAACCAGCCAAGTAGCGTGCAGGATGACGGCCCTATGG…
Otu0492	Actinobacteria	Actinomycetaceae	Actinomyces	sp._oral_taxon_178	0	0	0	0	0.00207608	0	0	0.133429	0	0	0	0	0	0	0	0	0	0	0	0	0	AACGCTGGCGGCGTGCTTAACACATGCAAGTCGAACGCGCCTGTCCTCTGGGTTTCTGGGGGGTGGGTGAGTGGCGAACGGGTGAGTAACACGTGAGTAACCTGCCCCCTTCTTCGGGATAACGGTCTGAAAGGGCTGCTAATACCGGGTATTCACTGGTCTCCGCATGGGGTCTGGTGGAAAGGGTTTTTTTCTGGTGGGGGATGGGCTCGCGGCCTATCAGCTTGTTGGTGGGGTGATGGCCCACCAAGGCTTTGACGGGTAGCCGGCCTGAGAGGGTGACCGGTCACATTGGGACTGAGATACGGCCCAGACTCCTACGGGAGGCAGCAGTGGGGAATATTGCACAATGGGCGCAAGCCTGATGCAGCGACGCCGCGTGAGGGATGGAGGCCTTCG…
Otu0493	Actinobacteria	Atopobiaceae	Olsenella	sp._oral_taxon_809	0	0.0145424	0	0.015219	0	0	0	0	0	0.0485011	0	0	0.0394568	0	0	0	0	0	0	0	0	AACGCTGGCGGCGCGCCTAACACATGCAAGTCGAACGGTTAAGACGCCTTCGGGCGTGTATAAAGTGGCGAACGGCTGAGTAACACGTGGGCAACCTGCCCCTCGCACCGGGACAGCCTCGGGAAACCGTGGTTAATACCGGATACTCCGCGCACCCCGCATGGGGCGCGCGGGAAAGCCCAGACGGCGAGGGATGGGCCCGCGGCCTGTTAGCTAGTTGGTGGGGCAACGGCCCACCAAGGCGATGATGGGTAGCCGGGTTGAGAGACCGACCGGCCAGATTGGGACTGAGACACGGCCCAGACTCCTACGGGAGGCAGCAGTGGGGAATCTTGCACAATGGGCGAAAGCCTGATGCAGCGACGCCGCGTGCGGGACGAAGGCCTTCGGGTCGTAAAC…
Otu0494	Firmicutes	Veillonellaceae	Selenomonas	Selenomonas_unclassified	0	0	0	0	0.0245935	0	0	0	0	0	0	0	0	0.0226823	0.000681971	0.0805005	0	0	0	0	0	AACGCTGGCGGCGTGCTTAACACATGCAAGTCGAACGGGATGATTTAGAAGCTTGCTTTTAGAGAATCTAGTGGCAAACGGGTGAGTAACACGTAGACAACCTGCCGACAGGATGGGGACAACATTCCGAAAGGAATGCTAATACCGAATGAAGTCAGAGAAGGGCATCCTTTTCTGATGAAAGATGGCCTCTGAATATGCTATCACCTGTCGATGGGTCTGCGTCTGATTAGCTAGTTGGTGAGGTAACGGCTCACCAAGGCGACGATCAGTAGCCGGTCTGAGAGGATGAACGGCCACATTGGGACTGAGACACGGCCCAGACTCCTACGGGAGGCAGCAGTGGGGAATCTTCCGCAATGGGCGCAAGCCTGACGGAGCAACGCCGCGTGAGTGAAG…
Otu0495	Firmicutes	Veillonellaceae	Selenomonas	Selenomonas_unclassified	0	0	0	0	0	0	0	0	0	0	0	0	0	0.0167812	0.104853	0.00306154	0	0	0	0	0	AACGCTGGCGGCGTGCTTAACACATGCAAGTCGAACGGGATAATTTGAGAGCTTGCTCTTAGAGAATCTAGTGGCAAACGGGTGAGTAACACGTAGACAACCTGCCGACAGGATGGGGACAACATTCCGAAAGGAATGCTAATACCGAATGAAGTCGAGGGAGGGCATCCTCTCTCGATGAAAGATGGCCTCTTTTTATGCTATCACCTGTCGATGGGTCTGCGTCTGATTAGCTGGTTGGTGAGGTAACGGCTCACCAAGGCGACGATCAGTAGCCGGTCTGAGAGGATGAACGGCCACATTGGGACTGAGACACGGCCCAGACTCCTACGGGAGGCAGCAGTGGGGAATCTTCCGCAATGGGCGCAAGCCTGACGGAGCAACGCCGCGTGAGTGAAG…
Otu0496	Actinobacteria	Corynebacteriaceae	Corynebacterium	matruchotii	0	0	0	0	0	0	0	0	0	0	0	0	0	0	0.122243	0	0	0	0	0	0	AACGCTGGCGGCGTGCTTAACACATGCAAGTCGAACGGAAAGGCCCGCATTACTTTTGTGGTGGGGGTGCTCGAGTGGCGAACGGGTGAGTAACACGTGGGTGATCTGCCCTGCACTTCGGGATAAGCTTGGGAAACTGGGTCTAATACCGGATAGGACCATGGTTTAGCATCTCATGGTGGAAAGATATTGTTTTGGTGTAGGATGAGCCCGCGGCCTATCAGCTTGTTGGTGGGGTAATGGCCTACCAAGGCGTCGACGGGTAGCCGGCCTGAGAGGGTGGACGGCCACATTGGGACTGAGATACGGCCCAGACTCCTACGGGAGGCAGCAGTGGGGAATATTGCACAATGGGCGCAAGCCTGATGCAGCGACGCCGCGTGGGGGATGACGGCCTTC…
Otu0497	Actinobacteria	Corynebacteriaceae	Corynebacterium	matruchotii	0	0	0	0	0	0	0	0.0599408	0	0	0	0	0	0	0	0	0	0	0.0816083	0	0	AACGCTGGCGGCGTGCTTAACACATGCAAGTCGAACGGAAAGGCCCCCACCATTTTTGGTGGGGGTGCTCGAGTGGCGAACGGGTGAGTAACACGTGGGTGATCTGCCCTGCACTTCGGGATAAGCTTGGGAAACTGGGTCTAATACCGGATAGGACCATGGTTTAGTGTCTCATGGTGGAAAAATATTGTTTTGGTGCAGGATGAGCTCGCGGCCTATCAGCTTGTTGGTGGGGTAATGGCCTACCAAGGCGTCGACGGGTAGCCGGCCTGAGAGGGTGGACGGCCACATTGGGACTGAGATACGGCCCAGACTCCTACGGGAGGCAGCAGTGGGGAATATTGCACAATGGGCGCAAGCCTGATGCAGCGACGCCGCGTGGGGGATGACGGCCTTCGG…
Otu0498	Firmicutes	Lactobacillaceae	Lactobacillus	salivarius	0	0	0.177199	0	0	0	0	0	0	0	0	0	0	0	0	0	0	0	0	0	0	AACGCTGGCGGCGTGCCTAATACATGCAAGTCGAACGAAACTTTCTTACACCGAATGCTTGCGTTCACCGTAAGGAGTTGAGTGGCGGACGGGTGAGTAACACGTGGGTAACCTGCCTGAAAGAAGGGGATAACACTTGGAAACAGGTGCTAATACCGTATATCTCTAAGGATCGCATGATCCTTAGATGAAAGATGGTTCTGCTATCGCTTTTAGATGGACCCGCGGCGTATTAACTAGTTGGTGGGGTAACGGCCTACCAAGGTGATGATACGTAGCCGAACTGAGAGGTTGATCGGCCACATTGGGACTGTGACACGGCCCAAACTCCTACGGGAGGCAGCAGTAGGGAATCTTCCACAATGGACGCAAGTCTGATGGAGCAACGCCGCGTGAGTG…
Otu0499	Firmicutes	Lactobacillaceae	Lactobacillus	gasseri(84)	0	0	0.00297813	0	0	0.0491338	0.0428138	0	0	0	0	0	0	0	0	0	0	0	0.0386126	0	0	AACGCTGGCGGCGTGCCTAATACATGCAAGTCGAGCGAGCTTGCCTAGATGAATTTGGTGCTTGCACCAAATGAAACTAGATACAAGCGAGCGGCGGACGGGTGAGTAACACGTGGGTAACCTGCCCAAGAGACTGGGATAACACCTGGAAACAGATGCTAATACCGGATAACAACACTAGACGCATGTCTAGAGTTTAAAAGATGGTTCTGCTATCACTCTTGGATGGACCTGCGGTGCATTAGCTAGTTGGTAAGGTAACGGCTTACCAAGGCAATGATGCATAGCCGAGTTGAGAGACTGATCGGCCACATTGGGACTGAGACACGGCCCAAACTCCTACGGGAGGCAGCAGTAGGGAATCTTCCACAATGGGCGCAAGCCTGATGGAGCAACACC…
Otu0500	Firmicutes	Veillonellaceae	Veillonellaceae_[G-1]	sp._oral_taxon_145	0	0	0	0	0	0	0	0	0	0	0	0	0	0	0	0	0	0	0	0.114775	0	AACGCTGGCGGCGTGCTTAACACATGCAAGTCGAACGGAGCGATTTATTTCGGTAAATCGCTTAGTGGCAAACGGGTGAGTAACGCGTAGGCAACCTGCCCTCAGGATGGGGACAACGGCTCGAAAGAGCCGCTAATACCGAATGACGTAACTTTTTCACATGGAAGAGATACTAAAGATGGGTCAAACCATCGCCCGAGGATGGGCCTGCGTCTGATTAGCCAGTTGGTGAGGTAACGGCTCACCAAAGCAACGATCAGTAGCCGGTCTGAGAGGATGAACGGCCACAATGGGACTGAGACACGGCCCATACTCCTACGGGAGGCAGCAGTGGGGAATCTTCCGCAATGGGCGCAAGCCTGACGGAGCAACGCCGCGTGAGTGAAGAAGGTCTTCGGA…
Otu0501	Actinobacteria	Actinomycetaceae	Actinomyces	Actinomyces_unclassified	0	0	0	0	0	0	0	0.0953857	0.0270294	0	0	0	0	0	0	0	0	0	0	0	0	AACGCTGGCGGCGTGCTTAACACATGCAAGTCGAACGGTGAAGGGGCCTGCTTTTGTGGGTCCTGGATGAGTGGCGAACGGGTGAGTAACACGTGAGTAACCTGCCCCCTTCTTCTGGATAACCGCATGAAAGTGTGGCTAATACGGGATATTCTGTGCCTGCTGCATGGTGGGTGTGGGAAAGATTGCGCCCTCTTTGGGTGTTTTTGGTGGGGGATGGGCTCGCGGCCTATCAGCTTGTTGGTGGGGTGATGGCCTACCAAGGCGGTGACGGGTAGCCGGCCTGAGAGGGTGGACGGTCACACTGGGACTGAGACACGGCCCAGACTCCTACGGGAGGCAGCAGTGGGGAATATTGCACAATGGGCGCAAGCCTGATGCAGCGACGCCGCGTGAGGG…
Otu0502	Firmicutes	Veillonellaceae	Selenomonas	noxia	0	0	0	0	0	0	0	0	0	0	0	0	0	0	0.0966694	0	0	0	0.0208717	0	0	AACGCTGGCGGCGTGCTTAACACATGCAAGTCGAACGGAGCGAATGAAAGCTTGCTTTTATAAGCTTAGTGGCAAACGGGTGAGTAACACGTAGACAACCTGCCGACAGGATGGGGACAACATTCCGAAAGGAATGCTAATACCGAATGAAGCGCAGGAGAGGCATCTCTCCTGCGTGAAAGATGGCCTCTGAATATGCTATCACCTGTTGATGGGTCTGCGTCTGATTAGCTGGTAGGTGAGGTAACGGCTCACCTAGGCGACGATCAGTAGCCGGTCTGAGAGGATGAACGGCCACATTGGGACTGAGACACGGCCCAGACTCCTACGGGAGGCAGCAGTGGGGAATCTTCCGCAATGGGCGCAAGCCTGACGGAGCAACGCCGCGTGAGTGAAGAA…
Otu0503	Bacteroidetes	Prevotellaceae	Prevotella	oris	0	0	0	0	0	0	0	0	0.111905	0	0	0	0	0	0	0	0	0	0	0.00219746	0	AACGCTGGCTACAGGCTTAACACATGCAAGTCGAGGGGAAACGACGGGGAAGCTTGCTTCCTCGGGCGTCGACCGGCGCACGGGTGAGTAACGCGTATCCAACCTGCCTCTGACTGAGGGATAACCCGTCGAAAGTCGGCCTAATACCTCATGGCATCGTCTGCGGGCATCCAACGACGATTAAAGATTTCATCGGTCAGGGATGGGGATGCGTCTGATTAGCTTGTTGGCGGGGTAACGGCCCACCAAGGCGACGATCAGTAGGGGTTCTGAGAGGAAGGTCCCCCACATTGGAACTGAGACACGGTCCAAACTCCTACGGGAGACAGCAGTGAGGAATATTGGTCAATGGGCGAGAGCCTGAACCAGCCAAGTAGCGCGCAGGAAGACGGCCCTATG…
Otu0504	Firmicutes	Veillonellaceae	Veillonellaceae_[G-1]	sp._oral_taxon_150	0	0	0	0	0.013734	0	0	0	0	0	0	0	0	0	0	0	0	0	0	0.0968571	0	AACGCTGGCGGCGTGCTTAACACATGCAAGTCGAACGGAGCTATTTATTTCGGTAGACAGCTTAGTGGCAAACGGGTGAGTAACGCGTAGGCAACCTGCCCTTAGGATGGGGACAACGGCCCGAAAGGACCGCTAATACCGAATGCACTCTAACTTCCGCATGGAAGAAAGAGAAAAGATGGTGCAAGCCATCGCCGAAGGAAGGGCCTGCGTCTGATTAGCCAGTTGGTGAGGTAACGGCCCACCAAAGCGACGATCAGTAGCCGGTCTGAGAGGATGAACGGCCACAATGGGACTGAGACACGGCCCATACTCCTACGGGAGGCAGCAGTGGGGAATCTTCCGCAATGGGCGAAAGCCTGACGGAGCAACGCCGCGTGAGTGAAGAAGGTCTTCGGA…
Otu0505	Firmicutes	Lachnospiraceae_[XIV]	Lachnospiraceae_[G-8]	sp._oral_taxon_500	0	0	0	0	0	0	0	0	0	0	0	0	0	0	0	0.118139	0	0	0	0	0	AACGCTGGCGGCATGCCTAACACATGCAAGTTGAACGAGAAGTTCTGGAACAAGTCTTCGGACAAGGGAAGGAACAGAAAGTAGCGAACGGGTGAGTAACGCGTGGGCAACCAACCTTACACAGGGGGATAACACAGAGAAATTTGTGCTAATACCGCATAAGCGCACAGTACCGCATGGTACGGTGTGAAAAACTCCGGTGGTGTAAGACGGGCCCGCGTCTGATTAGCTAGTTGGTGAGGTAAAGGCTCACCAAGGCGACGATCAGTAGCCGACCTGAGAGGGTGATCGGCCACATTGGGACTGAGACACGGCCCAAACTCCTACGGGAGGCAGCAGTGGGGGATATTGCACAATGGAGGGAACTCTGATGCAGCAATGCCGCGTGAAGGAAGAAGG…
Otu0506	Spirochaetes	Spirochaetaceae	Treponema	socranskii	0	0.00264408	0	0.0143543	0.00574914	0	0	0.00723743	0	0	0	0	0	0.0309806	0.024551	0.00414208	0	0	0	0.0150441	0.0103971	AACGCTGGCGGCGCGTCTTAACCATGCAAGTCGAGCGGCAGGCAGCAATGCCGAGAGCGGCGGACTGGTGAGTAACACGTGGATAACGAACCCCGATGCCCGGGACAGCCTGTAGAAATAGAGGGTAATACCGGATAGATCACTGTTTACGGAAGGTAGACAGCGGGAAGGGAGCTTCGGCTCCGCGCCGGGATCGGTCTGCGGCCCATCAGCTGGACGGCGGGGTAAGGGCCCGCCGTGGCGAGGACGGGTATCCGGCCTGAGAGGGCGGACGGACACATTGGGACTGAGATACGGCCCAGACTCCTACGGGAGGCAGCAGGTAAGAATATTCCGCAATGGGGGGAACCCTGACGGAGCGACGCCGCGTGAACGAAGAAGGCCGGAAGGTTGTAAAGT…
Otu0507	Firmicutes	Streptococcaceae	Streptococcus	Streptococcus_unclassified	0	0	0	0	0.103005	0	0	0	0	0	0	0	0	0	0	0	0	0	0	0	0	AACGCTGGCGGCGTGCCTAATACATGCAAGTAGAACGCTGAAGAGAGGGGCTTGCTCTTCTTGGATGGGTTGCGAACGGGTGAGTAACGCGTAGGTAACCTGCCTGGTAGCGGGGGATAACTATTGGAAACGATAGCTAATACCGCATAAAAGTAGTTATTGCATGATAACTGTTTGAAAGGTGCAAATGCATCACTACCAGATGGACCTGCGTTGTATTAGCTAGTTGGTGGGGTAACGGCTCACCAAGGCAACGATACATAGCCGACCTGAGAGGGTGATCGGCCACACTGGGACTGAGACACGGCCCAGACTCCTACGGGAGGCAGCAGTAGGGAATCTTCGGCAATGGACGGAAGTCTGACCGAGCAACGCCGCGTGAGTGAAGAAGGTTTTCGG…
Otu0508	Spirochaetes	Spirochaetaceae	Treponema	Treponema_unclassified	0	0	0	0	0	0	0	0.11951	0	0	0	0	0	0	0	0	0	0	0	0	0	AACGCTGGCGGCGCGTCTTAAGCATGCAAGTCGGACGGCAAGAAGGGGCTCGCCCCTTCCTAGAGTGGCGGACTGGTGAGTAACGCGTGGACGACGCGCCCACCCGACGGGGACAGCCGGTAGAAATACCGGATAATACCGGATGATCTCTTTTGGAATAAAGGCGAAAGAGGAAAGCGGCTCCGGCCGCGCGGGTGGAGCGGTCCGCGTCCTATCAGCTAGTCGGCGGGGTGAAGGCTCGCCGAGGCGACGACGGGTATCCGGCCTGAGAGGGTGGACGGACACATTGGGACTGAGATACGGCCCGGACTCCTACGGGAGGCAGCAGCTAAGAATATTCCGCAATGGGGGGAACCCCGACGGAGCGACGCCGCGTGGACGATGAAGGCCGGAAGGTTG…
Otu0509	Proteobacteria	Cardiobacteriaceae	Cardiobacterium	hominis	0	0	0	0	0.102526	0	0	0	0	0	0	0	0	0	0	0	0	0	0	0	0	AACGCTGGCGGCATGCTTAACACATGCAAGTCGAACGGAAACGATGGAGCTTGCTCCAGGCGTCGAGTGGCGGACGGGTGAGTAATGCATGGGAATCTGCCTTTTGCTGGGGGATAACGTAGGGAAACTTACGCTAATACCGCATAAGACCTGAGGGTGAAAGCGGGGGACCGAAAGGCCTCGCGGCGAGAGATGAGCCCATGCTGGATTAGCTAGTTGGTGGGGTAAAGGCTTACCAAGGCGACGATCCATAGCTGGTCTGAGAGGATGATCAGCCACACTGGGACTGAGACACGGCCCAGACTCCTACGGGAGGCAGCAGTGGGGAATATTGGACAATGGGGGGAACCCTGATCCAGCAATGCCGCGTGTGTGAAGAAGGCCTTCGGGTTGTAAAGC…
Otu0510	Firmicutes	Lachnospiraceae_[XIV]	Johnsonella	sp._oral_taxon_166	0	0.102954	0	0	0	0	0	0.00334035	0	0	0	0	0	0	0	0	0	0	0	0	0	AACGCTGGCGGCGTGCTTAACACATGCAAGTCGAACGAAGCGTATTCAAGCGAAGTTTTCGGACAAAGCGAGGATATGACTTAGTGGCGGACGGGTGAGTAACGCGTGGGCAACCTGCCTTTCACAGCGGGATAACGGAGGGAAGCTTCTGCTAATACCGCATATACCTTTATAACGCATGTTAGGGAGGGGAAAGAATTATCGGTGAGAGATGGGCCCGCGTCCGATTAGATAGTTGGTGGGGTAACAGCCTACCAAGTCAACGATCGGTAGCCGGCTTGAGAGAGTGAACGGCCACATTGGGACTGAGACACGGCCCAAACTCCTACGGGAGGCAGCAGTGGGGGATATTGGACAATGGGGGCAACCCTGATCCAGCGACGCCGCGTGAGTGAAGAA…
Otu0511	Proteobacteria	Desulfovibrionaceae	Desulfovibrio	Desulfovibrio_unclassified	0	0.104606	0	0	0	0	0	0	0	0	0	0	0	0	0	0	0	0	0	0	0	AACGCTGGCGGCGTGCTTAACACATGCAAGTCGAACGTGAAAGGGGCTTCGGCCCCGAGTAAAGTGGCGCACGGGTGAGTAACGCGTGGACAATCTGCCCTTATGAGTGGGATAACAGTTGGAAACGACTGCTAATACCGCATACGCTCAGGAATGACTTTTTGAGGAAAGGCGGCCTCTGCATGCAAGCTGTCGCATAAGGATGAGTCCGCGTCCCATTAGCTTGTTGGTGGGGTAACGGCCTACCAAGGCAACGATGGGTAGCCGATTTGAGAGGATGATCGGCCACACTGGAACTGAAACACGGTCCAGACTCCTACGGGAGGCAGCAGTGGGGAATATTGCGCAATGGGCGAAAGCCTGACGCAGCGACGCCGCGTGAGGGATGAAGGTTTTCGG…
Otu0512	Firmicutes	Veillonellaceae	Selenomonas	sputigena	0	0	0	0	0	0	0	0.117469	0	0	0	0	0	0	0	0	0	0	0	0	0	AACGCTGGCGGCGTGCTTAACACATGCAAGTCGAACGGGAACCTTTATTTCGGTAAAGGTGAGAGTGGCAAACGGGTGAGTAACACGTAGGCAACCTGCCGACAGGATGGGGACAACATTCCGAAAGGAATGCTAATACCGAATGGAGTCCGGAGATGGCATCATCTCCGGATAAAAGATGGCCTCTTAGCAATGCTATCGCCTGTCGATGGGCCTGCGTCTGATTAGCCAGTTGGCGGGGTAACGGCCCACCAAAGCGACGATCAGTAGCCGGTCTGAGAGGATGAACGGCCACATTGGGACTGAGACACGGCCCAGACTCCTACGGGAGGCAGCAGTGGGGAATCTTCCACAATGGGCGAAAGCCTGATGGAGCAACGCCGCGTGAGTGAAGAAGGT…
Otu0513	Spirochaetes	Spirochaetaceae	Treponema	socranskii	0	0	0	0	0.0566929	0	0	0.0115057	0	0	0	0	0	0	0.0179017	0.0154878	0	0.000473913	0	0	0.00218887	AACGCTGGCGGCGCGTCTTAACCATGCAAGTCGAGCGGCAGGCAGCAATGCCGAGAGCGGCGGACTGGTGAGTAACACGTGGATAACGTACCCCGCTGACCGGGACAGCCTGTAGAAATAGAGGGTGATACCGGATAGATCACTGTTTACGGAAGGTAGACAGCGGGAAAGGAGCTTCGGCTCCGCGACGGGATCGGTCTGCGGCCCATCAGCTAGACGGCGGGGTAATGGCCCGCCGTGGCGAGGACGGGTATCCGGCCTGAGAGGGCGGACGGACACATTGGGACTGAGATACGGCCCAGACTCCTACGGGAGGCAGCAGGTAAGAATATTCCGCAATGGGGGAAACCCTGACGGAGCGACGCCGCGTGAACGAAGAAGGCCGGAAGGTTGTAAAGT…
Otu0514	Actinobacteria	Actinomycetaceae	Actinomyces	naeslundii	0	0.0186738	0	0.0378747	0	0	0	0	0.00585351	0.0406835	0	0	0	0	0	0	0	0	0	0	0	AACGCTGGCGGCGTGCTTAACACATGCAAGTCGAACGGTGAAGGGGCCTGCTTTTGTGGGTCCTGGATGAGTGGCGAACGGGTGAGTAACACGTGAGTAACCTGCCCCCTTCTTCTGGATAACCGCATGAAAGTGTGGCTAATACGGGATATTCTGGGTCTGTCGCATGATGGGTCTGGGAAAGATTGCGCCCTTTTTGGGTGTTTTTGGTGGGGGATGGGCTCGCGGCCTATCAGCTTGTTGGTGGGGTGATGGCCTACCAAGGCGGTGACGGGTAGCCGGCCTGAGAGGGTGGACGGTCACACTGGGACTGAGACACGGCCCAGACTCCTACGGGAGGCAGCAGTGGGGAATATTGCACAATGGGCGCAAGCCTGATGCAGCGACGCCGCGTGAGGG…
Otu0515	Firmicutes	Veillonellaceae	Veillonellaceae_[G-1]	Veillonellaceae_[G-1]_unclassified	0	0	0	0	0	0	0	0	0	0	0	0	0.0969197	0	0	0	0	0	0	0	0	AACGCTGGCGGCGTGCTTAACACATGCAAGTCGAACGGAGCTGTTTATTTCGGTAGATAGCTTAGTGGCAAACGGGTGAGTAACGCGTAGGCAACCTGCCCTCAGGATGGGGACAACGGCTCGAAAGAGCCGCTAATACCGAATGACGTATCCTTTCCACATGGAAGAGATACTAAAGATGGTGCAAGCCATCGCCTAAGGAAGGGCCTGCGTCTGATTAGCCAGTTGGTGAGGTAACGGCCCACCAAAGCAACGATCAGTAGCCGGTCTGAGAGGATGAACGGCCACAATGGGACTGAGACACGGCCCATACTCCTACGGGAGGCAGCAGTGGGGAATCTTCCGCAATGGGCGAAAGCCTGACGGAGCAACGCCGCGTGAGTGAAGAAGGTCTTCGGA…
Otu0516	Bacteroidetes	Bacteroidetes_[F-1]	Bacteroidetes_[G-3]	sp._oral_taxon_899	0	0	0	0	0	0	0	0	0	0	0	0	0	0	0	0	0	0	0	0.104126	0	AACGCTAGCGGCAGGCTTAACACATGCAAGTCGAGGGGCAGCGCGGGTGCAGCAATGCATCTGGCGGCGACCGGCAAAGGGGTGCGTAACGCGTGAGCGACATGCCCGGGACCGGGGTATAACCGGCGGAAACGCCGCCTAATTCCCCATATGACGGCGGGCCTCATGGTCCGCTGTTGAAAACTCCGGTGGTTCCGGATTGGCTCGCGTCCCATTAGGCAGACGGCGGGGTAACGGCCCACCGTACCATCGATGGGTAGGGGTTCTGAGAGGAAGGTCCCCCACAATGGAACTGAGACACGGTCCATACTCCTACGGGAGGCAGCAGTGAGGAATATTGGTCAATGGGCGGAAGCCTGAACCAGCCATGCCGCGTGCGGGACGACGGCCCTACGGGTT…
Otu0517	Firmicutes	Veillonellaceae	Selenomonas	Selenomonas_unclassified	0	0	0	0	0	0	0	0.100025	0	0	0	0	0	0	0.0129575	0	0	0	0	0	0	AACGCTGGCGGCGTGCTTAACACATGCAAGTCGAACGGAGCGAATGAAAGCTTGCTTTTATGAGCTTAGTGGCAAACGGGTGAGTAACACGTAGGCAACCTGCCGACAGGATGGGGACAACATTCCGAAAGGAATGCTAATACCGAATGAAGTCAGAGAAGGGCATCCTTTTCTGATGAAAGATGGCCTCTATTTATAAGCTATCACCTGTCGATGGGCCTGCGTCTGATTAGCTAGTTGGTGAGGTAACGGCTCACCAAGGCGACGATCAGTAGCCGGTCTGAGAGGATGAACGGCCACATTGGGACTGAGACACGGCCCAGACTCCTACGGGAGGCAGCAGTGGGGAATCTTCCGCAATGGGCGCAAGCCTGACGGAGCAACGCCGCGTGAGTGAAG…
Otu0518	Spirochaetes	Spirochaetaceae	Treponema	sp._oral_taxon_237	0	0	0	0	0	0	0	0.11283	0	0	0	0	0	0	0	0	0	0	0	0	0	AACGCTGGCGGCGCGTCTTAAGCATGCAAGTCGAACGGCAAGAGAGGAGCTTGCTTCTCTCCTAGAGTGGCGGACTGGTGAGGAACACGTGGGTAATCTACCCTTAAGATGGGGATAGCTGCTAGAAATAGCAGATAATACCGAATACACTCGATATTTCATAAGAGATTTTGAGGAAAGGAAGCTACGGCTTCGCTTAAGGATGAGCTTGCGTCCCATTAGCTTGTTGGTGAGGTAACGGCCCACCAAGGCGACGATGGGTATCCGGCCTGAGAGGGTGATCGGACACATTGGGACTGAGATACGGCCCAAACTCCTACGGGAGGCAGCAGCTAAGAATATTCCGCAATGGACGGAAGTCTGACGGAGCGACGCCGCGTGGATGAAGAAGGCTGAAAA…
Otu0519	Actinobacteria	Actinomycetaceae	Actinomyces	radicidentis	0	0	0	0	0	0	0.123956	0	0	0	0	0	0	0	0	0	0	0	0	0	0	AACGCTGGCGGCGTGCTTAACACATGCAAGTCGAACGGTGAAGCTCCTGCTTGCTGGGGTGGATGAGTGGCGAACGGGTGAGTAACACGTGAGTAACCTGCCCCCTTCTTCTGGATAACTGCCGGAAACGGTAGCTAATACGGGATACTCATTCCCTGCCGCATGGTGGGGTTTGGAAAGGTTTTTCTGGTGGGGGATGGGCTCGCGGCCTATCAGCTTGTTGGTGGGGTGATGGCCTACCAAGGCTTTGACGGGTAGCCGGCCTGAGAGGGTGGACGGTCACACTGGGACTGAGACACGGCCCAGACTCCTACGGGAGGCAGCAGTGGGGAATATTGCACAATGGGCGCAAGCCTGATGCAGCGACGCCGCGTGAGGGATGAAGGCCTTCGGGTTGTA…
Otu0520	Actinobacteria	Actinomycetaceae	Actinomyces	sp._oral_taxon_525	0	0	0	0	0.0649972	0	0	0.0369295	0	0	0	0	0	0	0	0	0	0	0	0	0	AACGCTGGCGGCGTGCTTAACACATGCAAGTCGAACGGGCCCGCGCCTTTTTTTGGGGGCGGGTTGAGTGGCGAACGGGTGAGTATCACGTGAGTAACCTGCCCTCCTCTCCTGGATAACCGCTTGAAAGGGCGGCTAATACGGGGTGGTCCGGTTGGTCCGCATGGGCCGGCTGGGATAGTTTCATCTTCGGGTGTTTCGGTGGGGGATGGGCTCGCGGCCTATCAGCTTGTTGGTGGGGTGATGGCCTACCAAGGCGGTGACGGGTAGCCGGCCTGAGAGGGTGGGCGGCCACACTGGGACTGGGACACGGCCCAGACTCCTGCGGGAGGCAGCAGTGGGGGGTATTGCACAATGGGCGGAAGCCTGATGCAGCGACGTCGCGTGAGGGATGGAGGC…
Otu0521	Bacteroidetes	Prevotellaceae	Prevotella	Prevotella_unclassified	0	0	0	0	0	0	0	0.0714465	0	0	0	0	0	0	0	0	0	0	0	0.0229888	0.0151397	AACGCTAGCTACAGGCTTAACACATGCAAGTCGAGGGGCAGCATAAAGATTGCTTGCAATTTTTGATGGCGACCGGCGCACGGGTGAGTAACGCGTATCCAACCTACCTATGACATAGGGATAATCCGGCGAAAGTCGGCCTAATACCTTATATAGTTTATCGTTGGCATCTTCTATGAACAAAAGATTTATCGGTTATAGATGGGGATGCGTCTGATTAGTTTGTTGGCGGGGTAACGGCCCACCAAGGCATCGATCAGTAGGGGTTCTGAGAGGAAGGTCCCCCACATTGGAACTGAGACACGGTCCAAACTCCTACGGGAGGCAGCAGTGAGGAATATTGGTCAATGGGCGTAAGCCTGAACCAGCCAAGTAGCGTGCAGGACGACTGCCCTATGG…
Otu0522	Actinobacteria	Actinomycetaceae	Actinomyces	cardiffensis	0	0.000165255	0	0	0	0	0	0.0610543	0	0	0	0	0	0	0.012787	0	0	0.0260652	0	0	0.0062018	AACGCTGGCGGCGTGCTTAACACATGCAAGTCGAACGATGATGCGGTGCTTGCACCGTTGATTAGTGGCGAACGGGTGAGTAACACGTGAGTAACCTGCCCTCTTCTTTGGGATAACGGTCTGAAAGGGCTGCTAATACTGAATATTCACATGTCTTCGCATGGGGGTGTGTGGAAAGAGATGCTTTTGGGTGTTTTTGGTGGGGGATGGGCTCGCGGCCTATCAGCTTGTTGGTGGGGTAGTGGCCTACCAAGGCTTTGACGGGTAACCGGCCTGAGAGGGTGACCGGTCACATTGGGACTGAGATACGGCCCAGACTCCTACGGGAGGCAGCAGTGGGGAATTTTGCACAATGGACGCAAGTCTGATGCAGCGACGCCGCGTGAGGGATGTAGGCCT…
Otu0523	Firmicutes	Lactobacillaceae	Lactobacillus	Lactobacillus_unclassified	0	0	0.149403	0	0	0	0	0	0	0	0	0	0	0	0	0	0	0	0	0	0	AACGCTGGCGGCGTGCCTAATACATGCAAGTCGAACGAGTTCTGATTATTGAAAGGTGCTTGCATCTTGATTTAATTTTGAACGAGTGGCGGACGGGTGAGTAACACGTGGGTAACCTGCCCTTAAGTGGGGGATAACATTTGGAAACAGATGCTAATACCGCATAAATCCAAGAACCGCATGGTTCTTGGCTGAAAGATGGCGTAAGCTATCGCTTTTGGATGGACCCGCGGCGTATTAGCTAGTTGGTGAGGTAACGGCTCACCAAGGCAATGATACGTAGCCGAACTGAGAGGTTGATCGGCCACATTGGGACTGAGACACGGCCCAAACTCCTACGGGAGGCAGCAGTAGGGAATCTTCCACAATGGGCGCAAGCCTGATGGAGCAACACCGCGT…
Otu0524	Firmicutes	Veillonellaceae	Selenomonas	Selenomonas_unclassified	0	0.00132204	0	0	0	0	0	0	0	0	0	0	0	0	0.0670037	0.0325964	0	0	0	0.00304263	0	AACGCTGGCGGCGTGCTTAACACATGCAAGTCGAACGGGATAATTTGAGAGCTTGCTCTTAGAGAATCTAGTGGCAAACGGGTGAGTAACACGTAGACAACCTGCCGACAGGATGGGGACAACATTCCGAAAGGAATGCTAATACCGAATGAAGTCGAGGGAGGGCATCCTCTCTCGATGAAAGATGGCCTCTTTTTATGCTATCACCTGTCGATGGGTCTGCGTCTGATTAGCTGGTTGGTGAGGTAACGGCTCACCAAGGCGACGATCAGTAGCCGGTCTGAGAGGATGAACGGCCACATTGGGACTGAGACACGGCCCAGACTCCTACGGGAGGCAGCAGTGGGGAATCTTCCGCAATGGGCGCAAGCCTGACGGAGCAACGCCGCGTGAGTGAAG…
Otu0525	Bacteroidetes	Prevotellaceae	Prevotella	oulorum	0	0	0	0.103593	0	0	0	0	0	0	0	0	0	0	0	0	0	0	0	0	0	AACGCTAGCTACAGGCTTAACACATGCAAGTCGAGGGGAAACGATGAGAGAGCTTGCTCTTTCAGGCGTCGACCGGCGCACGGGTGAGTAACGCGTATCCAACCTGCCCATTACAGGGGAATAACCTTGCGAAAGTAAGACTAATGCCCCATGGTATTCTCAGCAGACATCTAATGAGGATTAAAGATTTATCGGTAATGGATGGGGATGCGTCTGATTAGCTTGTTGGCGGGGTAACGGCCCACCAAGGCGACGATCAGTAGGGGTTCTGAGAGGAAGGTCCCCCACATTGGAACTGAGACACGGTCCAAACTCCTACGGGAGGCAGCAGTGAGGAATATTGGTCAATGGACGAGAGTCTGAACCAGCCAAGTAGCGTGCAGGATGACGGCCCTATGG…
Otu0526	Actinobacteria	Corynebacteriaceae	Corynebacterium	matruchotii	0	0	0	0	0	0	0	0	0	0	0	0	0	0	0	0	0.0976062	0	0	0	0	AACGCTGGCGGCGTGCTTAACACATGCAAGTCGAACGGAAAGGCCCCCACCTTTTTGGTGGGGGTGCTCGAGTGGCGAACGGGTGAGTAACACGTGGGTGATCTGCCCCGTACTTCGGGATAAGCTTGGGAAACTGGGTCTAATACCGGATAGGACCATGGTTTAGTGTCTCATGGTGGAAAGATTATTGTTTTGGTGCAGGATGAGCTCGCGGCCTATCAGCTTGTTGGTGGGGTAATGGCCTACCAAGGCGTCGACGGGTAGCCGGCCTGAGAGGGTGGACGGCCACATTGGGACTGAGATACGGCCCAGACTCCTACGGGAGGCAGCAGTGGGGAATATTGCACAATGGGCGCAAGCCTGATGCAGCGACGCCGCGTGGGGGATGACGGCCTTCGG…
Otu0527	Proteobacteria	Comamonadaceae	Comamonadaceae_unclassified	Comamonadaceae_unclassified	0	0.0796528	0	0	0.00431185	0	0	0	0	0	0	0	0	0.0141995	0	0	0	0	0	0	0	AACGCTGGCGGCATGCTTTACACATGCAAGTCGAACGGCAGCGGAGAGGTGCTTGCACTTCTGCCGGCGAGTGGCGAACGGGTGAGTAATGTATCGGAACGTGCCCAGTAGTGGGGGATAACTACTCGAAAGAGTGGCTAATACCGCATGAGATCTCTGGATGAAAGCGGGGGACCGTAAGGCCTCGCGCTACTGGAGCGGCCGATATCAGATTAGGTAGTTGGTGGGGTAAGGGCCTACCAAGCCTGCGATCTGTAGCTGGTTTGAGAGGACGACCAGCCACACTGGGACTGAGACACGGCCCAGACTCCTACGGGAGGCAGCAGTGGGGAATTTTGGACAATGGGCGCAAGCCTGATCCAGCAATGCCGCGTGCAGGACGAAGGCCTTCGGGTTGTA…
Otu0528	Firmicutes	Peptoniphilaceae	Finegoldia	magna	0	0	0	0	0.00111789	0.0972579	0	0	0	0	0	0	0	0	0	0	0	0	0	0	0	AACGCTGGCGGCGTGCTTAACACATGCAAGTCGAACGGGATTTAGTAGACAGAAGCTTCGGTGGAAGATTACTAATGAGAGTGGCGAACGGGTGAGTAACGCGTGAGCAACCTGCCTATGACAGTGGGATAGCCTCGGGAAACCGGGATTAATACCGCATAAAATCGTAGAAACACATGTTTTAACGGTCAAAGATTTATCGGTCATAGATGGGCTCGCGTCTGATTAGCTAGTTGGTGAGATAACAGCCCACCAAGGCGACGATCAGTAGCCGGTCTGAGAGGATGAACGGCCACATTGGAACTGAGACACGGTCCAAACTCCTACGGGAGGCAGCAGTGGGGAATATTGCACAATGGGGGAAACCCTGATGCAGCGACGCCGCGTGAACGAAGAAGG…
Otu0529	Firmicutes	Lachnospiraceae_[XIV]	Catonella	sp._oral_taxon_164	0	0	0	0	0	0	0	0.104108	0	0	0	0	0	0	0.00119345	0	0	0.00252754	0	0	0	AACGCTGGCGGCGTGCCTAACACATGCAAGTCGAACGGAGATTACAGACGGAAGTTTTCGGATGGAAGTCAGTAATTCTTAGTGGCGGACGGGTGAGTAACGCGTGGGCAACCTGCCCTATACAGGGGGATAGCAGCTGGAAACGGCTGGTAAGACCGCATAAGTCGTTCTGGTCGCATGACCGGGACGGGAAATGAGTAATCAGGTATAGGATGGGCCCGCGTCCGATTAGCCAGTTGGCAGGGTAAGAGCCTACCAAAGCAACGATCGGTAGCCGGACTGAGAGGTCGGACGGCCACATTGGGACTGAGACACGGCCCAAACTCCTACGGGAGGCAGCAGTGGGGGATATTGCACAATGGAGGAAACTCTGATGCAGCGACGCCGCGTGAGTGAAGA…
Otu0530	Firmicutes	Veillonellaceae	Selenomonas	artemidis	0	0	0	0.0176403	0	0	0	0	0	0	0	0	0	0.0451801	0	0	0.0386834	0	0	0	0	AACGCTGGCGGCGTGCTTAACACATGCAAGTCGAACGGAGCGAATGAAAGCTTGCTTTTATGAGCTTAGTGGCAAACGGGTGAGTAACACGTAGACAACCTGCCGATCAGATGGGGACAACATTCCGAAAGGAATGCTAATACCGAATGGCGTGTAGGGGAGGCATCTTCCCTACATGAAAGATGGCCTCTATATATAAGCTATCACTGATCGATGGGTCTGCGTCTGATTAGCTAGTAGGTAAGGTAACGGCTTACCTAGGCGACGATCAGTAGCCGGTCTGAGAGGATGAACGGCCACATTGGGACTGAGACACGGCCCAGACTCCTACGGGAGGCAGCAGTGGGGAATCTTCCGCAATGGGCGCAAGCCTGACGGAGCAACGCCGCGTGAGTGAAG…
Otu0531	Bacteroidetes	Flavobacteriaceae	Bergeyella	sp._oral_taxon_322	0.0932762	0	0	0	0	0	0	0	0	0	0	0	0	0	0	0	0	0	0	0	0	AACGCTAGCGGGAGGCCTAACACATGCAAGCCGAGCGGGATTTGTTGGTTAGCTTGCTAACTAACGATGAGAGCGGCGTACGGGTGCGGAACATGTGTGCAATCTGCCCTTATCAAGGGGATAGCCCAGAGAAATCTGGATTAATACCCTATAACATATGGGATGGCATCATTTCATATTAAAAGCTACGGCGGATAAGGATGAGCACGCACAAGATTAGCTAGTTGGTAAGGTAACGGCTTACCAAGGCGACGATCTTTAGGGGGCCTGAGAGGGTGATCCCCCACACTGGGACTGAGAGACACGGCCCAGACTCCTACGGGAGGCAGCAGTGAGGAATATTGGACAATGGGTGAAAGCCTGATCCAGCCATCCCGCGTGCAGGACGACTGCCCTATG…
Otu0532	Spirochaetes	Spirochaetaceae	Treponema	denticola	0	0	0	0	0.0373694	0	0	0.0478784	0	0	0	0	0	0	0	0	0	0	0	0	0.0160517	AACGCTGACGGCGCGTCTTAAGCATGCAAGTCGAACGGTAAGGGAGAGCTTGCTCTCCCCTAGAGTGGCGGACTGGTGAGTAACGCGTGGGTGACCTGCCCTGAAGATGGGGATAGCTAGTAGAAATATTAGATAATACCGAATAAGCTCATTTACATAAAGGTAGATGAGGAAAGGAGCTACGGCTCCGCTTTAGGATGGGCCCGCGTCCCATTAGCTAGTTGGTGAGGTAAAGGCTCACCAAGGCAACGATGGGTATCCGGCCTGAGAGGGTGAACGGACACATTGGGACTGAGATACGGCCCAAACTCCTACGGGAGGCAGCAGCTAAGAATCTTCCGCAATGGACGAAAGTCTGACGGAGCGACGCCGTGTGAATGAAGAAGGCCGAAAGGTTGT…
Otu0533	Actinobacteria	Actinomycetaceae	Actinomyces	oris	0	0	0	0	0.0328978	0	0.0513766	0	0	0	0	0	0	0	0.0204591	0	0	0	0	0	0	AACGCTGGCGGCGTGCTTAACACATGCAAGTCGAACGGTGAAGGGACCGGCTTTTGCTGGTTCTGGATGAGTGGCGAACGGGTGAGTAACACGTGAGTAACCTGCCCCCTTCTTCTGGATAACCGCATGAAAGTGTGGCTAATACGGGATATTCTGTGCCTGCTGCATGGTGGGTGTGGGAAAGATGCGCCTTCGGGTGTTTTTGGTGGGGGATGGGCTCGCGGCCTATCAGCTTGTTGGTGGGGTGATGGCCTACCAAGGCGGTGACGGGTAGCCGGCCTGAGAGGGTGGACGGTCACACTGGGACTGAGACACGGCCCAGACTCCTACGGGAGGCAGCAGTGGGGAATATTGCACAATGGGCGCAAGCCTGATGCAGCGACGCCGCGTGAGGGATGG…
Otu0534	Firmicutes	Peptostreptococcaceae_[XI]	Peptostreptococcaceae_[XI][G-7]	[Eubacterium]_yurii_subsp._schtitka	0	0	0	0	0	0	0	0.103365	0	0	0	0	0	0.00295054	0	0	0	0	0	0	0	AACGCTGGCGGCGTGCCTAACACATGCAAGTCGAACGGTTGAGTACTTGACTTTTAGTTACTGATTGTAAGAGATGAGTGATTAAAAGTTGAGTACTCGATAGTGGCGGACGGGTGAGTAACGCGTAAGTAATCAACCTGTGACACACGGATAACTGATAGAAATGTCAGCTAATACGAGATGAACTGTTTAAATTGGGAAATGGAAACAGCAAAGCGAAAGCGGTCACAGACGAGCTTGCGTCTGATTAGCTAGTTGGTGGGGTAAGAGCCTACCAAGGCGACGATCAGTAGCCGGCCTGAGAGGGTGAACGGCCACATTGGAACTGAGACACGGTCCAAACTCCTACGGGAGGCAGCAGTGGGGGATATTGCACAATGGGGGGAACCCTGATGCAGC…
Otu0535	Firmicutes	Veillonellaceae	Veillonellaceae_[G-1]	Veillonellaceae_[G-1]_unclassified	0	0	0	0	0	0	0	0	0.0972716	0	0	0	0	0	0	0	0	0	0	0	0	AACGCTGGCGGCGTGCTTAACACATGCAAGTCGAACGGAGCTATTTATTTCGGTAGATAGCTTAGTGGCAAACGGGTGAGTAACGCGTAGGCAACCTGCCCTCAGGATGGGGACAACGGCTCGAAAGAGCCGCTAATACCGAATGAGGTAACTTTTTCACATGGAAGAGATACTAAAGATGGGTCAAACCATCGCCTGAGGATGGGCCTGCGTCTGATTAGCCAGTTGGTGAGGTAACGGCTCACCAAAGCGACGATCAGTAGCCGGTCTGAGAGGATGAACGGCCACAATGGGACTGAGACACGGCCCATACTCCTACGGGAGGCAGCAGTGGGGAATCTTCCGCAATGGGCGAAAGCCTGACGGAGCAACGCCGCGTGAGTGAAGAAGGTCTTCGGA…
Otu0536	Firmicutes	Veillonellaceae	Veillonellaceae_[G-1]	sp._oral_taxon_150	0	0	0	0	0.0206011	0	0	0.00352593	0	0	0	0	0	0	0.00579676	0	0	0	0	0.0637262	0	AACGCTGGCGGCGTGCTTAACACATGCAAGTCGAACGGGAAACTTTATTTCGGTAAAGGATCTAGTGGCAAACGGGTGAGTAACGCGTAGGCAACCTGCCCTCGGGATGGGGACAACGGCTCGAAAGGGCCGCTAATACCGAATGACGTGTCTCTTTCACATGAAAGAGACACTAAAGATGGGTCAAACCATCGCCTGAGGATGGGCCTGCGTCTGATTAGCCAGTTGGTGAGGTAACGGCTCACCAAAGCAACGATCAGTAGCCGGTCTGAGAGGATGAACGGCCACAATGGGACTGAGACACGGCCCATACTCCTACGGGAGGCAGCAGTGGGGAATCTTCCGCAATGGGCGAAAGCCTGACGGAGCAACGCCGCGTGAGTGAAGAAGGTCTTCGGA…
Otu0537	Spirochaetes	Spirochaetaceae	Treponema	lecithinolyticum	0	0.0284238	0	0	0	0	0	0	0	0	0	0	0	0	0.00647873	0	0	0.00252754	0	0.052908	0.00273609	AACGCTGGCGGCGCGTCTTAAACATGCAAGTCGAACGGTAAGGAAGGAGCTTGCTCCTTTCTGAGAGTGGCGGACTGGTGAGTAACACGTGGGTGACATACCTTTTAGATGGGGATAGCTATTAGAAATAGTAGGTAATACCGAATGTGACCGTATCTGTTAGAGGGATACGAGGAAAGGAGCTAAGGCTTCGCTAAAAGAATGGCCCGCGGCCCATTATGCTCGTTGGTGAGGTAACGGCCCACCAAGGCGATGATGGGTATCCGGCCTGAGAGGGTGGACGGACACATTGGGACTGAGATACGGCCCAGACTTCTACGGGAGGCAGCAGTTAAGAATATTCCGCAATGGACGAAAGTCTGACGGAGCGACGCCGCGTGGATGAAGAATGCCGAAAGG…
Otu0538	Proteobacteria	Campylobacteraceae	Campylobacter	gracilis	0	0	0	0.0067448	0.0158101	0	0	0	0	0.0127634	0	0.00389215	0.0098642	0	0.00255739	0	0	0.00458116	0	0.0344832	0	AACGCTGGCGGCGTGCCTAATACATGCAAGTCGAACGGAATTTAAAAGAGCTTGCTCCTTTAAATTTAGTGGCGCACGGGTGAGTAATATATAGCTAATCTGCCCCTTGCTGGAGGACAACAGTTAGAAATGACTGCTAATACTCCATACTCCTTTTTATCATAAGATAAATCGGGAAAGAATTTCGGCAAGGGATGAGACTATATCGTATCAGCTAGTCGGTGGGGTAACGGCCTACCGAGGCTATGACGCGTAACTGGTCTGAGAGGATGATCAGTCACATTGGAACTGAGACACGGTCCAAACTCCTACGGGAGGCAGCAGTAGGGAATATTGCGCAATGGGGGAAACCCTGACGCAGCAACGCCGCGTGGAGGATGACACTTTTCGGAGCGTAAA…
Otu0539	Firmicutes	Veillonellaceae	Selenomonas	Selenomonas_unclassified	0	0	0	0	0.0199623	0	0	0	0	0	0	0	0	0	0.0201182	0.0554679	0	0	0	0	0	AACGCTGGCGGCGTGCTTAACACATGCAAGTCGAACGGGATGATTTAGAAGCTTGCTTTTAGAGAATCTAGTGGCAAACGGGTGAGTAACACGTAGGCAACCTGCCGACAGGATGGGGACAACATTCCGAAAGGAATGCTAATACCGAATGAAGCGGAGGAGAGGCATCTCTCCTGCGTGAAAGATGGCCTCTATATATAAGCTATCACCTGTCGATGGGCCTGCGTCTGATTAGCTGGTTGGTGAGGTAACGGCTCACCAAGGCGACGATCAGTAGCCGGTCTGAGAGGATGAACGGCCACATTGGGACTGAGACACGGCCCAGACTCCTACGGGAGGCAGCAGTGGGGAATCTTCCGCAATGGGCGCAAGCCTGACGGAGCAACGCCGCGTGAGTGA…
Otu0540	Firmicutes	Veillonellaceae	Selenomonas	Selenomonas_unclassified	0	0	0	0	0	0	0	0.0783127	0	0	0	0	0	0	0	0.0228715	0	0	0	0	0	AACGCTGGCGGCGTGCTTAACACATGCAAGTCGAACGGGATGATCTTAAAGCTTGCTTTTAGAGAATCTAGTGGCAAACGGGTGAGTAACACGTAGACAACCTGCCGACAGGATGGGGACAACATTCCGAAAGGAATGCTAATACCGAATGAAGCGGAGGAGAGGCATCTCTCTTCCGTGAAAGATGGCCTCTGAATATGCTATCACCTGTCGATGGGTCTGCGTCTGATTAGCTGGTCGGTGAGGTAACGGCTCACCAAGGCGACGATCAGTAGCCGGTCTGAGAGGATGAACGGCCACATTGGGACTGAGACACGGCCCAGACTCCTACGGGAGGCAGCAGTGGGGAATCTTCCGCAATGGGCGCAAGCCTGACGGAGCAACGCCGCGTGAGTGAAG…
Otu0541	Spirochaetes	Spirochaetaceae	Treponema	maltophilum	0	0	0	0	0	0	0	0.0100211	0	0	0.00540702	0	0	0.016228	0	0	0	0	0	0.0522319	0.0105795	AACGCTGGCGGCGCGTCTTAAACATGCAAGTCGAACGGCAAGGGAGAGCTTGCTCTCCCCTAGAGTGGCGGACTGGTGAGTAACACGTGGGTGACATACCTTTTAGTTGGGGATAGCTATTAGAAATAGTAGGTAATACCGAATGTGACCGTATTTATTAGAAGGATACGAGGAAAGGAGCTAAGGCTTCGCTAAAAGAATGGCTCGCGGCCCATTATGCTTGTTGGTGAGGTAACGGCCCACCAAGGCGATGATGGGTATCCGGCCTGAGAGGGTGAACGGACACATTGGGACTGAGATACGGCCCAGACTTCTACGGGAGGCAGCAGTTAAGAATATTCCGCAATGGACGAAAGTCTGACGGAGCGACGCCGCGTGGATGAAGAATGCCGAAAGGTT…
Otu0542	Bacteroidetes	Prevotellaceae	Prevotella	sp._oral_taxon_313	0	0	0	0	0	0	0	0	0	0	0	0	0	0	0.0378494	0.0549276	0	0	0	0	0	AACGCTAGCTACAGGCTTAACACATGCAAGTCGAGGGGAAACAGCATTTAGTGCTTGCACTGAATGGACGTCGACCGGCGCACGGGTGAGTAACGCGTATCCAACCTACCCATTACTGTGGGATAACCTGCCGAAAGGCAGACTAATACCGCATGGTCTTCGATGACGGCATCAGATTTGAAGTAAAGATTTATCGGTAATGGATGGGGATGCGTCTGATTAGCTTGTTGGCGGGGTAACGGCCCACCAAGGCAACGATCAGTAGGGGTTCTGAGAGGAAGGTCCCCCACATTGGAACTGAGACACGGTCCAAACTCCTACGGGAGGCAGCAGTGAGGAATATTGGTCAATGGGCGCGAGCCTGAACCAGCCAAGTAGCGTGCAGGATGACGGCCCTAT…
Otu0543	Firmicutes	Lachnospiraceae_[XIV]	Lachnospiraceae_[G-8]	sp._oral_taxon_500	0	0	0	0	0	0	0	0	0	0	0	0	0	0	0	0.0579892	0	0.0320681	0	0	0	AACGCTGGCGGCATGCCTAACACATGCAAGTTGAACGAGAAGTTCCGGAACAAGTCTTCGGACAAGGGAAGGGACGGGAAGTAGCGAACGGGTGAGTAACGCGTGGGCAACCAACCTTACACAGGGGGATAACGCAGAGAAATTTGCGCTAATACCGCATAAGCGCACAGGATCACATGATCCGGTGTGAAAAACTCCGGTGGTGTAAGACGGGCCCGCGTCTGATTAGCTAGTTGGTGAGGTAAAGGCTCACCAAGGCGACGATCAGTAGCCGACCTGAGAGGGTGATCGGCCACATTGGGACTGAGACACGGCCCAAACTCCTACGGGAGGCAGCAGTGGGGGATATTGCACAATGGAGGGAACTCTGATGCAGCAATGCCGCGTGAAGGAAGAAGG…
Otu0544	Proteobacteria	Neisseriaceae	Neisseria	meningitidis	0.0568327	0	0	0.00311299	0	0	0	0	0	0	0	0	0	0	0	0.0232317	0.00375408	0	0	0	0	AACGCTGGCGGCATGCTTTACACATGCAAGTCGGACGGCAGCACAGAGAAGCTTGCTTCTTGGGTGGCGAGTGGCGAACGGGTGAGTAACATATCGGAACGTACCGAGTAGTGGGGGATAACTGATCGAAAGATCAGCTAATACCGCATACGTCTTGAGAGGGAAAGCAGGGGACCTTCGGGCCTTGCGCTATTCGAGCGGCCGATATCTGATTAGCTAGTTGGTGGGGTAAAGGCCTACCAAGGCGACGATCAGTAGCGGGTCTGAGAGGATGATCCGCCACACTGGGACTGAGACACGGCCCAGACTCCTACGGGAGGCAGCAGTGGGGAATTTTGGACAATGGGCGCAAGCCTGATCCAGCCATGCCGCGTGTCTGAAGAAGGCCTTCGGGTTGTA…
Otu0545	Firmicutes	Veillonellaceae	Veillonellaceae_[G-1]	sp._oral_taxon_135	0	0.0183433	0	0	0	0	0	0.0343314	0	0	0	0	0	0.0420452	0	0	0	0	0	0	0	AACGCTGGCGGCGTGCTTAACACATGCAAGTCGAACGGAGCTATTTATTTCGGTAGATAGCTTAGTGGCAAACGGGTGAGTAACGCGTAGGCAACCTACCCTCAGGATGGGGACAACGGCTCGAAAGAGCCGCTAATACCGAATGACGTAACTTTTCCACATGGAAGAGATACTAAAGATGGGTCAAACCATCGCCTGAGGATGGGCCTGCGTCTGATTAGCCAGTTGGTGAGGTAACGGCTCACCAAAGCAACGATCAGTAGCCGGTCTGAGAGGATGAACGGCCACAATGGGACTGAGACACGGCCCATACTCCTACGGGAGGCAGCAGTGGGGAATCTTCCGCAATGGGCGAAAGCCTGACGGAGCAACGCCGCGTGAGTGAAGAAGGTCTTCGGA…
Otu0546	Firmicutes	Veillonellaceae	Selenomonas	Selenomonas_unclassified	0	0	0	0.0906225	0	0	0	0	0	0	0	0	0	0	0	0	0	0	0	0	0	AACGCTGGCGGCGTGCTTAACACATGCAAGTCGAACGGGATGATTTAAGAGCTTGCTCTTGGAGAATCTAGTGGCAAACGGGTGAGTAACACGTAGACAACCTGCCGACAGGATGGGGACAACATTCCGAAAGGAATGCTAATACCGAATGAAGTCGAGGGAAGGCATCTTCCTTCGATGAAAGATGGCCTCTGAATATGCTATCACCTGTCGATGGGTCTGCGTCTGATTAGCTGGTTGGTGAGGTAACGGCTCACCAAGGCGACGATCAGTAGCCGGTCTGAGAGGATGAACGGCCACATTGGGACTGAGACACGGCCCAGACTCCTACGGGAGGCAGCAGTGGGGAATCTTCCGCAATGGGCGCAAGCCTGACGGAGCAACGCCGCGTGAGTGAAG…
Otu0547	Bacteroidetes	Flavobacteriaceae	Capnocytophaga	Capnocytophaga_unclassified	0	0	0	0	0.0833625	0	0	0	0	0	0	0	0	0	0	0	0	0	0	0	0	AACGCTAGCGGCAGGCCTAACACATGCAAGTCGAGGGGGAGGTTACTTTCGGGTAACTGAGACCGGCGTACGGGTGCGTAACGCGTATACAATCTGCCTTTCACTGGGGGATAGCCCGAAGAAATTTGGATTAATACCCCATAGTATAGTAGTGTGGCATCACACAACTATTAAAGCTTAGGTGGTGAAAGATGAGTATGCGTTCTATTAGCTAGTTGGAGAGGTAACGGCTCCCCAAGGCGATGATAGATAGGGGTTCTGAGAGGGATGTCCCCCACACTGGTACTGAGATACGGACCAGACTCCTACGGGAGGCAGCAGTGAGGAATATTGGACAATGGTCGGAAGACTGATCCAGCCATGCCGCGTGCAGGATGACGGCCTTATGGGTTGTAAACT…
Otu0548	Firmicutes	Veillonellaceae	Selenomonas	Selenomonas_unclassified	0	0	0	0	0	0	0	0	0	0	0	0	0	0	0.0883153	0	0	0	0	0	0	AACGCTGGCGGCGTGCTTAACACATGCAAGTCGAACGGAGCGAATGAAAGCTTGCTTTTATGAGCTTAGTGGCAAACGGGTGAGTAACACGTAGACAACCTGCCGACAGGATGGGGACAACATTCCGAAAGGAATGCTAATACCGAATGAAGTCGAGGGAGGGCATCCTCTCTCGATGAAAGATGGCCTCTTTTTATGCTATCACCTGTCGATGGGTCTGCGTCTGATTAGCTGGTTGGTGAGGTAACGGCTCACCAAGGCGACGATCAGTAGCCGGTCTGAGAGGATGAACGGCCACATTGGGACTGAGACACGGCCCAGACTCCTACGGGAGGCAGCAGTGGGGAATCTTCCGCAATGGGCGCAAGCCTGACGGAGCAACGCCGCGTGAGTGAAGAA…
Otu0549	Firmicutes	Staphylococcaceae	Staphylococcus	aureus	0.0227973	0.0261103	0	0.00605303	0	0	0	0	0	0	0.00238545	0.000622744	0.00641956	0	0	0	0.0195865	0	0	0	0	AACGCTGGCGGCGTGCCTAATACATGCAAGTCGAGCGAACGGACGAGAAGCTTGCTTCTCTGATGTTAGCGGCGGACGGGTGAGTAACACGTGGATAACCTACCTATAAGACTGGGATAACTTCGGGAAACCGGAGCTAATACCGGATAATATTTTGAACCGCATGGTTCAAAAGTGAAAGACGGTCTTGCTGTCACTTATAGATGGATCCGCGCTGCATTAGCTAGTTGGTAAGGTAACGGCTTACCAAGGCAACGATGCATAGCCGACCTGAGAGGGTGATCGGCCACACTGGAACTGAGACACGGTCCAGACTCCTACGGGAGGCAGCAGTAGGGAATCTTCCGCAATGGGCGAAAGCCTGACGGAGCAACGCCGCGTGAGTGATGAAGGTCTTCG…
Otu0550	Firmicutes	Peptostreptococcaceae_[XI]	Peptostreptococcaceae_[XI][G-5]	[Eubacterium]_saphenum	0	0	0	0	0	0	0	0.00872204	0	0	0	0	0	0	0	0	0	0.0161131	0	0.0616978	0	AACGCTGGCGGCGTGCTTAACACATGCAAGTCGAGCGAGAAACTACATGCAGACACTTCGGTAGAAGCGAGTAGCGGAAAGCGGCGGACGGGTGAGTAACGCGTAGGCAACCTGCCCTTCACAGAGGTATAGCCTCGGGAAACCGGGATTAAAACCACATAAAATCATAGGTTCGCATGAACCAAAGGTCAAAGATTTATCGGTGAAGGATGGGCCTGCGTCTGATTAGCTGGTTGGTAGGGTAAAAGCCTACCAAGGCGACGATCAGTAGCCGACCTGAGAGGGTGATCGGCCACATTGGAACTGAGACACGGTCCAAACTCCTACGGGAGGCAGCAGTGGGGGATATTGCACAATGGGGGAAACCCTGATGCAGCAACGCCGCGTGAGGTATGAAGG…
Otu0551	Spirochaetes	Spirochaetaceae	Treponema	amylovorum	0	0	0	0	0	0	0	0.0950145	0	0	0	0	0	0	0	0	0	0	0	0	0	AACGCTGGCGGCGCGTCTTAAGCATGCAAGTCGAACGGCAAGAAGAAGCTTGCTTCTTCCTAGAGTGGCGGACTGGTGAGTAACGCGTGGATGACGTACCCTCGTGACGGGGATAGCCGGTAGAAATACCGGATAATACCGGATAAGGTCTCACGGAATAAAGGCGTGAGAGGAAAGCAGCGTATGCTGCGCAGGAGGAACGGTTCGCGGCCTATCAGCTAGTTGGCAGGGTAAAGGCCTACCAAGGCGACGACGGGTATCCGGCCTGAGAGGGTGGACGGACAAATTGGGACTGAGATACGGCCCAGACTCCTACGGGAGGCAGCAGCTAAGAATATTCCGCAATGGGGGGAACCCTGACGGAGCGACGCCGCGTGGACGATGAAGGTCGGAAGATTG…
Otu0552	Firmicutes	Veillonellaceae	Selenomonas	sputigena	0	0	0	0	0.0811267	0	0	0	0	0	0	0	0	0	0	0	0	0	0	0	0	AACGCTGGCGGCGTGCTTAACACATGCAAGTCGAACGGGAATCTTTATTTCGGTAAAGGTGAGAGTGGCAAACGGGTGAGTAACACGTAGGCAACCTGCCGACAGGATGGGGACAACATTCCGAAAGGAATGCTAATACCGAATGAAGTCACCGGAGGGCATCCTCTGGTGATGAAAGATGGCCTCTGAATATGCTATCACCTGTCGATGGGCCTGCGTCTGATTAGCCAGTTGGCGGGGTAACGGCCCACCAAAGCGACGATCAGTAGCCGGTCTGAGAGGATGAACGGCCACATTGGGACTGAGACACGGCCCAGACTCCTACGGGAGGCAGCAGTGGGGAATCTTCCACAATGGGCGAAAGCCTGATGGAGCAACGCCGCGTGAGTGAAGAAGGTC…
Otu0553	Fusobacteria	Fusobacteriaceae	Fusobacterium	nucleatum_subsp._animalis	0	0	0	0	0	0	0	0	0	0	0	0	0	0	0.0859284	0	0	0	0	0	0	AACGCTGACAGAATGCTTAACACATGCAAGTCAACTTGAATTTGGGTTTTTAACTTAGATTTGGGTGGCGGACGGGTGAGTAATGCGTAAAGAACTTGCCTCACAGTTAGGGACAACATTTAGAAATGAATGCCAATACCTGATATTATGATTTTAAGGCATCTTAGAATTATGAAAGCTATAAGCACTGTGAGAGAGCTTTGCGTCCCATTAGCTAGTTGGAGAAGTAACAGCTCACCAAGGCGATGATGGGTAGCCGGCCTGAGAGGGTGAACGGCCACAAGGGGACTGAGACACGGCCCTTACTCCTACGGGAGGCAGCAGTGGGGAATATTGGACAATGGACCGAGAGTCTGATCCAGCAATTCTGTGTGCACGATGAAGTTTTTCGGAATGTAA…
Otu0554	Bacteroidetes	Flavobacteriaceae	Capnocytophaga	sp._oral_taxon_412	0	0	0	0	0	0	0	0	0	0	0	0	0	0.0923887	0	0	0	0	0	0	0	AACGCTAGCGGCAGGCCTAACACATGCAAGTCGAGGGGGAAGTTACTTTCGGGTGACTGAGACCGGCGTACGGGTGCGTAACGCGTATACAATCTGCCTTTCACTGGGGGATAGCCCGAAGAAATTTGGATTAATACCCCATAGTATAGTAGTGTGGCATCACACAACTATTAAAGCCTTGGTGGTGAAAGATGAGTATGCGTTCTATTAGCTAGTTGGAGAGGTAACGGCTCCCCAAGGCTACGATAGATAGGGGTTCTGAGAGGGATGTCCCCCACACTGGTACTGAGATACGGACCAGACTCCTACGGGAGGCAGCAGTGAGGAATATTGGACAATGGTCGGAAGACTGATCCAGCCATGCCGCGTGCAGGATGACGGCCTTATGGGTTGTAAACT…
Otu0555	Fusobacteria	Fusobacteriaceae	Fusobacterium	nucleatum_subsp._vincentii	0	0	0	0	0	0.0837966	0	0	0	0	0	0	0	0	0	0	0	0	0	0	0	AACGCTGACAGAATGCTTAACACATGCAAGTCTACTTGAATTTAGGTTTTTTAACTTAGGTTTGGGTGGCGGACGGGTGAGTAACGCGTAAAGAACTTGCCTCACAGTTAGGGACAACATTTGGAAACGAATGCTAATACCTAATATTATGATTTTAGGGCATCCTAGAATTATGAAAGCTAAATGCACTGTGAGAGAGCTTTGCGTCCCATTAGCTAGTTGGAGAGGTAACGGCTCACCAAGGCGATGATGGGTAGCCGGCCTGAGAGGGTGATCGGCCACAAGGGGACTGAGACACGGCCCTTACTCCTACGGGAGGCAGCAGTGGGGAATATTGGACAATGGACCAAGAGTCTGATCCAGCAATTCTGTGTGCACGATGAAGTTTTTCGGAATGTA…
Otu0556	Firmicutes	Lactobacillaceae	Lactobacillus	crispatus	0	0	0	0	0	0	0.100714	0	0	0	0	0	0	0	0	0	0	0	0	0	0	AACGCTGGCGGCGTGCCTAATACATGCAAGTCGAGCGAGCGGAACTAACAGATTTACTTCGGTAATGACGTTAGGAAAGCGAGCGGCGGATGGGTGAGTAACACGTGGGGAACCTGCCCCATAGTCTGGGATACCACTTGGAAACAGGTGCTAATACCGGATAAGAAAGCAGATCGCATGATCAGCTTTTAAAAGGCGGCGTAAGCTGTCGCTATGGGATGGCCCCGCGGTGCATTAGCTAGTTGGTAAGGTAAAGGCTTACCAAGGCGATGATGCATAGCCGAGTTGAGAGACTGATCGGCCACATTGGGACTGAGACACGGCCCAAACTCCTACGGGAGGCAGCAGTAGGGAATCTTCCACAATGGACGCAAGTCTGATGGAGCAACGCCGCGTGAG…
Otu0557	Bacteroidetes	Prevotellaceae	Prevotella	intermedia	0	0	0	0	0	0	0	0	0	0	0	0	0	0	0	0	0	0.0778798	0	0	0	AACGCTAGCTATAGGCTTAACACATGCAAGTCGAGGGGAAACGGCATTATGTGCTTGCACATTCTGGACGTCGACCGGCGCACGGGTGAGTACCGCGTATCCAACCTTCCCTCCACTCGGGGATACCCCGTTGAAAGACGGTCTAATACCCGATGTTGTCCACATATGGCATCTGACGTGGACCAAAGGCTCATCGGTGGAGGATGGGGATGCGTCTGATTAGCTTGTTGGTGCGGGTAACGGCCCACCAAGGCGACGATCAGTAGGGGTTCTGAGAGGAAGGTCCCCCACATTGGAACTGAGACACGGTCCAAACTCCTACGGGAGGCAGCAGTGAGGAATATTGGTCAATGGACGGAAGTCTGAACCAGCCAAGTAGCGTGCAGGATTGACGGCCCT…
Otu0558	Firmicutes	Veillonellaceae	Selenomonas	Selenomonas_unclassified	0	0.0033051	0	0	0	0	0	0.0168873	0	0	0	0	0	0.0287677	0	0.0381792	0	0	0	0	0	AACGCTGGCGGCGTGCTTAACACATGCAAGTCGAACGGGATGATTTAAGAGCTTGCTCTTGGAGAATCTAGTGGCAAACGGGTGAGTAACACGTAGACAACCTGCCGACAGGATGGGGACAACATTCCGAAAGGAATGCTAATACCGAATGAAGCGGAGGAGAGGCATCTCTCCTCCGTGAAAGATGGCCTCTGAACATGCTATCACCTGTCGATGGGTCTGCGTCTGATTAGCTGGTTGGTGAGGTAACGGCTCACCAAGGCGACGATCAGTAGCCGGTCTGAGAGGATGAACGGCCACATTGGGACTGAGACACGGCCCAGACTCCTACGGGAGGCAGCAGTGGGGAATCTTCCGCAATGGGCGCAAGCCTGACGGAGCAACGCCGCGTGAGTGAAG…
Otu0559	Firmicutes	Lachnospiraceae_[XIV]	Lachnoanaerobaculum	sp._oral_taxon_083	0	0	0	0	0	0	0	0.0183719	0	0	0	0	0	0.069522	0	0	0	0	0	0	0	AACGCTGGCGGCGTGCTTAACACATGCAAGTCGAACGAAGCATTTAATTGGAAGTTTACGGATGGAAGAATAGATGACTTAGTGGCGGACGGGTGAGTAACGCGTGGATAACCTGCCTTATACAGGGGGATAACGGAGAGAAATTTCCGCTAAGACCGCATAAGACCACAGCAGCGCATGCTGCGGGGGTAAAATATTAATAGGTATAAGATGGATCCGCGTCCGATTAGCTGGTTGGCGGGGTAGAGGCCCACCAAGGCGACGATCGGTAGCCGGCCTGAGAGGGTGAACGGCCACATTGGGACTGAGACACGGCCCAAACTCCTACGGGAGGCAGCAGTGGGGAATATTGGACAATGGGGGGAACCCTGATCCAGCGACGCCGCGTGAGTGAAGAAG…
Otu0560	Bacteroidetes	Porphyromonadaceae	Porphyromonas	gingivalis	0	0	0	0	0	0	0	0	0	0	0	0	0	0	0	0	0.0577803	0.0191145	0	0	0	AACGCTAGCGATAGGCTTAACACATGCAAGTCGAGGGGCAGCATGATCTTAGCTTGCTAAGGTTGATGGCGACCGGCGCACGGGTGCGTAACGCGTATGCAACTTGCCTTACAGAGGGGGATAACCCGTTGAAAGACGGACTAAAACCGCATACACTTGTATTATTGCATGATATTACAAGGAAATATTTATAGCTGTAAGATAGGCATGCGTCCCATTAGCTAGTTGGTGAGGTAACGGCTCACCAAGGCGACGATGGGTAGGGGAACTGAGAGGTTTATCCCCCACACTGGTACTGAGACACGGACCAGACTCCTACGGGAGGCAGCAGTGAGGAATATTGGTCAATGGGCGAGAGCCTGAACCAGCCAAGTCGCGTGAAGGAAGACAGTCCTAAGG…
Otu0561	Firmicutes	Peptoniphilaceae	Parvimonas	sp._oral_taxon_110	0	0	0	0	0.00223578	0	0	0	0	0	0	0	0	0	0	0	0.00179543	0.071087	0	0	0	AACGCTGGCGGCGTGCTTAACACATGCAAGTCGAACGTGATTTTTATGGAAAGCCCTTCGGGGATGGAAATGAAATGAAAGTGGCGAACGGGTGAGTAACACGTGAGCAACCTACCTTACACAGGGGGATAGCCGTTGGAAACGACGATTAATACCGCATGAGACCACTAAGACACATGTTTTGGAGGTAAAAGATTTATCGGTGTAAGATGGGCTCGCGTCTGATTAGCTAGTTGGAAGGGTAAAGGCCTACCAAGGCAACGATCAGTAGCCGGTCTGAGAGGATGAACGGCCACATTGGAACTGAGACACGGTCCAAACTCCTACGGGAGGCAGCAGTGGGGAATATTGCACAATGGGGGGAACCCTGATGCAGCGACGCCGCGTGAGCGAAGAAGG…
Otu0562	Fusobacteria	Fusobacteriaceae	Fusobacterium	nucleatum_subsp._animalis	0	0	0	0	0	0	0	0	0	0	0	0	0	0	0	0	0	0	0	0	0.0864604	AACGCTGACAGAATGCTTAACACATGCAAGTCAACTTGAATTTGGGTTTTTAACTTAGATTTGGGTGGCGGACGGGTGAGTAACGCGTAAAGAACTTGCCTCACAGCTAGGGTCAACATTTAGAAATGAATGCTAATACCTAATATTATGATTTTAAGGCATCTTAGAATTATGAAAGCTATAAGCACTGTGAGAGAGCTTTGCGTCCCATTAGCTAGTTGGAGAGGTAGCAGCTCACCAAGGCGATGATGGGTAGCCGGCCTGAGAGGGTGAACGGCCACAAGGGGACTGAGACACGGCCCTTACTCCTACGGGAGGCAGCAGTGGGGAATATTGGACAATGGACCGAGAGTCTGATCCAGCAATTCTGTGTGCACGATGAAGTTTTTCGGAATGTAA…
Otu0563	Firmicutes	Veillonellaceae	Selenomonas	Selenomonas_unclassified	0	0	0	0	0	0	0	0	0	0	0	0	0	0	0.0796201	0	0	0	0	0	0	AACGCTGGCGGCGTGCTTAACACATGCAAGTCGAACGGAGCGAATGAAAGCTTGCTTTTATGAGCTTAGTGGCAAACGGGTGAGTAACACGTAGACAACCTGCCGACAGGATGGGGACAACATTCCGAAAGGAATGCTAATACCGAATGAAGTCGAGGGAGGGCATCCTCTCTCGATGAAAGATGGCCTCTTTTTATGCTATCACCTGTCGATGGGTCTGCGTCTGATTAGCTGGTTGGTGAGGTAACGGCTCACCAAGGCGACGATCAGTAGCCGGTCTGAGAGGATGAACGGCCACATTGGGACTGAGACACGGCCCAGACTCCTACGGGAGGCAGCAGTGGGGAATCTTCCGCAATGGGCGCAAGCCTGACGGAGCAACGCCGCGTGAGTGAAGAA…
Otu0564	Bacteroidetes	Prevotellaceae	Prevotella	sp._oral_taxon_306	0	0	0.064278	0	0	0	0	0	0	0	0	0	0	0	0.0223346	0.0131466	0	0	0	0	0	AACGCTAGCTACAGGCTTAACACATGCAAGTCGAGGGGAAACGGCATTTAGTGCTTGCACCGAATGGACGTCGACCGGCGCACGGGTGAGTAACGCGTATCCAACCTTCCCACAACTAAGGGATAACCTGCCGAAAGGCAGACTAATACCTTATGTAATCCTTTGATGGCATCAGATAAGGATAAAAGATTTATCGGTTATGGATGGGGATGCGTCTGATTAGCTTGTTGGCGGGGTAACGGCCCACCAAGGCAACGATCAGTAGGGGTTCTGAGAGGAAGGTCCCCCACATTGGAACTGAGACACGGTCCAAACTCCTACGGGAGGCAGCAGTGAGGAATATTGGTCAATGGACGGAAGTCTGAACCAGCCAAGTAGCGTGCAGGAAGACGGCCCTAT…
Otu0565	Bacteroidetes	Prevotellaceae	Prevotella	intermedia	0	0	0	0	0	0	0	0.00278363	0	0	0	0	0	0	0	0	0	0	0	0.0755587	0	AACGCTAGCTATAGGCTTAACACATGCAAGTCGAGGGGAAACGGCATTATGTGCTTGCACATTTTGGACGTCGACCGGCGCACGGGTGAGTATCGCGTATCCAACCTTCCCTCCACTCGGGGATACCCCGTTGAAAGACGGCCTAATACCCGATGTTGTCCACATATGGCATCTGACGTGGACCAAAGATTCATCGGTGGAGGATGGGGATGCGTCTGATTAGCTTGTTGGTGCGGGTAACGGCCCACCAAGGCTACGATCAGTAGGGGTTCTGAGAGGAAGGTCCCCCACATTGGGACTGAGACACGGTCCAAACTCCTACGGGAGGCAGCAGTGAGGAATATTGGTCAATGGACGGAAGTCTGAACCAGCCAAGTAGCGTGCAGGATTGACGGCCCT…
Otu0566	Firmicutes	Peptostreptococcaceae_[XI]	Peptostreptococcaceae_[XI][G-9]	[Eubacterium]_brachy	0	0.0540383	0	0	0	0	0	0.00705186	0	0	0	0	0	0.00829839	0	0	0	0	0	0.00828272	0	AACGCTGGCGGCGTGCTTAACACATGCAAGTCGAGCGAGAAGTTTTGAAAAGATTCTTCGGATGAAATTTAAAATGGAAAGCGGCGGACGGGTGAGTAACGCGTAGGCAGCCTGCCCCATACAAAGGGATAGCATTTGGAAACGAATATTAATACCTTATGAAACTTAACTAGTGCATGCTAGGTAGGTCAAAGATTTATCGGTATGGGATGGGCCTGCGTCTGATTAGCTAGTTGGTGAGGTAACGGCTCACCAAGGCGACGATCAGTAGCCGACCTGAGAGGGTGAACGGCCACATTGGAACTGAGACACGGTCCAAACTCCTACGGGAGGCAGCAGTGGGGAATATTGCACAATGGGGGAAACCCTGATGCAGCAACGCCGCGTGAACGATGAAGG…
Otu0567	Firmicutes	Streptococcaceae	Streptococcus	Streptococcus_unclassified	0	0	0	0.027498	0	0	0	0.0326612	0	0	0	0	0	0	0.0165378	0	0.0031012	0	0	0	0	AACGCTGGCGGCGTGCCTAATACATGCAAGTAGAACGCTGAAGCTTGGTGCTTGCACCGAGCGGATGAGTTGCGAACGGGTGAGTAACGCGTAGGTAACCTGCCTGGTAGCGGGGGATAACTATTGGAAACGATAGCTAATACCGCATAACAGTCGACATTGCATGATGTTGATTTGAAAGGGGCAATTGCTCCACTACCAGATGGACCTGCGTTGTATTAGCTAGTTGGTGAGGTAACGGCTCACCAAGGCGACGATACATAGCCGACCTGAGAGGGTGATCGGCCACACTGGGACTGAGACACGGCCCAGACTCCTACGGGAGGCAGCAGTAGGGAATCTTCGGCAATGGACGGAAGTCTGACCGAGCAACGCCGCGTGAGTGAAGAAGGTTTTCGG…
Otu0568	Actinobacteria	Actinomycetaceae	Actinomyces	Actinomyces_unclassified	0	0	0	0	0	0	0	0	0	0	0	0	0.0701454	0	0	0	0	0	0	0	0	AACGCTGGCGGCGTGCTTAACACATGCAAGTCGAACGGTGAAGCGCCTTCCTTTTTGGTGGGTGTGGATGAGTGGCGAACGGGTGAGTAACACGTGAGTAACCTGCCCCCTTCTTCTGGATAACCGCATGAAAGTGTGGCTAATACGGGATATTCTGGGTCTGTCGCATGATGGGTCCGGGAAAGATATTGCTTCGGTGGGGGATGGGCTCGCGGCCTATCAGCTTGTTGGTGGGGTGATGGCCTACCAAGGCGGTGACGGGTAGCCGGCCTGAGAGGGTGGACGGTCACACTGGGACTGAGACACGGCCCAGACTCCTACGGGAGGCAGCAGTGGGGAATATTGCACAATGGGCGCAAGCCTGATGCAGCGACGCCGCGTGAGGGATGGAGGCCTTCG…
Otu0569	Fusobacteria	Fusobacteriaceae	Fusobacterium	Fusobacterium_unclassified	0	0	0	0	0	0	0	0	0	0	0	0	0	0.00719194	0.0276198	0.00288145	0	0	0	0	0.0419533	AACGCTGACAGAATGCTTAACACATGCAAGTCAACTTGAATTTGGGTTTTTAACTTAGGTTTGGGTGGCGGACGGGTGAGTAACGCGTAAAGAACTTGCCTCACAGCTAGGGACAACATTTGGAAACGAATGCTAATACCTAATATTATGATTTTAAGGCATCTTAGAATTATGAAAGCTATAAGCACTGTGAGAGAGCTTTGCGTCCCATTAGCTAGTTGGAGAGGTAACAGCTCACCAAGGCGATGATGGGTAGCCGGCCTGAGAGGGTGAACGGCCACAAGGGGACTGAGACACGGCCCTTACTCCTACGGGAGGCAGCAGTGGGGAATATTGGACAATGGACCGAGAGTCTGATCCAGCAATTCTGTGTGCACGATGAAGTTTTTCGGAATGTAA…
Otu0570	Actinobacteria	Corynebacteriaceae	Corynebacterium	durum	0	0	0	0	0	0	0	0	0	0	0	0	0	0	0.0760398	0	0	0	0	0	0	AACGCTGGCGGCGTGCTTAACACATGCAAGTCGAACGGAAAGGCCCGCCACCTTGGTGGTGGGTACTCGAGTGGCGAACGGGTGAGTAACACGTGGGTGATCTGCCCCGCACTGTGGGATAAGCCTGGGAAACTGGGTCTAATACCACATACGACCACACTGTAGAGAGTGTGGTGGAAAGCTTTATTGCGGTGTGGGATGAGCCCGCGGCCTATCAGCTTGTTGGTGGGGTAATGGCCTACCAAGGCGGCGACGGGTAGCCGGCCTGAGAGGGTGGACGGCCACATTGGGACTGAGACACGGCCCAGACTCCTACGGGAGGCAGCAGTGGGGAATATTGCACAATGGGCGCAAGCCTGATGCAGCGACGCCGCGTGGGGGATGACGGCCTTCGGGTTG…
Otu0571	Bacteroidetes	Flavobacteriaceae	Capnocytophaga	sp._oral_taxon_335	0	0.0018178	0	0	0	0	0	0.00352593	0	0	0	0	0	0.0451801	0.0288133	0	0	0	0	0	0	AACGCTAGCGGCAGGCCTAACACATGCAAGTCGAGGGGGAAGTTACTTTCGGGTAACAGAGACCGGCGTACGGGTGCGTAACGCGTATACAATCTGCCTTTCACTGGGGGATAGCCCGAAGAAATTTGGATTAATACCCCATAGTATAGTAGTGTGGCATCACACGACTATTAAAGCCTTGGTGGTGAAAGATGAGTATGCGTTCTATTAGCTAGTTGGAGAGGTAACGGCTCCCCAAGGCGATGATAGATAGGGGTTCTGAGAGGGATGTCCCCCACACTGGTACTGAGATACGGACCAGACTCCTACGGGAGGCAGCAGTGAGGAATATTGGACAATGGTCGGAAGACTGATCCAGCCATGCCGCGTGCAGGATGACGGCCTTATGGGTTGTAAACT…
Otu0572	Firmicutes	Peptostreptococcaceae_[XI]	Peptostreptococcaceae_[XI][G-3]	sp._oral_taxon_495	0	0	0	0	0.00287457	0	0	0	0	0	0	0	0	0.0448113	0	0	0	0.0145333	0	0.0148751	0	AACGCTGGCGGCGTGCCTAACACATGCAAGTCGAGCGAGGAGCTAGCGACTGACACTTCGGTAGAGGGAGCTAGTGGAGAGCGGCGGACGGGTGAGTAACGCGTAGGCAACCTGCCCTTCACCCAGGGACAGCCTCCGGAAACGGGGATTAATACCTGATGACCCGGTAGTGACACATGTCACCATCGGCAAAGATTTATTGGTGAGGGATGGGCCTGCGTCTGATTAGTTAGTTGGTGAGGTAACGGCTCACCAAGGCGACGATCAGTAGCCGACCTGAGAGGGTGACCGGCCACATTGGAACTGAGACACGGTCCAGACTCCTGCGGGAGGCAGCAGTGGGGAATATTGCACAATGGGCGAAAGCCTGATGCAGCAACGCCGCGTGAAGGATGAAGG…
Otu0573	Actinobacteria	Actinomycetaceae	Actinomyces	massiliensis	0	0	0	0	0	0	0	0.0482496	0.0111905	0	0	0	0	0	0	0	0	0.00284348	0	0	0.0173286	AACGCTGGCGGCGTGCTTAACACATGCAAGTCGAACGGGCCTTGCTCCTTTTTGGGGGTGGGGTTAGTGGCGAACGGGTGAGTAACACGTGAGTAACCTGCCCCTCACTTCTGGATAACCGCTTGAAAGGGTGGCTAATACGGGGTGTTCTGGCCTGCTCGCATGGGTGGGTTTGGAAAGATTCGACCGGTTTTGGTTGTTTTGGTGGGGGATGGGCTCGCGGCCTATCAGCTTGTTGGTGGGGTGATGGCCTGCCAAGGCTTTGACGGGTAGCCGGCCTGAGAGGGTGGGCGGTCACACTGGGACTGAGACACGGCCCAGACTCCTACGGGAGGCAGCAGTGGGGAATATTGCACAATGGGCGCAAGCCTGATGCAGCGACGCCGCGTGAGGGATGGA…
Otu0574	Firmicutes	Veillonellaceae	Veillonella	sp._oral_taxon_780	0	0	0	0	0	0	0	0.0784983	0	0	0	0	0	0	0.0023869	0	0	0	0	0	0	AACGCTGGCGGCGTGCTTAACACATGCAAGTCGAACGGACAGACAGAGAGCTTGCTCTCTTGAAGTTAGTGGCGAACGGGTGAGTAACGCGTAATCAACCTGCCCTTCAGAGGGGGATAACAACGGGAAACCGTTGCTAATACCGCGTACGATTCATAGACGGCATCGTTTGTGAATGAAAGGTGGCCTCTATTTATAAGCTATCGCTGAAGGAGGGGATTGCGTCTGATTAGCTAGTTGGAGGGGTAACGGCCCACCAAGGCAATGATCAGTAGCCGGTCTGAGAGGATGAACGGCCACATTGGGACTGAGACACGGCCCAAACTCCTACGGGAGGCAGCAGTGGGGAATCTTCCGCAATGGACGAAAGTCTGACGGAGCAACGCCGCGTGAGTGATG…
Otu0575	Bacteroidetes	Bacteroidetes_[F-1]	Bacteroidetes_[G-7]	sp._oral_taxon_911	0	0	0	0	0	0	0	0	0	0	0	0	0	0	0	0	0	0	0	0.0735303	0	AACGCTAGCGACAGGCTTAACACATGCAAGTCGAGGGGCAGCGAGCGGGTAGCGATACCCGCGTCGGCGACCGGCGCACTGGTGAGTAACACGTATGCAACCTGCCCTCCGCAGGGGAATAAACCGGGGAAATCTGGTCTAATGCCCCATAGTCCCCGGGTCCGCATGGGCCCGGGGGGAAAGATCCGTCGGCGGGGGATGGGCATGCGGCGCATTAGCTTGTTGGCGGGGCAGCGGCCCACCAAGGCGACGATGCGTAGGGGTTCTGAGAGGAAGGTCCCCCACACTGGTACTGAGACACGGACCAGACTCCTACGGGAGGCAGCAGTGAGGAATATTGGTCAATGGGCGGGAGCCTGAACCAGCCAAGTCGCGTGAGGGATGACGGTCCTACGGATT…
Otu0576	Bacteroidetes	Prevotellaceae	Prevotella	oulorum	0	0	0	0	0	0	0	0	0	0	0	0	0	0	0.0714365	0.001981	0	0	0	0	0	AACGCTAGCTACAGGCTTAACACATGCAAGTCGAGGGGAAACGATGAGAGAGCTTGCTCTTTCAGGCGTCGACCGGCGCACGGGTGAGTAACGCGTATCCAACCTGCCCATTACAGGGGAATAACCTTGCGAAAGTAAGACTAATGCCCCATGGTATTCTCAGCAGACATCTAATGAGGATTAAAGATTTATCGGTAATGGATGGGGATGCGTCTGATTAGCTTGTTGGCGGGGTAACGGCCCACCAAGGCGACGATCAGTAGGGGTTCTGAGAGGAAGGTCCCCCACATTGGAACTGAGACACGGTTCAAACTCCTACGGGAGGCAGCAGTGAGGAATATTGGTCAATGGGCGAGAGCCTGAACCAGCCAAGTAGCGTGCAGGAAGACGGCCCTATGG…
Otu0577	Bacteroidetes	Prevotellaceae	Prevotella	oris	0	0.0133856	0	0.012279	0	0	0	0.00630956	0.00602567	0	0	0	0	0.0189941	0.0119345	0.00612308	0	0	0	0	0	AACGCTGGCTACAGGCTTAACACATGCAAGTCGAGGGGAAACGACGGGGAAGCTTGCTTCCCCGGGCGTCGACCGGCGCACGGGTGAGTAACGCGTATCCAACCTGCCTCTGACTGAGGGATAACCCGTCGAAAGTCGGCCTAATACCTCATGGCATCGTCTGCGGGCATCCAACGACGATTAAAGATTTCATCGGTCAGGGATGGGGATGCGTCTGATTAGCTTGTTGGCGGGGTAACGGCCCACCAAGGCTACGATCAGTAGGGGTTCTGAGAGGAAGGTCCCCCACATTGGAACTGAGACACGGTCCAAACCCCTACGGGAGGCAGCAGTGAGGAATATTGGTCAATGGGCGAGAGCCTGAACCAGCCAAGTAGCGTGCAGGATGACGGCCCTATG…
Otu0578	Firmicutes	Veillonellaceae	Selenomonas	Selenomonas_unclassified	0	0	0	0.0390853	0	0	0	0	0	0	0	0	0	0	0	0.0361982	0	0	0	0	0	AACGCTGGCGGCGTGCTTAACACATGCAAGTCGAACGGAGCGAATGAAAGCTTGCTTTTATGAGCTTAGTGGCAAACGGGTGAGTAACACGTAGACAACCTGCCGATCAGATGGGGACAACATTCCGAAAGGAATGCTAATACCGAATGGCGTGTAGGGGAGGCATCTTCCCTACATGAAAGATGGCCTCTATATATAAGCTATCACTGATCGATGGGTCTGCGTCTGATTAGCTAGTAGGTAAGGTAACGGCTTACCTAGGCGACGATCAGTAGCCGGTCTGAGAGGATGAACGGCCACATTGGGACTGAGACACGGCCCAGACTCCTACGGGAGGCAGCAGTGGGGAATCTTCCGCAATGGGCGCAAGCCTGACGGAGCAACGCCGCGTGAGTGAAG…
Otu0579	Firmicutes	Veillonellaceae	Selenomonas	artemidis	0	0	0	0	0	0	0	0	0	0	0	0	0	0	0	0.0768987	0	0	0	0	0	AACGCTGGCGGCGTGCTTAACACATGCAAGTCGAACGGAGCGAATGAAAGCTTGCTTTTATGAGCTTAGTGGCAAACGGGTGAGTAACACGTAGACAACCTGCCGATCAGATGGGGACAACATTCCGAAAGGAATGCTAATACCGAATGAGGTGTAGGGGAGGCATCTCCCCTACATGAAAGATGGCCTCTATATATAAGCTATCACTGATCGATGGGTCTGCGTCTGATTAGCTAGTAGGTAAGGTAACGGCTTACCTAGGCGACGATCAGTAGCCGGTCTGAGAGGATGAACGGCCACATTGGGACTGAGACACGGCCCAGACTCCTACGGGAGGCAGCAGTGGGGAATCTTCCGCAATGGGCGCAAGCCTGACGGAGCAACGCCGCGTGAGTGAAG…
Otu0580	Firmicutes	Enterococcaceae	Enterococcus	durans	0	0	0	0	0	0	0	0	0	0	0.0542292	0.00980821	0	0	0	0	0	0	0	0.00253553	0	AACGCTGGCGGCGTGCCTAATACATGCAAGTCGAACGCTTCTTTTTCCACCGGAGCTTGCTCCACCGGAAAAAGAGGAGTGGCGAACGGGTGAGTAACACGTGGGTAACCTGCCCATCAGAAGGGGATAACACTTGGAAACAGGTGCTAATACCGTATAACAATCAAAAGCGCATGGTTTTGATTTGAACGGCGCTTTGGGGTGTCGCTGATGGATGGACCCGCGGTGCATTAGCTAGTTGGTGAGGTAACGGCTCACCAAGGCCACGATGCATAGCCGACCTGAGAGGGTGATCGGCCACATTGGGACTGAGACACGGCCCAAACTCCTATGGGAGGCAGCAGTAGGGAATGTTCGGCAATGGACGAAAGTCTGACCGAGCAACGCCGCGTGAGTGAA…
Otu0581	Proteobacteria	Comamonadaceae	Delftia	acidovorans	0.0629334	0	0	0.00155649	0	0	0	0	0	0	0	0	0.000313149	0	0	0.000180091	0	0.00189565	0	0	0.000182406	AACGCTGGCGGCATGCCTTACACATGCAAGTCGAACGGTAACAGGTCTTCGGACGCTGACGAGTGGCGAACGGGTGAGTAATACATCGGAACGTGCCCAGTCGTGGGGGATAACTACTCGAAAGAGTAGCTAATACCGCATACGATCTGAGGATGAAAGCGGGGGACCTTCGGGCCTCGCGCGATTGGAGCGGCCGATGGCAGATTAGGTAGTTGGTGGGATAAAAGCTTACCAAGCCGACGATCTGTAGCTGGTCTGAGAGGACGACCAGCCACACTGGGACTGAGACACGGCCCAGACTCCTACGGGAGGCAGCAGTGGGGAATTTTGGACAATGGGCGAAAGCCTGATCCAGCAATGCCGCGTGCAGGATGAAGGCCTTCGGGTTGTAAACTGCTT…
Otu0582	Actinobacteria	Atopobiaceae	Olsenella	Olsenella_unclassified	0	0	0.103242	0	0	0	0	0	0	0	0	0	0	0	0	0	0	0	0	0	0	AACGCTGGCGGCGCGCCTAACACATGCAAGTCGAACGGCCGGACCCCCCCGGGGGCGAGGCAGTGGCGAACGGCTGAGTAACACGTGGGCAACCTGCCCCCCTCCCCGGGACAGCCTCGGGAAACCGTGGGTGATACCGGATGGGCCGCCCCCCCGCATGGGGGGGGCGGGAAAGCTCCGGCGGGGGGGGATGGGCCCGCGGCCTGTTAGCCAGTTGGCGGGGCAACGGCCCACCAAGGCGATCATGGGTAGCTGGGTTGAGAGACCGACCAGCCAGATTGGGACTGAGACACGGCCCAGACTCCTACGGGAGGCAGCAGTGGGGAATCTTGCGCAATGGGCGGAAGCCTGACGCAGCGACGCCGCGTGCGGGAGGGAGGCCCTCGGGTCGTAAACCGC…
Otu0583	Actinobacteria	Actinomycetaceae	Actinomyces	graevenitzii	0	0	0	0	0	0	0	0	0.0705865	0	0	0	0	0	0	0	0	0	0	0	0	AACGCTGGCGGCGTGCTTAACACATGCAAGTCGAACGAAAATACCAAGCTTGCTTGGTTGATTAGTGGCGAACGGGTGAGTAACACGTGAGTAACCTGCCCCTTACTTTCCTGGATAACTGCTCGAAAGGGTAGCTAATACGGGATATTCTGACCAGCCTGCATGGGTTGGTTTGGAAAGGTTATTTTTTTTCTGGTAAGGGATGGGCTCGCGGCCTATCAGCTTGTTGGTGGGGTGATGGCCTACCAAGGCTTTGACGGGTAGCCGGCCTGAGAGGGTGGACGGTCACACTGGGACTGAGATACGGCCCAGACTCCTACGGGAGGCAGCAGTGGGGAATATTGCACAATGGGCGCAAGCCTGATGCAGCGACGCCGCGTGAGGGATGAAGGCCTTCGG…
Otu0584	Proteobacteria	Alcaligenaceae	Achromobacter	xylosoxidans	0.0605252	0	0	0	0	0	0	0	0	0	0	0	0	0	0	0	0	0	0	0.00490202	0	AACGCTAGCGGGATGCCTTACACATGCAAGTCGAACGGCAGCACGGACTTCGGTCTGGTGGCGAGTGGCGAACGGGTGAGTAATGTATCGGAACGTGCCCAGTAGCGGGGGATAACTACGCGAAAGCGTAGCTAATACCGCATACGCCCTACGGGGGAAAGCAGGGGATCGCAAGACCTTGCACTATTGGAGCGGCCGATATCGGATTAGCTAGTTGGTGGGGTAACGGCTCACCAAGGCGACGATCCGTAGCTGGTTTGAGAGGACGACCAGCCACACTGGGACTGAGACACGGCCCAGACTCCTACGGGAGGCAGCAGTGGGGAATTTTGGACAATGGGGGAAACCCTGATCCAGCCATCCCGCGTGTGCGATGAAGGCCTTCGGGTTGTAAAGCAC…
Otu0585	Firmicutes	Veillonellaceae	Selenomonas	Selenomonas_unclassified	0	0	0	0	0	0	0	0	0	0	0	0	0	0.0746855	0	0	0	0	0	0	0	AACGCTGGCGGCGTGCTTAACACATGCAAGTCGAACGGAGCGAATGAAAGCTTGCTTTTATGAGCTTAGTGGCAAACGGGTGAGTAACACGTAGACAACCTGCCGACAGGATGGGGACAACATTCCGAAAGGAATGCTAATACCGAATGAAGCGGATGGGAGGCATCTCCTATCCGTGAAAGATGGCCTCTTTTAATGCTATCACCTGTCGATGGGTCTGCGTCTGATTAGCTAGTTGGTGAGGTAACGGCTCACCAAGGCGACGATCAGTAGCCGGTCTGAGAGGATGAACGGCCACATTGGGACTGAGACACGGCCCAGACTCCTACGGGAGGCAGCAGTGGGGAATCTTCCGCAATGGGCGCAAGCCTGACGGAGCAACGCCGCGTGAGTGAAGAA…
Otu0586	Proteobacteria	Neisseriaceae	Neisseria	elongata	0	0	0	0	0.0356127	0	0	0.00556726	0	0	0	0	0	0	0.0259149	0	0	0	0	0	0	AACGCTGGCGGCATGCTTTACACATGCAAGTCGGACGGCAGCGGGGTAGTGCTTGCACTACTGCCGGCGAGTGGCGAACGGGTGAGTAATATATTGGAACGTACCGAGTAATGGGGGATAACCAATCGAAAGATTGGCTAATACCGCATATGCTCTGAGGAGGAAAGCAGGGGACCTTCGGGCCTTGCGTTATTCGAGCGGCCAATATCTGATTAGCTAGTTGGTGGGGTAAAGGCCTACCAAGGCGACGATCAGTAGCGGGTCTGAGAGGATGATCCGCCACACTGGGACTGAGACACGGCCCAGACTCCTACGGGAGGCAGCAGTGGGGAATTTTGGACAATGGGCGCAAGCCTGATCCAGCCATGCCGCGTGTCTGAAGAAGGCCTTCGGGTTGTA…
Otu0587	Bacteroidetes	Prevotellaceae	Alloprevotella	sp._oral_taxon_473	0	0	0	0	0	0	0	0	0	0	0	0	0	0	0	0	0.00261154	0.0614508	0	0	0	AACGCTAGCTACAGGCTTAACACATGCAAGTCGAGGGGCAGCATGGAAGAAGCTTGCTTCTTCTGATGGCGACCGGCGCACGGGTGCGTAACGCGTATCAAACCTGCCTCATACTCGGGGATAGCCTTGCGAAAGTAAGATTAATACCCGATGTTGTTATGTTACCGCATGGTGATATAACCAAAGATTTATCGGTATGAGATGGTGATGCGTCCGATTAGGTAGTAGGCGGGGTAACGGCCCACCTAGCCCTCGATCGGTAGGGGTTCTGAGAGGAAGGTCCCCCACACTGGAACTGAGACACGGTCCAGACTCCTACGGGAGGCAGCAGTGAGGGATATTGGTCAATGGACGGAAGTCTGAACCAGCCAAGTAGCGTGCAGGATGACGGCCCTCCGG…
Otu0588	Bacteroidetes	Prevotellaceae	Prevotella	Prevotella_unclassified	0	0	0	0	0	0	0	0.075158	0	0	0	0	0	0	0	0	0	0	0	0	0	AACGCTAGCTATAGGCTTAACACATGCAAGTCGAGGGGAAACGGGGAAGCAGCTTGCTGCTTTTTGTCGTCGACCGGCGCACGGGTGAGTAACGCGTATCCAACCTTCCCATAACAAAGGGATACTCCGTAGAAATGCGGTCTAATACCTTATGTTCTCTTTATTAGGCATCTTATTTAGAGTAAAGATTTATCGGTTATGGATGGGGATGCGTCTGATTAGCTTGTTGGCGGGGTAACGGCCCACCAAGGCATCGATCAGTAGGGGTTCTGAGAGGAAGGTCCCCCACATTGGAACTGAGACACGGTCCAAACTCCTACGGGAGGCAGCAGTGAGGAATATTGGTCAATGGGCGGAAGCCTGAACCAGCCAAGTAGCGTGCAGGAAGACGACCCTATG…
Otu0589	Fusobacteria	Fusobacteriaceae	Fusobacterium	nucleatum_subsp._animalis	0	0	0	0	0	0	0	0	0	0	0	0	0	0	0.0023869	0	0.0636562	0	0	0	0	AACGCTGACAGAATGCTTAACACATGCAAGTCAACTTGAATTTGGGTTTTTAACTTAGATTTAGGTGGCGGACGGGTGAGTAACGCGTAAAGAACTTGCCTCACAGCTAGGGACAACATTTAGAAATGAATGCTAATACCTGATATTATGATTTTAAGGCATCTTAGAATTATGAAAGCTATAAGCACTGTGAGAGAGCTTTGCGTCCCATTAGCTAGTTGGAGAGGTAACAGCTCACCAAGGCGATGATGGGTAGCCGGCCTGAGAGGGTGAACGGCCACAAGGGGACTGAGACACGGCCCTTACCCCTACGGGAGGCAGCAGTGGGGAATATTGGACAATGGACCGAGAGTCTGATCCAGCAATTCTGTGTGCACGATGAAGTTTTTCGGAATGTAA…
Otu0590	Bacteroidetes	Bacteroidetes_[F-1]	Bacteroidetes_[G-5]	Bacteroidetes_[G-5]_unclassified	0	0	0	0.0690045	0	0	0	0	0	0	0	0	0	0	0	0	0	0	0	0	0	AACGCTTGCGGCAGGCTTAATACATGCAAGTCGAACGGTAACAGGGTCTTCGGACTGCTGACGAGTGGCGGATGGGTGAGTAACGCGTATGCAACCTTCCTTACATCGAGAAAAAGTCGACTGAAAAGTTGAATAAAGTCTCGTGATGTACACGTCCCGCATGAGATGTGTATGATAGAAGCAATTTGGTGTGAGATGGGCATGCGTATCATTAGCTAGTTGGTAGGGTAACGGCTTACCAAGGCGACGATGATTAGGGGGCCTGAGAGGGTGGTCCCCCACACTGGGACTGAGACACGGCCCAGACTCCTACGGGAGGCAGCAGTAGGGAATATTGGTCAATGGGCGGAAGCCTGAACCAGCCATGCCGCGTGATGGATGACGGCCTTAGGGTTGTAA…
Otu0591	Spirochaetes	Spirochaetaceae	Treponema	socranskii	0	0	0	0.0686586	0	0	0	0	0	0	0	0	0	0	0	0	0	0	0	0	0	AACGCTGGCGGCGCGTCTTAACCATGCAAGTCGAGCGGCAGGCAGCAATGCCGAGAGCGGCGGACTGGTGAGTAACACGTGGATAACGTACCCCGATGCCCGGGACAGCCTGTAGAAATAGAGGGTGATACCGGATAGATCACTGTTTACGTGAGGTAGACAGCGGGAAAGGAGCTTCGGCTCCGCGCCGGGAACGGTCTGCGGCCCATCAGCTGGACGGCGGGGTAACGGCCCGCCGTGGCGAGGACGGGTATCCGGCCTGAGAGGGCAGACGGACACATTGGGACTGAGATACGGCCCAGACTCCTCCGGGAGGCAGCAGGTAAGAATATTCCGCAATGGGGGGAACCCTGACGGAGCGACGCCGCGTGAACGAAGAAGGCCGGAAGGTTGTAAAGT…
Otu0592	Bacteroidetes	Prevotellaceae	Prevotella	sp._oral_taxon_820	0	0	0	0	0	0	0	0	0	0	0	0	0	0	0.0523413	0.0151276	0	0	0	0	0	AACGCTAGCTACAGGCTTAACACATGCAAGTCGAGGGGCATCATGGGGGTTGCTTGCAACCTCTGATGGCGACCGGCGCACGGGTGAGTAACGCGTATCCAACCTTCCCATGACTGCGGGATAACCCGGCGAAAGTCGGACTAATACCGCATGGTTTCCACCGACGACATCCGACGTGGAATAAAGATTTTATCGGTGATGGATGGGGATGCGTCCGATTAGCTTGTTGGCGGGGTAACGGCCCACCAAGGCCACGATCGGTAGGGGTTCTGAGAGGAAGGTCCCCCACATTGGAACTGAGACACGGTCCAAACTCCTACGGGAGGCAGCAGTGAGGAATATTGGTCAATGGGCGTAAGCCTGAACCAGCCAAGTAGCGTGCAGGATGACGGCCCTATG…
Otu0593	Fusobacteria	Leptotrichiaceae	Leptotrichia	shahii	0	0	0	0	0	0	0	0	0	0	0	0	0	0	0	0.0203502	0	0	0.0198281	0	0.0331979	AACGCTGACAGAATGCTTAACACATGCAAGTCTTTGGCGAAGCTGCGCTTGCGCAGACAAGCCAAGGCGGACGGGTGAGTAACGCGTAAGGAACTTGCCCTGCAGACAGGGATAACAGACGGAAACGACTGACAAGACCTGATACGGTTGCCGGCACGCATGTGCCTGGCGATGAAAGGAGACCGCTGCAGGAGAGCCTTGCGTCCTATTAGCTTGTTGGCGGGGTAATGGCCCACCAAGGCGATGATAGGTAGCCGGCCTGAGAGGGTGGACGGCCACAAGGGGACTGAGATACGGCCCTTACTCCTACGGGAGGCAGCAGTGGGGAATATTGGACAATGGGGGCAACCCTGATCCAGCAATTCTGTGTGCACGAAGAAGGTTTTCGGATTGTAAAGT…
Otu0594	Firmicutes	Veillonellaceae	Selenomonas	Selenomonas_unclassified	0	0.00429663	0	0	0.0135743	0	0	0	0	0	0	0	0	0.00350376	0	0.0468236	0	0	0	0	0	AACGCTGGCGGCGTGCTTAACACATGCAAGTCGAACGGAGCGAATAAAAGCTTGCTTTTATGAGCTTAGTGGCAAACGGGTGAGTAACACGTAGACAACCTGCCGACAGGATGGGGACAACATTCCGAAAGGAATGCTAATACCGAATGAAGCGGAGGAGAGGCATCTCTCCTCCGTGAAAGATGGCCTCTGAACATGCTATCACCTGTCGATGGGTCTGCGTCTGATTAGCTGGTTGGTGAGGTAACGGCTCACCAAGGCGACGATCAGTAGCCGGTCTGAGAGGATGAACGGCCACATTGGGACTGAGACACGGCCCAGACTCCTACGGGAGGCAGCAGTGGGGAATCTTCCGCAATGGGCGCAAGCCTGACGGAGCAACGCCGCGTGAGTGAAGAA…
Otu0595	Firmicutes	Streptococcaceae	Lactococcus	lactis	0	0	0	0	0	0.0131248	0	0	0	0	0	0.0308258	0.00328807	0	0	0	0	0.0135855	0	0	0	AACGCTGGCGGCGTGCCTAATACATGCAAGTTGAGCGCTGAAGGTTGGTACTTGTACCGACTGGATGAGCAGCGAACGGGTGAGTAACGCGTGGGGAATCTGCCTTTGAGCGGGGGACAACATTTGGAAACGAATGCTAATACCGCATAAAAACTTTAAACACAAGTTTTAAGTTTGAAAGATGCAATTGCATCACTCAAAGATGATCCCGCGTTGTATTAGCTAGTTGGTGAGGTAAAGGCTCACCAAGGCGATGATACATAGCCGACCTGAGAGGGTGATCGGCCACATTGGGACTGAGACACGGCCCAAACTCCTACGGGAGGCAGCAGTAGGGAATCTTCGGCAATGGACGAAAGTCTGACCGAGCAACGCCGCGTGAGTGAAGAAGGTTTTCGG…
Otu0596	Spirochaetes	Spirochaetaceae	Treponema	socranskii	0	0	0	0	0	0	0	0.00204133	0	0	0	0	0.0579326	0	0	0	0	0	0	0	0	AACGCTGGCGGCGCGTCTTAACCATGCAAGTCGAGCGGCAGGCAGCAATGCCGAGAGCGGCGGACTGGTGAGTAACACGTGGATAACGTACCCCGATGTCCGGGACAGCCTGTAGAAATAGAGGGTAATACCGGATAGATCACTGACTACGGGAGGTAGACAGCGGGAAAGGAGCTTCGGCTCCGCGCCGGGAACGGTCTGCGGCCCATCAGCTGGACGGCGGGGTAAAGGCCCGCCGTGGCGAGGACGGGTATCCGGCCTGAGAGGGCGGACGGACACATTGGGACTGAGATACGGCCCAGACTCCTACGGGAGGCAGCAGGTAAGAATATTCCGCAATGGGGGGAACCCTGACGGAGCGACGCCGCGTGAACGAAGAAGGCCGGAAGGTTGTAAAGT…
Otu0597	Bacteroidetes	Flavobacteriaceae	Capnocytophaga	Capnocytophaga_unclassified	0	0	0	0	0	0	0	0	0	0	0	0	0	0	0.0646168	0	0	0	0	0	0	AACGCTAGCGGCAGGCCTAACACATGCAAGTCGAGGGGGAGGTTACTTTCGGGTAACTGAGACCGGCGTACGGGTGCGTAACGCGTATACAATCTGCCTTTCACTGGGGGATAGCCCGAAGAAATTTGGATTAATACCCCATAGTATATAGGGACGGCATCGTTTTTATATTAAAGCTTAGGTGGTGAAAGATGAGTATGCGTTCTATTAGCTAGTTGGAGAGGTAACGGCTCCCCAAGGCGATGATAGATAGGGGTTCTGAGAGGGATGTCCCCCCACTGGTACTGAGATACGGACCAGACTCCTACGGGAGGCAGCAGTGAGGAATATTGGACAATGGTCGGAAGACTGATCCAGCCATGCCGCGTGCAGGATGACGGCCTTATGGGTTGTAAACTG…
Otu0598	Actinobacteria	Actinomycetaceae	Actinomyces	radicidentis	0	0	0	0	0	0	0.0770648	0	0	0	0	0	0	0	0	0	0	0	0	0	0	AACGCTGGCGGCGTGCTTAACACATGCAAGTCGAACGGTGAAGCCCCAGCTTGCTGGGGTGGATGAGTGGCGAACGGGTGAGTAACACGTGAGTAACCTGCCCCCTTCTTCTGGATAACTGCCGGAAACGGTAGCTAATACGGGATACTCATTCCCTGCCGCATGGTGGGGTTTGGAAAGGTTTTTCCGGTGGGGGATGGGCTCGCGGCCTATCAGCTTGTTGGTGGGGTGATGGCCTACCAAGGCTTTGACGGGTAGCCGGCCTGAGAGGGTGGACGGTCACACTGGGACTGAGACACGGCCCAGACTCCTACGGGAGGCAGCAGTGGGGAATATTGCACAATGGGCGCAAGCCTGATGCAGCGACGCCGCGTGAGGGATGAAGGCCTTCGGGTTGTA…
Otu0599	Spirochaetes	Spirochaetaceae	Treponema	pectinovorum	0	0	0	0	0	0	0	0.0692196	0	0	0	0	0	0	0	0	0	0	0	0	0.000182406	AACGCTGGCGGCGTGTCTTAAGCATGCAAGTCGAACGGCAAGAAAGTGCTTGCACTTTCCTAGAGTGGCGGACTGGTGAGTAACACGTGGGTGACGTACCCTTTGGACGGGGATAGTCGGTAGAAATACCGGGTAATACCGGATAAGGTCATATAAGTTGGAGATATATGAGGAAAGTGGCTATGGCCACGCCGAAGGAACGGCCTGCGGCCTATCAGCTAGTTGGTGAGGAAAAGGCCCACCAAGGCGATGACAGGTATCCGGCCTGAGAGGGTGAACGGACACATTGGGACTGAGATACGGCCCAGACTCCTACGGGAGGCAGCAGCTAAGAATATTCCGCAATGGACGAAAGTCTGACGGAGCAACGCCGCGTGGATGATGAAGGTCGGAAGATTG…
Otu0600	Bacteroidetes	Flavobacteriaceae	Capnocytophaga	sp._oral_taxon_332	0	0	0	0	0	0	0	0	0	0	0	0	0	0	0.0635938	0	0	0	0	0	0	AACGCTAGCGGCAGGCCTAACACATGCAAGTCGAGGGATAAGCTTTCGGGCTGAAACCGGCGTACGGGTGCGTAACGCGTATACAATCTGCCTTTCACAGGGGGATAGCCCGAAGAAATTTGGATTAATACCCCATAGAATAATGGTGTGGCATCATATTATTATTAAAGCTACGGTGGTGAAAGATGAGTATGCGTTCTATTAGCTAGTTGGAGAGGTAACGGCTCCCCAAGGCAACGATAGATAGGGGTTCTGAGAGGGATGTCCCCCACACTGGTACTGAGATACGGACCAGACTCCTACGGGAGGCAGCAGTGAGGAATATTGGACAATGGTCGGAAGACTGATCCAGCCATGCCGCGTGCAGGATGAAGGTCTTATGGATTGTAAACTGCTTTT…
Otu0601	Spirochaetes	Spirochaetaceae	Treponema	sp._oral_taxon_237	0	0	0	0	0	0	0	0.0564149	0	0	0	0	0	0	0	0	0	0	0	0.0116634	0	AACGCTGGCGGCGCGTCTTAAGCATGCAAGTCGAACGGCAAGAGAGGAGCTTGCTTCTCTCCTAGAGTGGCGGACTGGTGAGGAACACGTGGGTAATCTACCCTTAAGATGGGGATAGCTGCTAGAAATAGCAGATAATACCGAATACACTCAATATTTCATAAGAAGTATTGAGGAAAGGAAGCTACGGCTTCGCTTGAGGATGAGCTTGCGTCCCATTAGCTAGTTGGTGAGGTAAAGGCCCACCAAGGCGACGATGGGTATCCGGCCTGAGAGGGTGAACGGACACATTGGGACTGAGATACGGCCCAAACTCCTACGGGAGGCAGCAGCTAAGAATATTCCGCAATGGACGAAAGTCTGACGGAGCGACGCCGCGTGGATGAAGAAGGCTGAAAA…
Otu0602	Fusobacteria	Fusobacteriaceae	Fusobacterium	nucleatum_subsp._vincentii	0	0	0	0	0	0	0	0	0	0	0	0	0.0582458	0	0	0	0	0	0	0	0	AACGCTGACAGAATGCTTAACACATGCAAGTCAACTTGAATTTGGGTCTTTAACTTAGGTTTGGGTGGCGGACGGGTGAGTAACGCGTAAAGAACTTGCCTCACAGTTAGGGACAACATTTGGAAACGAATGCTAATACCTGATATTATGATAATAGGGCATCCCATAATTATGAAAGCTATAAGCGCTGTGAGAGAGCTTTGCGTCCCATTAGCTAGTTGGAGAGGTAACGGCTCACCAAGGCGATGATGGGTAGCCGGCCTGAGAGGGTGATCGGCCACAAGGGGACTGAGACACGGCCCTTACTCCTACGGGAGGCAGCAGTGGGGAATATTGGACAATGGACCAAGAGTCTGATCCAGCAATTCTGTGTGCACGATGAAGTTTTTCGGAATGTAA…
Otu0603	Bacteroidetes	Prevotellaceae	Prevotella	nigrescens	0	0	0	0	0	0	0	0	0	0	0	0	0	0.0674936	0	0	0	0	0	0	0	AACGCTGGCTACAGGCTTAACACATGCAAGTCGTGGGGAAACGGCATTATGTGCTTGCACATTCTGGACGTCGACCGGCGCACGGGTGAGTATCGCGTATCCAACCTGCCCCTTACTTGGGGATACCCCGTTGAAAGACGGCCTAATACCCGATGTGTTTCATTGACGGCATCCGATATGAAACAAAGGTTGTTTCCGGGAAGGGATGGGGATGCGTCTGATTAGCTTGTTGGCGGGGCAACGGCCCACCAAGGCGACGATCAGTAGGGGTTCTGAGAGGAAGGTCCCCCACATTGGAACTGAGACACGGTCCAAACTCCTACGGGAGGCAGCAGTGAGGAATATTGGTCAATGGACGCAAGTCTGAACCAGCCAAGTAGCGTGCAGGATGACGGCCCT…
Otu0604	Fusobacteria	Fusobacteriaceae	Fusobacterium	nucleatum_subsp._animalis	0	0	0	0	0	0	0	0	0	0	0	0	0	0	0.00596725	0	0	0	0	0	0.0600115	AACGCTGACAGAATGCTTAACACATGCAAGTCAACTTGAATTTGGGTTTTTAACTTAGATTTGGGTGGCGGACGGGTGAGCAACGCGTAAAGAACTTGCCTCACAGCTAGGGACAACATTTAGAAATGAATGCTAATACCTGATATTATGATTTTAAGGCATCTTAGAATTATGAAAGCTATAAGCACTGTGAGAGAGCTTTGCGTCCCATTAGTTAGTTGGAGAGGTAACAGCTCACCAAGGCAATGATGGGTAGCCGGCCTGAGAGGGTGAACGGCCACAAGGGGACTGAGACACGGCCCTTACTCCTACGGGAGGCAGCAGTGGGGAATATTAGACAATGGACCGAGAGTCTGATCCAGCAATTCTGTGTGCACGATGAAGTTTTTCGGAATGTAA…
Otu0605	Actinobacteria	Coriobacteriaceae	Atopobium	parvulum	0	0	0	0	0	0	0	0	0.00241027	0	0	0	0	0	0.058479	0	0	0.000157971	0	0	0	AACGCTGGCGGCGCGCCTAACACATGCAAGTCGAACGATTAAAGCACCTTTTAGGTGTGTATAAAGTGGCGAACGGCTGAGTAACACGTGGGCAACCTGCCCCTTTCATTGGGATAGCCACGGGAAACCGTGGATAATACCGAATACTTCGAGACTTCCGCATGGAAGACTCGAGAAAGCTCCGGCGGAGAGGGATGGGCCCGCGGCCTGTTAGCTTGTTGGTGGGGTAGAGGCCTACCAAGGCAATGATGGGTAGCTGGGTTGAGAGACCGACCAGCCAGATTGGGACTGAGACACGGCCCAGACTCCTACGGGAGGCAGCAGTGGGGAATCTTGCACAATGGGCGAAAGCCTGATGCAGCGACGCCGCGTGCGGGATGAAGGCCTTCGGGTTGTAAA…
Otu0606	Firmicutes	Peptoniphilaceae	Peptoniphilus	lacrimalis	0	0	0	0	0	0	0	0.0660648	0	0	0	0	0	0	0	0	0	0	0	0	0	AACGCTGGCGGCGCGCTTAACACATGCAAGTCGAGCGATGAAATCTTAACAGAACCCTTCGGGGCGAAGATAAGACGGATTAGCGGCGGACGGGTGAGTAACACGTGAGTAACCTGCCTTTTACACAGGGATAGCCTCGGGAAACCGGGATTAAAACCTGATGAAACTATCAAATCACATGATTAAGAAAGTTAAAACTCCGGTGGTAAAAGATGGACTCGCGTCCCATTAGCTAGTTGGTGAAGGTAACGGCCCACCAAGGCAACGATGGGTAGCCGGCCTGAGAGGGTGAACGGCCACATTGGAACTGAGAAACGGTCCAAACTCCTACGGGAGGCAGCAGTGGGGAATATTGCACAATGGGGGAAACCCTGATGCAGCGACGCCGCGTGAGCGAAG…
Otu0607	Actinobacteria	Actinomycetaceae	Actinomyces	Actinomyces_unclassified	0	0	0	0	0	0	0.0540269	0	0	0	0	0	0	0	0.00988858	0.00432217	0	0	0	0	0	AACGCTGGCGGCGTGCTTAACACATGCAAGTCGAACGGTGAAGGGACTGGTTTTGCTGGTTCTGGATGAGTGGCGAACGGGTGAGTAACACGTGAGTAACCTGCCCCCTTCTTCTGGATAACCGCATGAAAGTGTGGCTAATACGGGATATTCTGTGCCTGCTGCATGGTGGGTGTGGGAAAGATGTGCCTTTGGGTGTTTTTGGTGGGGGATGGGCTCGCGGCCTATCAGCTTGTTGGTGGGGTGATGGCCTACCAAGGCGGTGACGGGTAGCCGGCCTGAGAGGGTGGACGGTCACACTGGGACTGAGACACGGCCCAGACTCCTACGGGAGGCAGCAGTGGGGAATATTGCACAATGGGCGCAAGCCTGATGCAGCGACGCCGCGTGAGGGATGGA…
Otu0608	Firmicutes	Veillonellaceae	Veillonellaceae_[G-1]	sp._oral_taxon_135	0	0	0	0	0	0	0	0	0	0	0	0	0	0	0	0	0.00212187	0.0505508	0	0	0	AACGCTGGCGGCGTGCTTAACACATGCAAGTCGAACGGAGCTATTTATTTCGGTAGATAGCTTAGTGGCAAACGGGTGAGTAACGCGTAGGCAACCTACCCTCAGGATGGGGACAACGGCTCGAAAGAGCCGCTAATACCGAATGACGTGACTTTTTCACATGAAAGAGACACTAAAGATGGGTCAAACCATCGCCCGAGGATGGGCCTGCGTCTGATTAGCCAGTTGGTGAGGTAACGGCTCACCAAAGCAACGATCAGTAGCCGGTCTGAGAGGATGAACGGCCACAATGGGACTGAGACACGGCCCATACTCCTACGGGAGGCAGCAGTGGGGAATCTTCCGCAATGGGCGAAAGCCTGACGGAGCAACGCCGCGTGAGTGAAGAAGGTCTTCGGA…
Otu0609	Firmicutes	Veillonellaceae	Selenomonas	Selenomonas_unclassified	0	0	0	0	0.0218787	0	0	0	0	0	0	0	0	0	0	0.0352978	0	0	0	0	0	AACGCTGGCGGCGTGCTTAACACATGCAAGTCGAACGGAGCGAATGAAAGCTTGCTTTTATGAGCTTAGTGGCAAACGGGTGAGTAACACGTAGACAACCTGCCGACAGGATGGGGACAACATTCCGAAAGGAATGCTAATACCGAATGAAGTCGAGGGGAGGCATCTCCCCTCGATGAAAGATGGCCTCTGAATATGCTATCACCTGTCGATGGGTCTGCGTCTGATTAGCTGGTTGGTGAGGTAACGGCTCACCAAGGCGACGATCAGTAGCCGGTCTGAGAGGATGAACGGCCACATTGGGACTGAGACACGGCCCAGACTCCTACGGGAGGCAGCAGTGGGGAATCTTCCGCAATGGGCGCAAGCCTGACGGAGCAACGCCGCGTGAGTGAAGAA…
Otu0610	Firmicutes	Enterococcaceae	Enterococcus	durans	0	0	0	0	0	0	0	0	0	0	0.0489813	0.00389215	0	0	0	0	0	0	0	0	0	AACGCTGGCGGCGTGCCTAATACATGCAAGTCGAACGCTTCTTTTTCCACCGGAGCTTGCTCCACCGGAAAAAGAGGAGTGGCGAACGGGTGAGTAACACGTGGGTAACCTGCCCATCAGAAGGGGATAACACTTGGAAACAGGTGCTAATACCGTATAACAATCGAAACCGCATGGTTTGATTTGAAAGGCGCTTTCGGGTGTCGCTGATGGATGGACCCGCGGTGCATTAGCTAGTTGGTGAGGTAACGGCTCACCAAGGCCACGATGCATAACCGACCTGGGAGGGTGATCGGCAACATTGGGACTGAGACACGGCCCAAACTCCTACGGGAGGCAGCAGTAGGGAATCTTCGGCAATGGACGAAAGTCTGACCGAGCAACGCCGCGTGAGTGAAG…
Otu0611	Proteobacteria	Neisseriaceae	Neisseria	flavescens	0	0	0	0	0	0	0	0.00204133	0	0	0	0	0	0	0.0523413	0	0	0	0	0.00219746	0	AACGCTGGCGGCATGCTTTACACATGCAAGTCGGACGGCAGCACAGAGAAGCTTGCTTCTTGGGTGGCGAGTGGCGAACGGGTGAGTAATATATCGGAACGTACCGAGTAATGGGGGATAACTAATCGAAAGATTAGCTAATACCGCATATTCTCTGAGGAGGAAAGCAGGGGACCTTCGGGCCTTGCGTTATTCGAGCGGCCGATATCTGATTAGCTAGTTGGTGGGGTAAAGGCCTACCAAGGCGACGATCAGTAGCGGGTCTGAGAGGATGATCCGCCACACTGGGACTGAGACACGGCCCAGACTCCTACGGGAGGCAGCAGTGGGGAATTTTGGACAATGGGCGCAAGCCTGATCCAGCCATGCCGCGTGTCTGAAGAAGGCCTTCGGGTTGTA…
Otu0612	Firmicutes	Lactobacillaceae	Lactobacillus	gasseri	0	0	0	0	0	0	0	0	0	0	0	0	0	0	0	0	0	0	0.0688766	0	0	AACGCTGGCGGCGTGCCTAATACATGCAAGTCGAGCGAGCTTGCCTAGATGAATTTGGTGCTTGCACCAAATGAAACTAGATACAAGCGAGCGGCGGACGGGTGAGTAACACGTGGGTAACCTGCCCAAGAGACTGGGATAACACCTGGAAACAGATGCTAATACCGGATAACAACACTAGACGCATGTCTAGAGTTTAAAAGATGGTTCTGCTATCACTCTTGGATGGACCTGCGGTGCATTAGCTAGTTGGTAAGGTAACGGCTTACCAAGGCAATGATGCATAGCCGAGTTGAGAGACTGATCGGCCACAATGGAACTGAGACACGGTCCATACTCCTACGGGAGGCAGCAGTAGGGAATCTTCCACAATGGGCGCAAGCCTGATGGAGCAACACC…
Otu0613	Firmicutes	Carnobacteriaceae	Granulicatella	elegans	0	0	0	0	0	0	0	0.0460227	0	0	0	0	0	0	0.00443281	0.00990498	0	0	0	0	0	AACGCTGGCGGCGTGCCTAATACATGCAAGTCGAACGAGAGCGACCGGTGCTTGCACTGGTCAATCTAGTGGCGAACGGGTGAGTAACACGTGGGTAACCTGCCCATCAGAGGGGGATAACATTCGGAAACGGATGCTAAAACCGCATAGGTTCTTGAGTCGCATGACTGAAGAAGGAAAAGAGGCTTCGGCTTCTGCTGATGGATGGACCCGCGGTGCATTAGCTAGTTGGTGAGGTAACGGCTCACCAAGGCCGTGATGCATAGCCGACCTGAGAGGGTGATCGGCCACATTGGGACTGAGACACGGCCCAAACTCCTACGGGAGGCAGCAGTAGGGAATCTTCCGCAATGGACGCAAGTCTGACGGAGCAACGCCGCGTGAGTGAAGAAGGATTTC…
Otu0614	Bacteroidetes	Prevotellaceae	Alloprevotella	Alloprevotella_unclassified	0	0	0	0	0	0	0	0	0	0	0	0	0	0	0	0.0588896	0	0	0	0	0	AACGCTAGCTACAGGCTTAACACATGCAAGTCGAGGGGCAGCATGGAAGAAGCTTGCTTCTTCTGATGGCGACCGGCGCACGGGTGCGTAACGCGTATCAAACCTGCCTCATACTCGGGGATAGCCTTGCGAAAGTAAGATTAATACCCGATGTTGTTGCTTTCTCGCATGGGAGAGTAACCAAAGATTTATCGGTATGAGATGGTGATGCGTCCGATTAGGTAGTAGGCGGGGTAACGGCCCACCTAGCCTTCGATCGGTAGGGGTTCTGAGAGGAAGGTCCCCCACACTGGAACTGAGACACGGTCCAGACTCCTACGGGAGGCAGCAGTGAGGAATATTGGTCAATGGGCGAGAGCCTGAACCAGCCAAGTAGCGTGCAGGATGACGGCCCTCCGG…
Otu0615	Actinobacteria	Actinomycetaceae	Actinomyces	Actinomyces_unclassified	0	0	0	0	0	0	0	0	0	0	0	0	0	0	0	0	0.0520675	0	0	0	0	AACGCTGGCGGCGTGCTTAACACATGCAAGTCGAACGGTGAAGCGCCTTCCTTTTTGGTGGGTGTGGATGAGTGGCGAACGGGTGAGTAACACGTGAGTAACCTGCCCCCTTCTTCTGGATAACCGCATGAAAGTGTGGCTAATACGGGATATTCTGGGTCTGTCGCATGATGGGTCCGGGAAAGATTTTTTCTGGTGGGGGATGGGCTCGCGGCCTATCAGCTTGTTGGTGGGGTGATGGCCTACCAAGGCGGTGACGGGTAGCCGGCCTGAGAGGGTGGACGGTCACACTGGGACTGAGACACGGCCCAGACTTCTACGGGAGGCAGCAGTGGGGAATATTGCACAATGGGCGCAAGCCTGATGCAGCGACGCCGCGTGAGGGATGGAGGCCTTCGG…
Otu0616	Firmicutes	Erysipelotrichaceae	Bulleidia	extructa	0	0	0	0	0.00111789	0	0	0	0	0	0	0	0	0.0258172	0.00221641	0.00936471	0	0	0	0.0162274	0.000547218	AACGCTGGCGGCGTGCCTAATACATGCAAGTCGAACGCCGGACACCTAGCTTGCTAGGGAGAAGGAGTGGCGAACGGGTGAGTAATACATAAGCAATCTGCCCACAAAGACTGGGATAACCTCTGGAAACGGGGACTAATACCGGATAGGTAGAAGAGAGGCATCTTTCTTCTATTAAAGATGAGAAGCACTAGTGGATGAGCTTATGGCGCATTAGTTAGTTGGTGAGGTAACGGCCCACCAAGACGATGATGCGTAGCCGGCCTGAGAGGGTGAACGGCCACATTGGGACTGAGACACGGCCCAGACTCCTACGGGAGGCAGCAGTAGGGAATTTTCGGCAATGGGGGGAACCCTGACCGAGCAACGCCGCGTGAGTGAAGACGGCCTTCGGGTTGT…
Otu0617	Spirochaetes	Spirochaetaceae	Treponema	amylovorum	0	0	0	0	0	0	0	0.0573427	0	0	0	0	0	0	0	0	0	0	0	0	0	AACGCTGGCGGCGCGTCTTAAGCATGCAAGTCGAACGGCGAGAAGAAGCTTGCTTCTTCCTAGAGTGGCGGACTGGTGAGTAACGCGTGGATGACGTACCCTCGTGACGGGGATAGCCGGTAGAAATACCGGATAATACCGGATAAGGTCTCACGGAATAAAGGCGTGAGAGGAAAGCAGCGTATGCTGCGCAGGAGGAACGGTTCGCGGCCTATCAGCTAGTTGGCAGGGTAAAGGCCTACCAAGGCGACGACGGGTATCCGGCCTGAGAGGGTGGACGGACACATTGGGACTGAGATACGGCCCAGACTCCTACGGGAGGCAGCAGCTAAGAATATTCCGCAATGGGGGGAACCCTGACGGAGCGACGCCGCGTGGACGATGAAGGTCGGAAGATTG…
Otu0618	Firmicutes	Peptostreptococcaceae_[XI]	Peptostreptococcaceae_[XI][G-2]	sp._oral_taxon_091	0	0	0	0	0	0	0	0.00445381	0	0	0	0	0	0.0296898	0	0.0221511	0	0	0	0	0	AACGCTGGCGGCGTGCCTAACACATGCAAGTCGAGCGAGAAATCCATAATCGAATCTTCGGACAAGAGAGTGGATGGAAAGCGGCGGACGGGTGAGTAACGCGTAGGTAACCTGCCCTGTACAGAGGGATAGCCACCGGAAACGGTGATTAATACCTCATAACACCGAAAGTTCACATGGACAGTCGGTCAAAGATTTATCGGTACAGGATGGACCTGCGTCTGATTAGTTAGTTGGTGAGGTAACGGCTCACCAAGGCGACGATCAGTAGCCGACCTGAGAGGGTGATCGGCCACATTGGAACTGAGACACGGTCCAAACTCCTACGGGAGGCAGCAGTGGGGAATATTGCACAATGGGGGAAACCCTGATGCAGCAACGCCGCGTGAATGAAGAAGG…
Otu0619	Actinobacteria	Actinomycetaceae	Actinomyces	oris	0	0	0	0	0.0140534	0	0.0138635	0	0	0	0.00174933	0.0032694	0.00970763	0	0.0093771	0	0	0	0	0	0	AACGCTGGCGGCGTGCTTAACACATGCAAGTCGAACGGTGAAGGGACTGGTTTTTGCTGGTTCTGGATGAGTGGCGAACGGGTGAGTAACACGTGAGTAACCTGCCCCCTTCTTCTGGATAACCGCATGAAAGTGTGGCTAATACGGGATATTCTGCGCCTGCTGCATGGTGGGTGTGGGAAAGATGCGCCTTTGGGTGTTCTTGGTGGGGGATGGGCTCGCGGCCTATCAGCTTGTTGGTGGGGTGATGGCCTACCAAGGCGGTGACGGGTAGCCGGCCTGAGAGGGTGGACGGTCACACTGGGACTGAGACACGGCCCAGACTCCTACGGGAGGCAGCAGTGGGGAATATTGCACAATGGGCGCAAGCCTGATGCAGCGACGCCGCGTGAGGGATGG…
Otu0620	Spirochaetes	Spirochaetaceae	Treponema	Treponema_unclassified	0	0	0	0	0	0	0	0.0380429	0	0	0	0	0	0	0	0	0	0.0156391	0	0	0	AACGCTGGCGGCGCGTCTTAAGCATGCAAGTCGAACGGCAAGAGAGAAGCTTGCTTCTCTCCTAGAGTGGCGGACTGGTGAGGAACACGTGGGTAATCTACCCTTAAGATGGGGATAGCTGCTAGAAATAGCAGGTAATACCGAATACACTCAGTGCTTCATAAGGGGTATTGAGGAAAGGAAGCTACGGCTTCGCTTGAGGATGAGCTTGCGTCCCATTAGCTAGTTGGTGAGGTAACGGCCCACCAAGGCGACGATGGGTATCCGGCCTGAGAGGGTGAACGGACACATTGGGACTGAGATACGGCCCAAACTCCTACGGGAGGCAGCAGCTAAGAATATTCCGCAATGGACGGAAGTCTGACGGAGCGACGCCGCGTGGATGAAGAAGGCTGAAAA…
Otu0621	Proteobacteria	Betaproteobacteria_unclassified	Betaproteobacteria_unclassified	Betaproteobacteria_unclassified	0	0	0	0	0.00750582	0	0	0.00742301	0	0	0	0	0	0	0.0301772	0.00234118	0	0	0	0.00456395	0	AACGCTGGCGGCATGCCTTACACATGCAAGTCGGACGGCAGCACGGGTGCTTGCACCTGGTGGCGAGTGGCGAACGGGTGAGTAAAGCATCGGAACGTACCCGGGAGTGGGGGATAACGTAGCGAAAGTTACGCTAATACCGCATACCCTGTAAGCAGGAAAGCGGGGGATCGCAAGACCTCGCGCTTTCGGAGCGGCCGATGTCGGATTAGCTAGTTGGTGGGGTAAAGGCCTACCAAGGCAACGATCCGTAGCGGGTCTGAGAGGATGATCCGCCACACTGGGACTGAGACACGGCCCAGACTCCTACGGGAGGCAGCAGTGGGGAATTTTGGACAATGGGCGCAAGCCTGATCCAGCCATGCCGCGTGAGTGAAGAAGGCCTTCGGGTTGTAAAGC…
Otu0622	Firmicutes	Veillonellaceae	Selenomonas	Selenomonas_unclassified	0	0	0	0	0	0	0	0	0	0	0	0	0	0	0	0.0543874	0	0	0	0	0	AACGCTGGCGGCGTGCTTAACACATGCAAGTCGAACGGAGCGAATGAAAGCTTGCTTTTATGAGCTTAGTGGCAAACGGGTGAGTAACACGTAGACAACCTGCCGATCAGATGGGGACAACATTCCGAAAGGAATGCTAATACCGAATGGTGTGCGGGGGAGGCATCTCCCCCGCATGAAAGATGGCCTATACATGTAAGCTATCACTGATTGATGGGTCTGCGTCTGATTAGCTGGTAGGTAAGGTAACGGCTTACCTAGGCGACGATCAGTAGCCGGTCTGAGAGGATGAACGGCCACATTGGGACTGAGACACGGCCCAGACTCCTACGGGAGGCAGCAGTGGGGAATCTTCCGCAATGGGCGCAAGCCTGACGGAGCAACGCCGCGTGAGTGAAG…
Otu0623	Firmicutes	Streptococcaceae	Streptococcus	sp._oral_taxon_056	0	0	0	0.0463489	0	0	0	0	0	0	0	0	0	0	0	0.00522263	0	0	0	0	0	AACGCTGGCGGCGTGCCTAATACATGCAAGTAGAACGCTGAAGGAGGAGCTTGCTCTTCTGGAAGAGTTGCGAACGGGTGAGTAACGCGTAGGTAACCTGCCTGGTAGCGGGGGATAACTATTGGAAACGATAGCTAATACCGCATAAGATTGAATATCGCATGATAATTGATTAAAAGATGCAAATGCATCACTACCAGATGGACCTGCGTTGTATTAGCTAGTAGGTGAGGTAACGGCTCACCTAGGCGACGATACATAGCCGACCTGAGAGGGTGATCGGCCACACTGGGACTGAGACACGGCCCAGACTCCTACGGGAGGCAGCAGTAGGGAATCTTCGGCAATGGGGGCAACCCTGACCGAGCAACGCCGCGTGAGTGAAGAAGGTTTTCGGAT…
Otu0624	Firmicutes	Streptococcaceae	Streptococcus	Streptococcus_unclassified	0	0.0143772	0	0	0	0	0	0	0	0	0	0	0	0	0	0	0.000652884	0.0312783	0	0	0	AACGCTGGCGGCGTGCCTAATACATGCAAGTAGAACGCACAGGATGCACCGTAGTTTACTACACCGTATTCTGTGAGTTGCGAACGGGTGAGTAACGCGTAGGTAACCTGCCTGGTAGCGGGGGATAACTATTGGAAACGATAGCTAATACCGCATAAGAACATTTACTGCATGGTAGATGTTTAAAAGGTGCAAATGCATCACTACCAGATGGACCTGCGTTGTATTAGCTAGTAGGTGAGGTAACGGCTCACCTAGGCGACGATACATAGCCGACCTGAGAGGGTGATCGGCCACACTGGGACTGAGTCACGGCCCAGACTCCTACGGGAGGCAGCAGTAGGGAATCTTCGGCAATGGGGGGAACCCTGACCGAGCAACGCCGCGTGAGTGAAGAAG…
Otu0625	Bacteroidetes	Bacteroidetes_[F-1]	Bacteroidetes_[G-5]	sp._oral_taxon_511	0	0.0104111	0	0	0	0	0	0.00241248	0	0	0	0	0	0.00663871	0	0.0266534	0	0.00442319	0	0	0	AACGCTTGCGGCAGGCTTAATACATGCAAGTCGGACGGTAACAGGGTCTTCGGACTGCTGACGAGTGGCGGATGGGTGAGTAACGCGTATGCAACCTTCCTCACACCGAGAAAAAGTCGACTGAAAAGTTGAATAAAGTCTCGTGGTGTGCATTTCTCGCATGAGAGATGTATGATAGAAGCAATTCGGTGTGAGATGGGCATGCGTATCATTAGCTAGTTGGTAAGGTAACGGCTTACCAAGGCGACGATGATTAGGGGGCCTGAGAGGGTGGTCCCCCACACTGGGACTGAGACACGGCCCAGACTCCTACGGGAGGCAGCAGTAGGGAATATTGGTCAATGGGCGGAAGCCTGAACCAGCCATGCCGCGTGATGGATGACGGCCTTAGGGTTGTAA…
Otu0626	Firmicutes	Lachnospiraceae_[XIV]	Johnsonella	ignava	0	0	0	0	0	0	0	0	0	0	0	0	0	0	0.0404068	0	0	0.00315942	0	0.00507105	0	AACGCTGGCGGCGTGCTTAACACATGCAAGTCGAACGGAGACTTTTTCAGTGCAACCTTCGGGGAGCAAGAGAAAGTCTTAGTGGCGGACGGGTGAGTAACGCGTGGGCAACCTGCCTCGCACCGTGGGATAACAGGGGGAAGCTCCTGCTAATACCGCATAAAGTATATAGACGCATGTCAATATACAAAAAGGGATACCGGTGAGAGATGGGCCCGCGTCCGATTAGATAGTTGGCAGGATAGCAGCCTACCAAGTCAACGACCGGTAGCCGGCTTGAGAGAGTGGACGGCCACACTGGGACTGAGACACGGCCCAGACTCCTACGGGAGGCAGCAGTGGGGAATATTGGACAATGGGGGCAACCCTGATCCAGCGACGCCGCGTGAGTGAAGAAGT…
Otu0627	Bacteroidetes	Prevotellaceae	Prevotella	enoeca	0	0	0	0	0	0	0	0	0	0	0	0	0	0.0527409	0	0	0	0	0	0	0	AACGCTAGCTACAGGCCTAACACATGCAAGTCGAGGGGCAGCATGATGATTGCTTGCAATCATTGATGGCGACCGGCGCACGGGTGAGTAACGCGTATCCAACCTACCCATGACTAAGGGATAACCCGTCGAAAGTCGGCCTAAAACCTTATGTCGTCCGAAGCAGGCATCTAATTTGGATGAAAGATTAATTGGTGATGGATGGGGATGCGTCTGATTAGCTTGTCGGTGAGGTAACGGCTCACCGAGGCAACGATCAGTAGGGGTTCTGAGAGGAAGGTCCCCCACATTGGAACTGAGACACGGTCCAAACTCCTACGGGAGGCAGCAGTGAGGAATATTGGTCAATGGGCGTGAGCCTGAACCAGCCAAGTAGCGTGCAGGATGACGGCCCTATGG…
Otu0628	Firmicutes	Lachnospiraceae_[XIV]	Lachnospiraceae_[G-7]	sp._oral_taxon_163	0	0	0	0	0	0	0	0	0	0	0	0	0	0.0444425	0	0.00270136	0	0	0.00626151	0	0	AACGCTGGCGGCGTGCCTAACACATGCAAGTCGAACGGAGATTGTTCGCTGCGGAGTCTTCGGACAAAGCTTGAACAATCTTAGTGGCGGACGGGTGAGTAACGCGTGGGCAACCTGCCTTGCACAGGGGGATAGCAGTTGGAAACGACTGGTAATACCGCATATCTTGGAGAAAACGCATGTTTACTTCAAGAAAACATTAGTGGTGCAAGATGGGCCCGCGTCCGATTAGATAGTTGGTGGGGTAACGGCCTACCAAGTCGACGATCGGTAGCCGACCTAAGAGGGCGGACGGCCACATTGGGACTGAGACACGGCCCAGACTCCTACGGGAGGCAGCAGTGGGGAATATTGCACAATGGAGGGAACTCTGATGCAGCGACGCCGCGTGAGCGAAGA…
Otu0629	Firmicutes	Veillonellaceae	Dialister	pneumosintes	0	0.0163602	0	0.00242121	0	0	0	0.0131758	0	0	0	0	0	0.00276613	0	0.0077439	0	0.000789856	0	0.0062543	0	AACGCTGGCGGCGTGCTTAACACATGCAAGTCGAACGGAAAGAGATGAAAGAGCTTGCTCTTTTATTAATTTCAGTGGCAAACGGGTGAGTAACACGTAAACAACCTGCCTTAAGGATGGGGATAACAGACGGAAACGACTGCTAATACCGAATACGTTCTAAGCATCGCATGGTGCATAGAAGAAAGGGTGGCCTCTACGAGAAAGCTATCGCCTTAAGAGGGGTTTGCGACTGATTAGGTAGTTGGTGAGGTAACGGCTCACCAAGCCGACGATCAGTAGCCGGTCTGAGAGGATGAACGGCCACACTGGAACTGAGACACGGTCCAGACTCCTACGGGAGGCAGCAGTGGGGAATCTTCCGCAATGGACGAAAGTCTGACGGAGCAACGCCGCGTG…
Otu0630	Actinobacteria	Actinomycetaceae	Actinomyces	oris	0	0	0	0	0	0	0	0	0	0	0.00270351	0.00373646	0.0310018	0	0.00750168	0	0	0	0	0	0	AACGCTGGCGGCGTGCTTAACACATGCAAGTCGAACGGTGAAGGGACCTGCTTTTGTGGGTCCTGGATGAGTGGCGAACGGGTGAGTAACACGTGAGTAACCTGCCCCCTTCTTCTGGATAACCGCATGAAAGTGTGGCTAATACGGGATATTCTGTGCCTGCTGCATGGTGGGTGTGGGAAAGATGCGCCCTTGGGTGTTTTTGGTGGGGGATGGGCTCGCGGCCTATCAGCTTGTTGGTGGGGTGATGGCCTACCAAGGCGGTGACGGGTAGCCGGCCTGAGAGGGTGGACGGTCACACTGGGACTGAGACACGGCCCAGACTCCTACGGGAGGCAGCAGTGGGGAATATTGCACAATGGGCGCAAGCCTGATGCAGCGACGCCGCGTGAGGGATGG…
Otu0631	Proteobacteria	Neisseriaceae	Kingella	oralis	0	0	0	0.0134896	0	0	0	0.00519611	0	0	0	0	0	0.0322715	0	0	0	0	0	0	0	AACGCTGGCGGCATGCTTTACACATGCAAGTCGAACGGCAGCACGAAAGAGCTTGCTCTTTTGGTGGCGAGTGGCGAACGGGTGAGTAATGCATCGGAACGTACCGAGTAATGGGGGATAACTATCCGAAAGGATAGCTAATACCGCATACGCTTTGAGAAGGAAAGTGGGGGCTCTTCGGACCTCACGTTATTCGAGCGGCCGATGTCTGATTAGCTAGTTGGTGGGGTAAGGGCCTACCAAGGCGACGATCAGTAGCGGGTCTGAGAGGATGATCCGCCACACTGGGACTGAGACACGGCCCAGACTCCTACGGGAGGCAGCAGTGGGGAATTTTGGACAATGGGCGCAAGCCTGATCCAGCCATGCCGCGTGTCTGAAGAAGGCCTTCGGGTTGTA…
Otu0632	Fusobacteria	Fusobacteriaceae	Fusobacterium	nucleatum_subsp._vincentii	0	0	0	0	0	0	0	0.00890761	0	0	0	0	0	0	0	0.00468236	0	0.00663479	0	0.0270456	0	AACGCTGACAGAATGCTTAACACATGCAAGTCGACTTGAATTTGGGTTTTTAACTTAGGTTTGGGTAGCGGACGGGTGAGTAACGCGTAAAGAACTTGCCTCACAGCTAGGGACAACATTTGGAAACGAATGCTAATACCTAATATTATGATAATAGGGCATCCTATAATTATGAAAGCTATATGCGCTGTGAGAGAGCTTTGCGTCCCATTAGCTAGTTGGAGAGGTAACGGCTCACCAAGGCGATGATGGGTAGCCGGCCTGAGAGGGTGATCGGCCACAAGGGGACTGAGACACGGCCCTTACTCCTACGGGAGGCAGCAGTGGGGAATATTGGACAATGGACCGAGAGTCTGATCCAGCAATTCTGTGTGCACGATGAAGTTTTTCGGAATGTAA…
Otu0633	Bacteroidetes	Prevotellaceae	Prevotella	sp._oral_taxon_526	0	0.0449493	0	0	0	0	0	0	0	0	0	0	0	0	0	0	0	0	0	0	0	AACGCTAGCTACAGGCTTAACACATGCAAGTCGAGGGGCATCATGCGGATTGCTTGCGATTCGTGATGGCGACCGGCGCACGGGTGAGTAACGCGTATCCAACCTTCCCGCTGCAGGGGGATAACCCGGTGAAAGCCGGACTAATACCCCATAATCCCCGTTGACGGCATCCGATTCGGGGCAAAGTTTTTTTTCGGCAGCGGATGGGGATGCGTCCGATTAGTTAGTTGGTGAGGTAACGGCTCACCAAGGCTTTGATCGGTAGGGGTTCTGAGAGGAAGGCCCCCCACATTGGGACTGAGACACGGCCCAAACTCCTACGGGAGGCAGCAGTGAGGAATATTGGTCAATGGGCGTAAGCCTGAACCAGCCAAGTAGCGTGGAGGACGACTGCCCTAT…
Otu0634	Actinobacteria	Actinomycetaceae	Actinomyces	naeslundii	0	0	0	0	0	0	0	0	0.03822	0	0	0	0	0	0.00835415	0	0	0	0	0	0	AACGCTGGCGGCGTGCTTAACACATGCAAGTCGAACGGTGAAGGGGCTGGCTTTGCTGGTCCTGGATGAGTGGCGAACGGGTGAGTAACACGTGAGTAACCTGCCCCCTTCTTCTGGATAACCGCATGAAAGTGTGGCTAATACGGGATATTCTGGGTCTGTCGCATGGTGGGCCTGGGAAAGATTGCGCTTTTTGGTGTTTTTGGTGGGGGATGGGCTCGCGGCCTATCAGCTTGTTGGTGGGGTGATGGCCTACCAAGGCGGTGACGGGTAGCCGGCCTGAGAGGGTGGACGGTCACACTGGGACTGAGACACGGCCCAGACTCCTACGGGAGGCAGCAGTGGGGAATATTGCACAATGGGCGCAAGCCTGATGCAGCGACGCCGCGTGAGGGATGG…
Otu0635	Spirochaetes	Spirochaetaceae	Treponema	maltophilum	0	0	0	0	0.00207608	0	0	0	0	0	0	0	0	0.00313495	0	0.00630317	0	0.00616087	0	0.0272147	0	AACGCTGGCGGCGCGTCTTAAACATGCAAGTCGAACGGCAGGAAGGGGCTTGCCCCTTCTGAGAGTGGCGGACTGGTGAGTAACACGTGGGTGACATACCTTTTAGTTGGGGATAGCTATTAGAAATAGTAGGTAATACCGAATGTGACCGTATTTATTAGAAGGATACGAGGAAAGGAGCTAAGGCTTCGCTAAAAGAATGGCTCGCGGCCCATTATGCTTGTTGGTGAGGTAACGGCCCACCAAGGCGGTGATGGGTATCCGGCCTGAGAGGGTGAACGGACACATTGGGACTGAGATACGGCCCAGACTTCTACGGGAGGCAGCAGTTAAGAATATTCCGCAATGGACGCAAGTCTGACGGAGCGACGCCGCGTGGATGAAGAATGCCGAAAGGTT…
Otu0636	Bacteroidetes	Bacteroidetes_[F-1]	Bacteroidetes_[G-5]	sp._oral_taxon_511	0	0	0	0	0	0	0	0	0	0	0	0	0	0	0	0	0	0	0	0.0446253	0	AACGCTTGCGGCAGGCTTAATACATGCAAGTCGAACGGTAACAGGGTCTTCGGACTGCTGACGAGTGGCGGATGGGTGAGTAACGCGTATGCAACCTTCCTCACACCGAGAAAAAGTCGACTGAAAAGTTGAATAAAGTCTCGTGATGTGCACGTTTCGCATGAGATGTGTATGATAGAAGCAATTTGGTGTGAGATGGGCATGCGTATCATTAGCTAGTTGGTAGGGTAACGGCTTACCAAGGCGACGATGATTAGGGGGCCTGAGAGGGTGGTCCCCCACACTGGGACTGAGACACGGCCCAGACTCCTACGGGAGGCAGCAGTAGGGAATATTGGTCAATGGGCGGAAGCCTGAACCAGCCATGCCGCGTGATGGATGACGGCCTTAGGGTTGTAA…
Otu0637	Spirochaetes	Spirochaetaceae	Treponema	Treponema_unclassified	0	0	0	0	0	0	0	0.0489919	0	0	0	0	0	0	0	0	0	0	0	0	0	AACGCTGGCGGCGCGTCTTAAGCATGCAAGTCGGACGGCAAGAAGGGGCTCGCCCCTTCCTAGAGTGGCGGACTGGTGAGTAACGCGTGGACGACGCGCCCACCCGACGGGGACAGCCGGTAGAAATACCGGATAATACCGGATGATCTCTTTTGGAACAAAGGCGAAAGAGGAAAGCGGCTCCGGCCGCGCGGGTGGAGCGGTCCGCGTCCTATCAGCTAGTCGGCGGGGTGAAGGCCCGCCGAGGCGACGACGGGTATCCGGCCTGAGAGGGTGGACGGACACATTGGGACTGAGATACGGCCCAGACCCCTACGGGAGGCAGCAGCTAAGAATATTCCGCAATGGGGGGAACCCCGACGGAGCGACGCCGCGTGGACGATGAAGGCCGGAAGGTTG…
Otu0638	Bacteroidetes	Prevotellaceae	Prevotella	nigrescens	0	0	0	0	0	0	0	0	0	0	0	0	0	0.0484995	0	0	0	0	0	0	0	AACGCTGGCTACAGGCTTAACACATGCAAGTCGTGGGGAAACGGCATTATGTGCTTGCACATTCTGGACGTCGACCGGCGCACGGGTGAGTATCGCGTATCCAACCTGCCCCTTACTTGGGGATACCCCGTTGAAAGACGGCCTAATACCCGATGTGTTTCATTGACGGCATCCGATATGAAACGAAGGTTTTTTCCGGTAAGGGATGGGGATGCGTCTGATTAGCTAGTTGGCGGGGCAACGGCCCACCAAGGCGACGATCAGTAGGGGTTCTGAGAGGAAGGTCCCCCACATTGGAACTGAGACACGGTCCAAACTCCTACGGGAGGCAGCAGTGAGGAATATTGGTCAATGGACGCAAGTCTGAACCAGCCAAGTAGCGTGCAGGATGACGGCCCT…
Otu0639	Actinobacteria	Actinomycetaceae	Actinomyces	oris	0	0	0	0	0	0	0	0	0	0	0.0165391	0.0155686	0.00908133	0	0	0	0	0	0	0	0	AACGCTGGCGGCGTGCTTAACACATGCAAGTCGAACGGTGAAGGGACCTGCTTTTGTGGGTCCTGGATGAGTGGCGAACGGGTGAGTAACACGTGAGTAACCTGCCCCCTTCTTCTGGATAACCGCATGAAAGTGTGGCTAATACGGGATATTCTGCGCCTGCTGCATGGTGGGTGTGGGAAAGATGCGCCTTTGGGTGTTTTTGGTGGGGGATGGGCTCGCGGCCTATCAGCTTGTTGGTGGGGTGATGGCCTACCAAGGCGGTGACGGGTAGCCGGCCTGAGAGGGTGGACGGTCACACTGGGACTGAGACACGGCCCAGACTCCTACGGGAGGCAGCAGTGGGGAATATTGCACAATGGGCGCAAGCCTGATGCAGCGACGCCGCGTGAGGGATGG…
Otu0640	Bacteroidetes	Prevotellaceae	Prevotella	oris	0	0	0	0	0	0	0	0	0	0	0	0	0	0.0201005	0	0.0151276	0	0	0	0.0114944	0	AACGCTGGCTACAGGCTTAACACATGCAAGTCGAGGGGAAACGACGGGGAAGCTTGCTTCCCCGGGCGTCGACCGGCGCACGGGTGAGTAACGCGTATCCAACCTGCCTCTGACTGAGGGATAACCCGTCGAAAGTCGGCCTAATACCTCATGGCATCGTCTGCGGGCATCCAACGACGATTAAAGATTTCATCGGTCAGGGATGGGGATGCGTCTGGTTAGCTTGTTGGCGGGGTAACGGCCCACCAAGGCTACGATCAGTAGGGGTTCTGAGAGGAAGGTCCCCCACATTGGAACTGGGACACGGTCCAAACTCCTACGGGAGGCAGCAGTGAGGATTATTGGTCAATGGGCGAGAGCCTGAACCAGCCAAGTAGCGTGCAGGATGACGGCCCTATG…
Otu0641	Actinobacteria	Actinomycetaceae	Actinomyces	oris	0	0	0	0	0.00734612	0	0.0332317	0	0	0	0.00190836	0	0	0	0.00681971	0	0	0	0	0	0	AACGCTGGCGGCGTGCTTAACACATGCAAGTCGAACGGTGAAGGGACTGGTTTTTGCTGGTTCTGGATGAGTGGCGAACGGGTGAGTAACACGTGAGTAACCTGCCCCCTTCTTCTGGATAACCGCATGAAAGTGTGGCTAATACGGGATATTCTGCGCCTGCTGCATGGTGGGTGTGGGGAAGATGCGCCTTTGGGTGTTTTTGGTGGGGGATGGGCTCGCGGCCTATCAGCTTGTTGGTGGGGTGATGGCCTACCAAGGCGGTGACGGGTAGCCGGCCTGAGAGGGTGGACGGTCACACTGGGACTGAGACACGGCCCAGACTCCTACGGGAGGCAGCAGTGGGGAATATTGCACAATGGGCGCAAGCCTGATGCAGCGACGCCGCGTGAGGGATGG…
Otu0642	Firmicutes	Lachnospiraceae_[XIV]	Shuttleworthia	satelles	0	0.00859325	0	0	0	0	0	0.00593841	0	0	0	0	0	0	0.0296657	0	0	0	0	0	0	AACGCTGGCGGCGTGCTTAACACATGCAAGTCGAACGAGAAATAATATTCGGAACTCTTCGGAGAACCCTTTTATTTCGAGTGGCGGACGGGTGAGTAACGCGTGAGCAACCTGCCCTGTACCGGGGGATACCAGTTGGAAACGACTGTTAATACCGCATAAGCGCACGATAAGACATCTTGTTGTGTGAAAAACTCCGGTGGTATAGGATGGGCTCGCGTATGATTAGCCAGTTGGCGGGGTAAAGGCCCACCAAAGCGACGATCATTAGCCGACCTGAGAGGGCGACCGGCCACATTGGGACTGAGACACGGCCCAAACTCCTACGGGAGGCAGCAGTGGGGAATATTGCACAATGGGCGAAAGCCTGATGCAGCGACGCCGCGTGAGTGAGGAAGT…
Otu0643	Bacteroidetes	Porphyromonadaceae	Tannerella	sp._oral_taxon_286	0	0	0	0	0	0	0	0	0	0	0	0	0	0	0	0.0464634	0	0	0	0	0	AACGCTAGCGACAGGCTTAACACATGCAAGTCGAGGGGCAGCAATTTGTAGCAATACAAAGTTGGCGACCGGCGCACGGGTGAGTAACGCGTATGCAACCTACCTACAACAGAAGAATAATCCGGCGAAAGTCGGTCTAATACTTCATAAAACAGGGACATCGCATGGTGTTGTTTGTTAAAGATTTATCGGTTGTAGATGGGCATGCGTACCATTAGGTAGTTGGTGAGGTAACGGCCCACCAAGCCTACGATGGTTAGGGGTTCTGAGAGGAAAGTCCCCCACACTGGTACTGAGACACGGACCAGACTCCTACGGGAGGCAGCAGTGAGGAATATTGGTCAATGGGCGAGAGCCTGAACCAGCCAAGTCGCGTGAAGGATGACAGCCCTATGGGTT…
Otu0644	Bacteroidetes	Porphyromonadaceae	Porphyromonas	Porphyromonas_unclassified	0	0	0	0	0.040244	0	0	0	0	0	0	0	0	0	0	0	0	0	0	0	0	AACGCTAGCGATAGGCTTAACACATGCAAGTCGAGGGGCAGCATGGTCTTAGCTTGCTAAGACTGATGGCGACCGGCGCACGGGTGCGTAACGCGTATGCAACTTGCCTCACAGAGGGGGATAACCCGTCGAAAGACGGACTAATACCGCGTACACTTATTGGAGGGCATCCTTCGGTAAGGAAATGAATTTCGCTGTGAGATAGGCATGCGTCCCATTAGCTAGTTGGTGAGGTAACGGCTCACCAAGGCAACGATGGGTAGGGGAACTGAGAGGTTGAACCCCCACACTGGTACTGAGACACGGACCAGACTCCTACGGGAGGCAGCAGTGAGGAATATTGGTCAATGGGCGAGAGCCTGAACCAGCCAAGTCGCGTGAAGGATGACTGTCTTATGG…
Otu0645	Bacteroidetes	Flavobacteriaceae	Capnocytophaga	sp._oral_taxon_335	0	0	0	0	0	0	0	0	0	0	0	0	0	0.0462866	0	0	0	0	0	0	0	AACGCTAGCGGCAGGCCTAACACATGCAAGTCGAGGGAGAAGCCTTCGGGCTGAGACCGGCGTACGGGTGCGTAACGCGTATACAATCTGCCTTTCACTGGGGGATAGCCCGAAGAAATTTGGATTAATACCCCATAGTATAGTAGTGTGGCATCACACAACTATTAAAGCTTAGGTGGTGAAAGATGAGTATGCGTTCTATTAGCTAGTTGGAGAGGTAACGGCTCCCCAAGGCGATGATAGATAGGGGTTCTGAGAGGGATGTCCCCCACACTGGTACTGAGATACGGACCAGACTCCTACGGGAGGCAGCAGTGAGGAATATTGGACAATGGTCGGAAGACTGATCCAGCCATGCCGCGTGCAGGATGAAGGTCTTATGGATTGTAAACTGCTTTT…
Otu0646	Firmicutes	Enterococcaceae	Enterococcus	casseliflavus(84)	0	0	0	0	0	0.0420666	0	0	0	0	0	0	0	0	0	0	0	0	0	0	0	AACGCTGGCGGCGTGCCTAATACATGCAAGTCGAACGCTTTTTCTTTCACCGGAGCTTGCTCCACCGAAAGAAAAGGAGTGGCGAACGGGTGAGTAACACGTGGGTAACCTGCCCATCAGAAGGGGATAACACTTGGAAACAGGTGCTAATACCGTATAACAATAGAAACCGCATGGTTTCTATTTGAAAGGCGCTTTTGCGTCACTGGTGGATGGACCCGCGGTGCATTAGCTAGTTGGTGAGGTAACGGCTCACCAAGGCAACGATGCATAGCCGACCTGAGAGGGTGATCGGCCACATTGGGACTGAGACACGGCCCAAACTCCTACGGGAGGCAGCAGTAGGGAATCTTCGGCAATGGACGAAAGTCTGACCGAGCAACGCCGCGTGAGTGAAGA…
Otu0647	Firmicutes	Lactobacillaceae	Lactobacillus	Lactobacillus_unclassified	0	0	0.0617963	0	0	0	0	0	0	0	0	0	0	0	0	0	0	0	0	0	0	AACGCTGGCGGCGTGCCTAATACATGCAAGTCGAACGAGTTCTGATTATTGAAAGGTGCTTGCATCTTGATTTAATTTTGAACGAGTGGCGGACGGGTGAGTAACACGTGGGCAACCTGCCCTGGAGCGGGGGATAACATCTGGAAACAGGTGCTAATACCGCATGACTACTAAAACCACCTGGTTTTAGTATAAAAGAAGGCTTCAGCTTTCACTCTAGGATGGGCCCGCGGTGCATTAGCTAGTTGGTAAGGTAACGGCTTACCAAGGCGATGATGCATAGCCGAGTTGAGAGACTGATCGGCCACAATGGAACTGAGACACGGTCCATACTCCTACGGGAGGCAGCAGTAGGGAATCTTCCACAATGGGCGCAAGCCTGATGGAGCAACACCGCGT…
Otu0648	Actinobacteria	Actinobacteria_unclassified	Actinobacteria_unclassified	Actinobacteria_unclassified	0	0	0	0	0	0	0	0	0	0	0	0	0	0	0	0.0444824	0	0	0	0.000169035	0	AACGCTGGCGGCGTGCTTAACACATGCAAGTCGAACGGAAAGGCTCCAGCTTGCTGGAGTACTCGAGTGGCGAACGGGTGAGTAACACGTGGGCAATCTGCCCTGCACTCTGGGATAAGCCTGGGAAACTGGGTCTAATACTGGATAGGACCTTTCTCCTCATGGGGTTTGGTGGAAAGTTTTTCGGTGCAGGATGAGCCCGCGGCCTATCAGCTTGTTGGTGGGGTAATGGCCTACCAAGGCGACGACGGGTAGCCGGCCTGAGAGGGTGATCGGCCACATTGGGACTGAGATACGGCCCAGACTCCTACGGGAGGCAGCAGTGGGGAATATTGCACAATGGGCGGAAGCCTGATGCAGCGACGCCGCGTGAGGGATGACGGCCTTCGGGTTGTAAAC…
Otu0649	Firmicutes	Lachnospiraceae_[XIV]	Lachnospiraceae_[XIV]_unclassified	Lachnospiraceae_[XIV]_unclassified	0	0	0	0	0.0305024	0	0	0	0	0	0	0	0	0	0	0.00990498	0	0	0	0	0	AACGCTGGCGGCGTGCTTAACACATGCAAGTCGAACGGAGTTTGTATGGAATGAGTCTTCGGATAAATGAAATATAAACTTAGTGGCGGACGGGTGAGTAACGTGTGGGTAACCTACCCTATACAGGAGGATAACAGTAAGAAATTATTGCTAAAACTGCATAAGATTACGAGTTCGCATGAACAAGTGATAAAAACTTTAGTGGTATAGGATGGGCCCGCATCTGATTAGGTAGTTGGTGGAGTAAAAGCCTACCAAGCCGACGATCAGTAGCCGATCTGAGAGGATGACCGGCCACATTGGGACTGAGACACGGCCCAAACTCCTACGGGAGGCAGCAGTGGGGAATATTGGACAATGGGGGAAACCCTGATCCAGCGACGCCGCGTGAGTGAAGAA…
Otu0650	Spirochaetes	Spirochaetaceae	Treponema	lecithinolyticum	0	0.0171865	0	0	0	0	0	0.00129903	0	0	0	0	0	0	0.00443281	0	0	0	0	0.0180868	0	AACGCTGGCGGCGCGTCTTAAACATGCAAGTCGAACGGTAAGGAAGGAGCTTGCTCCTTTCTGAGAGTGGCGGACTGGTGAGTAACACGTGGGTGACATACCTTTTAGATGGGGATAGCTATTAGAAATAGTAGGTAATACCGAATGTGACCGTACCTGTTAGAGGGATACGAGGAAAGGAGCTAAGGCTTCGCTAAAAGAATGGCCCGCGGCCCATTATGCTTGTTGGTGAGGTAACGGCCCACCAAGGCGATGATGGGTATCCGGCCTGAGAGGGTGGACGGACACATTGGGACTGAGATACGGCCCAGACTTCTACGGGAGGCAGCAGTTAAGAATATTCCGCAATGGACGAAAGTCTGACGGAGCGACGCCGCGTGGATGAAGAATGCCGAAAGG…
Otu0651	Firmicutes	Peptoniphilaceae	Parvimonas	sp._oral_taxon_110	0	0	0	0	0	0	0	0	0	0	0.00238545	0	0.00407094	0	0.0344395	0	0	0	0	0	0	AACGCTGGCGGCGTGCTTAACACATGCAAGTCGAACGTGATTTTTGTGGAAAGCCCTTCGGGGACGGAAATGAAATGAAAGTGGCGAACGGGTGAGTAACACGTGAGCAACCTACCTTACACAGGGGGATAGCCGTTGGAAACGACGATTAATACCGCATGAGACCACAAAGCCACATGGCTTAGGGGTAAAAGATTTATCGGTGTAAGATGGGCTCGCGTCTGATTAGCTAGTTGGAAGGGTAAAGGCCTACCAAGGCAACGATCAGTAGCCGGTCTGAGAGGATGAACGGCCACATTGGAACTGAGACACGGTCCAAACTCCTACGGGAGGCAGCAGTGGGGAATATTGCACAATGGGGGGAACCCTGATGCAGCGACGCCGCGTGAGCGAAGAAGG…
Otu0652	Proteobacteria	Xanthomonadaceae	Stenotrophomonas	maltophilia	0.0358014	0	0	0	0	0	0	0	0	0	0	0	0	0	0	0	0.00326442	0	0	0	0	AACGCTGGCGGTAGGCCTAACACATGCAAGTCGAACGGCAGCACAGAGGAGCTTGCTCCTTGGGTGGCGAGTGGCGGACGGGTGAGGAATACATCGGAATCTACTCTGTCGTGGGGGATAACGTAGGGAAACTTACGCTAATACCGCATACGACCTACGGGTGAAAGCAGGGGATCTTCGGACCTTGCGCGATTGAATGAGCCGATGTCGGATTAGCTAGTTGGCGGGGTAAAGGCCCACCAAGGCGACGATCCGTAGCTGGTCTGAGAGGATGATCAGCCACACTGGAACTGAGACACGGTCCAGACTCCTACGGGAGGCAGCAGTGGGGAATATTGGACAATGGGCGCAAGCCTGATCCAGCCATACCGCGTGGGTGAAGAAGGCCTTCGGGTTGTA…
Otu0653	Spirochaetes	Spirochaetaceae	Treponema	maltophilum	0	0	0	0	0.00303427	0	0	0.00927876	0	0	0	0	0.00172232	0	0	0.0262932	0	0.00189565	0	0	0	AACGCTGGCGGCGCGTCTTAAACATGCAAGTCGAACGGCAAAAGAGGGGCTTGCCCCTTTTTGAGAGTGGCGGACTGGTGAGTAACACGTGGGTGACATACCTTTTAGTTGGGGATAGCTATTAGAAATAGTAGGTAATACCGAATGTGACCGTATTTATTAGAAGGATACGAGGAAAGGAGCTAAGGCTTCGCTAAAAGAATGGCTCGCGGCCCATTATGCTAGTTGGTGAGGTAACGGCCCACCAAGGCGATGATGGGTATCCGGCCTGAGAGGGTGAACGGACACGTTGGGACTGAGATACGGCCCAGACTTCTACGGGAGGCAGCAGTTAAGAATATTCCGCAATGGACGCAAGTCTGACGGAGCGACGCCGCGTGGATGAAGAATGCCGAAAGG…
Otu0654	Bacteroidetes	Prevotellaceae	Prevotella	Prevotella_unclassified	0	0	0	0	0	0	0	0	0	0	0	0	0	0	0.0168788	0.0250326	0	0	0	0	0	AACGCTAGCTACAGGCTTAACACATGCAAGTCGAGGGGAAACGGCATTTAGTGCTTGCACCGAATGGACGTCGACCGGCGCACGGGTGAGTAACGCGTATCCAACCTACCCATTACTGTGGGATAACCTGCCGAAAGGCAGACTAATACCGCATAGTCTTCGATGACGGCATCAGATTTGAAGTAAAGATTTATCGGTAATGGATGGGGATGCGTCTGATTAGCTTGTTGGCGGGGTAACGGCCCACCAAGGCGACGATCAGTAGGGGTTCTGAGAGGAAGGTCCCCCACATTGGAACTGAGACACGGTCCAAACTCCTACGGGAGGCAGCAGTGAGGAATATTGGTCAATGGGCGCGAGCCTGAACCAGCCAAGTAGCGTGCAGGATGACGGCCCTAT…
Otu0655	Firmicutes	Lactobacillaceae	Lactobacillus	gasseri	0	0	0	0	0	0	0	0	0	0	0	0	0	0	0	0	0	0	0.0492572	0	0	AACGCTGGCGGCGTGCCTAATACATGCAAGTCGAGCGAGCTTGCCTAGATGAATTTGGTGCTTGCACCAAATGAAACTAGATACAAGCGAGCGGCGGACGGGTGAGTAACACGTGGGTAACCTGCCCAAGAGACTGGGATAACACCTGGAAACAGATGCTAATACCGGATAACAACACTAGACGCATGTCTAGAGTTTAAAAGATGGTTCTGCTATCACTCTTGGATGGACCTGCGGTGCATTAGCTAGTTGGTAAGGTAACGGCTTACCAAGGCAATGATGCATAGCCGAGTTGAGAGACTGATCGGCCACATTGGGACTGAGACACGGCCCAAACTCCTACGGGAGGCAGCAGTAGGGAATCTTCCACAATGGACGCAAGTCTGATGGAGCAACGCC…
Otu0656	Proteobacteria	Campylobacteraceae	Campylobacter	gracilis	0	0	0	0	0.0356127	0	0	0	0	0	0	0	0.00172232	0	0	0	0	0	0	0	0	AACGCTGGCGGCGTGCCTAATACACGCAAGTCGAACGGAATTTAAGAGAGCTTGCTCTTTTAAATTTAGTGGCGCACGGGTGAGTAATATATAGCTAATCTGCCCCTTGCTGGAGGACAACAGTTAGAAATGACTGCTAATACTCCATACTCCTTTTTACCATAAGATAAATCGGGAAAGAATTTCGGCAAGGGATGAGGCTATATCGTATCAGCTAGTCGGTGGGGTAACGGCCTACCGAGGCTATGACGCGTAACTGGTCTGAGAGGATGATCAGTCACATTGGAACTGAGACACGGTCCAAACTCCTACGGGAGGCAGCAGTAGGGAATATTGCGCAATGGGGGAAACCCTGACGCAGCAACGCCGCGTGGAGGACGACACTTTTCGGAGCGTAAA…
Otu0657	Actinobacteria	Actinomycetaceae	Actinomyces	radicidentis	0	0	0	0	0	0	0.0472991	0	0	0	0	0	0	0	0	0	0	0	0	0	0	AACGCTGGCGGCGTGCTTAACACATGCAAGTCGAACGGTGAAGCCCCAGCTTGCTGGGGTGGATGAGTGGCGAACGGGTGAGTAACACGTGAGTAACCTGCCCCCTTCTTCTGGATAACTGCCGGAAACGGTAGCTAATACGGGATACTCATTCCCTGCCGCATGGCGGGGTTTGGAAAGGTTTTTCTGGTGGGGGATGGGCTCGCGGCCTATCAGCTTGTTGGTGGGGTGATGGCCTACCAAGGCTTTGACGGGTAGCCGGCCTGAGAGGGTGGACGGTCACACTGGGACTGAGACACGGCCCAGACTCCTACGGGAGGCAGCAGTGGGGAATATTGCACAATGGGCGCAAGCCTGATGCAGCGACGCCGCGTGAGGGATGAAGGCCTTCGGGTTGTA…
Otu0658	Actinobacteria	Actinomycetaceae	Actinomyces	sp._oral_taxon_897	0	0	0	0	0	0	0	0	0	0	0	0	0	0	0	0.0414208	0	0	0	0	0.000182406	AACGCTGGCGGCGTGCTTAACACATGCAAGTCGAACGGGCCTGCTCCTTGTGGGTGGGTTAGTGGCGAACGGGTGAGTATCACGTGAGTAACCTGCCCCCTGCTCCTGGATAACGCTCTGAAAGGGGTGCTAATACGGGGTGTGCTGGTGCTGCCGCATGGTGGTGCCGGGATAGGTTCCCTTTTTTGGGGTTCTGGTGGGGGATGGGCTCGCGGCCTATCAGCTTGTTGGTGGGGTGATGGCCTACCAAGGCGGTGACGGGTAGCCGGCCTGAGAGGGTGGACGGCCACACTGGGACTGAGACACGGCCCAGACTCCTGCGGGAGGCAGCAGTGGGGGGTATTGCGCAATGGGCGGAAGCCTGACGCAGCGACGCCGCGTGAGGGACGGAGGCCTTCG…
Otu0659	Actinobacteria	Corynebacteriaceae	Corynebacterium	Corynebacterium_unclassified	0	0	0.0568327	0	0	0	0	0	0	0	0	0	0.000156575	0	0	0	0	0	0	0	0	AACGCTGGCGGCGTGCTTAACACATGCAAGTCGAACGGAAAGGCCCTGCTTGCAGGGTACTCGAGTGGCGAACGGGTGAGTAACACGTGGGTGATCTGCCCTGCACTTCGGGATAAGCCTGGGAAACTGGGTCTAATACCGGATAGGAGCCATTTTTAGTGTGATGGTTGGAAAGTTTTTTCGGTGTAGGATGAGCTCGCGGCCTATCAGCTTGTTGGTGGGGTAATGGCCTACCAAGGCGGCGACGGGTAGCCGGCCTGAGAGGGTGGACGGCCACATTGGGACTGAGATACGGCCCAGACTCCTACGGGAGGCAGCAGTGGGGAATATTGCACAATGGGCGCAAGCCTGATGCAGCGACGCCGCGTGGGGGATGACGGCCTTCGGGTTGTAAACTCC…
Otu0660	Actinobacteria	Actinomycetaceae	Actinomyces	israelii	0	0	0	0.0083013	0	0	0.000203875	0	0	0	0	0	0	0	0.00306887	0.001981	0.000163221	0	0	0.0233268	0.00218887	AACGCTGGCGGCGTGCTTAACACATGCAAGTCGAACGGGTCCGCCTTGTTTTTTGCGGGGTGGGTCAGTGGCGAACGGGTGAGTAACACGTGAGTAACCTGCCCCTCACTTCTGGATAACCGCTTGAAAGGGTGGCTAATACGGGGTGTTCTGGCTGTGCCGCATGGTGTGGCTGGGAAAGATTCACTTTTGTGGTGTTTTGGTGGGGGATGGGCTCGCGGCCTATCAGCTTGTTGGTGGGGTGATGGCCTGCCAAGGCTTTGACGGGTAGCCGGCCTGGGAGGGTGGGCGGTCACACTGGGACTGAGATACGGCCCAGACTCCTGCGGGAGGCAGCAGTGGGGGGTATTGCACAATGGGCGGAAGCCTGATGCAGCGACGTCGCGTGAGGGATGGAGG…
Otu0661	Firmicutes	Staphylococcaceae	Staphylococcus	Staphylococcus_unclassified	0.0364436	0	0	0	0	0	0	0	0	0	0	0	0	0	0	0	0	0	0	0	0	AACGCTGGCGGCGTGCCTAATACATGCAAGTCGAGCGAACAGACGAGGAGCTTGCTCCTTTGATGTTAGCGGCGGACGGGTGAGTAACACGTAGGTAACCTACCTATAAGACTGGGATAACTTCGGGAAACCGGAGCTAATACCGGATAATATTTCGAACCGCATGGTTCGATAGTGAAAGATGGCTTTGCTATCACTTATAGATGGACCTGCGCCGTATTAGCTAGTTGGTAAGGTAACGGCTTACCAAGGCAACGATACGTAGCCGACCTGAGAGGGTGATCGGCCACACTGGAACTGAGACACGGTCCAGACTCCTACGGGAGGCAGCAGTAGGGAATCTTCCGCAATGGGCGAAAGCCTGACGGAGCAACGCCGCGTGAGTGATGAAGGTCTTCG…
Otu0662	Firmicutes	Staphylococcaceae	Staphylococcus	warneri	0.0138068	0	0	0.00363182	0.00223578	0	0	0	0	0	0.00190836	0	0	0	0	0	0.0130577	0	0	0.00236649	0	AACGCTGGCGGCGTGCCTAATACATGCAAGTCGAGCGAACAGATAAGGAGCTTGCTCCTTTGACGTTAGCGGCGGACGGGTGAGTAACACGTGGATAACCTACCTATAAGACTGGGATAACTTCGGGAAACCGGAGCTAATACCGGATAACATATTGAACCGCATGGTTCAATAGTGAAAGGCGGCTTTGCTGTCACTTATAGATGGATCCGCGCCGTATTAGCTAGTTGGTAAGGTAACGGCTTACCAAGGCAACGATACGTAGCCGACCTGAGAGGGTGATCGGCCACACTGGAACTGAGACACGGTCCAGACTCCTACGGGAGGCAGCAGTAGGGAATCTTCCGCAATGGGCGAAAGCCTGACGGAGCAACGCCGCGTGAAGGATGAAGGTCTTCG…
Otu0663	Spirochaetes	Spirochaetaceae	Treponema	lecithinolyticum	0	0.0115678	0	0	0	0	0	0	0	0	0	0	0	0	0.00579676	0	0	0	0	0.0204533	0	AACGCTGGCGGCGCGTCTTAAACATGCAAGTCGAACGGTAAGGAAGGAGCTTGCTCCCTTCTGAGAGTGGCGGACTGGTGAGTAACACGTGGGTGACATACCTTTTAGATGGGGATAGCTATTAGAAATAGTAGGTAATACCGAATGTGACCGTATCTGTTAGAGGGATACGAGGAAAGGAGCTAAGGCTTCGCTAAAAGAATGGCCCGCGGCCCATTATGCTCGTTGGTGAGGTAACGGCCCACCAAGGCGATGATGGGTATCCGGCCTGAGAGGGTGGACGGACACATTGGGACTGAGATACGGCCCAGACTTCTACGGGAGGCAGCAGTTAAGAATATTCCGCAATGGACGAAAGTCTGACGGAGCGACGCCGCGTGGATGAAGAATGCCGAAAGG…
Otu0664	Bacteroidetes	Prevotellaceae	Prevotella	buccalis	0	0	0	0	0	0	0	0	0	0.0357376	0	0	0	0	0	0	0	0	0	0	0	AACGCTAGCTACAGGCTTAACACATGCAAGTCGCAGGGTAACGTGAGGGAAGCTTGCTTCCCTTGACGACGACTGGCGCACGGGTGAGTAACGCGTATCCAACCTTCCCATGACCACGGGATAACCCGTTGAAAGACGGACTAATACCGTATGACGTCGTTTGCTGACATCAAATAACGATTAAAGGTTTGGCGGTGATGGATGGGGATGCGTCTGATTAGCTTGTTGGCGGGGTAACGGCCCACCAAGGCGACGATCAGTAGGGGTTCTGAGAGGAAGGTCCCCCACATTGGAACTGAGACACGGTCCAAACTCCTACGGGAGGCAGCAGTGAGGAATATTGGTCAATGGGCGAGAGCCTGAACCAGCCAAGTAGCGTGCAGGATGACGGCCCTATGG…
Otu0665	Fusobacteria	Fusobacteriaceae	Fusobacterium	nucleatum_subsp._animalis	0	0	0	0	0	0	0	0	0	0	0	0	0	0	0.00272788	0	0	0	0	0	0.0379404	AACGCTGACAGAATGCTTAACACATGCAAGTCAACTTGAATTTGGGTTTTTAACTTAGATTTGGGTGGCGGACGGGTGAGTAACGCGTAAAGAACTTGCCTCACAGCTAGGGACAACATTTAGAAATGAATGCTAATACCTGATATTATGATTTTAAGGCATCTTAGAATTATGAAAGCTATAAGCACTGTGAGAGAGCTTTGCGTCCCATTAGCTAGTTGGAGAGGTAACAGCTCACCAAGGCGATGATGGGTAGCCGGCCTGAGAGGGTGGACGGCCACAAGGGGACTGAGATACGGCCCTTACTCCTACGGGAGGCAGCAGTGGGGAATATTGGACAATGGGGGCAACCCTGATCCAGCAATTCTGTGTGCACGATGAAGGTCTTCGGATTGTAAA…
Otu0666	Firmicutes	Veillonellaceae	Selenomonas	Selenomonas_unclassified	0	0	0	0	0	0	0	0.0293209	0	0	0	0	0	0	0	0.0117059	0	0	0	0	0	AACGCTGGCGGCGTGCTTAACACATGCAAGTCGAACGGAGCGAATGAAAGCTTGCTTTTATGAGCTTAGTGGCAAACGGGTGAGTAACACGTAGGCAACCTGCCGACAGGATGGGGACAACATTCCGAAAGGAATGCTAATACCGAATGAAGTGTAGGGGAGGCATCTCCTCTGCATGAAAGATGGCCTCTGTATATGCTATCACCTGTCGATGGGCCTGCGTCTGATTAGCTGGTTGGTGAGGTAACGGCTCACCAAGGCGACGATCAGTAGCCGGTCTGAGAGGATGAACGGCCACATTGGGACTGAGACACGGCCCAGACTCCTACGGGAGGCAGCAGTGGGGAATCTTCCGCAATGGGCGCAAGCCTGACGGAGCAACGCCGCGTGAGTGAAGAA…
Otu0667	Firmicutes	Veillonellaceae	Selenomonas	sp._oral_taxon_892	0	0	0	0	0	0	0	0.0411977	0	0	0	0	0	0	0	0	0	0	0	0	0	AACGCTGGCGGCGTGCTTAACACATGCAAGTCGAACGGAGCGAATGAAAGCTTGCTTTTATGAGCTTAGTGGCAAACGGGTGAGTAACACGTAGGCAACCTGCCGACAGGATGGGGACAACATTCCGAAAGGAATGCTAATACCGAATGAAGTCGAGGGAGGGCATCCTCCCTCGATGAAAGATGGCCTCTATTTATAAGCTATCACCTGTCGATGGGCCTGCGTCTGATTAGCTAGTTGGTGAGGTAACGGCTCACCAAGGCGACGATCAGTAGCCGGTCTGAGAGGATGAACGGCCACATTGGGACTGAGACACGGCCCAGACTCCTACGGGAGGCAGCAGTGGGGAATCTTCCGCAATGGGCGCAAGCCTGACGGAGCAACGCCGCGTGAGTGAAG…
Otu0668	Bacteroidetes	Prevotellaceae	Alloprevotella	tannerae	0	0	0	0	0	0	0	0	0	0	0	0	0.00203547	0	0.0354625	0	0	0	0	0	0	AACGCTGGCTACAGGCTTAACACATGCAAGTCGTGGGGCAGCGGATACTTAGCTTGCTAAGTATGCCGGCGACCGGCGCACGGGTGAGTAACGCGTACCGAACCTGCCCATCACACAGGGATAGGCTTGCGAAAGCAAGATTAATATCTGATGGTCTCAATTTTATGCATGTATGATTGAGTAAAGCCTTCGGGCGGTGATGGATGGCGGTGCGTCCCATTAGGAAGTTGGCGGGGTAACGGCCCACCAATCCTTCGATGGGTAGGGGTTCTGAGAGGAAGGTCCCCCACATTGGAACGGAGATACGGTCCAAACTCCTACGGGAGGCAGCAGTGAGGAATATTGGTCAATGGGCGAGGGCCTGAACCAGCCAAGTAGCGTGCGGGATGAAGGCCCTTG…
Otu0669	Actinobacteria	Actinomycetaceae	Actinomyces	israelii	0	0	0	0	0	0	0	0.00111345	0	0	0	0.0179039	0	0	0.00443281	0.0129665	0	0	0	0	0	AACGCTGGCGGCGTGCTTAACACATGCAAGTCGAACGGGCCTGTCCTGGTTTTTGCTGGGGTGGGTTAGTGGCGAACGGGTGAGTAACACGTGAGTAACCTGCCCCTCACTTCTGGATAACCGCTTGAAAGGGTGGCTAATACGGGGTGTTCTGGCTGTGCCGCATGGTGTGGTTGGGGAAGATTCACTATTTGTTTGGTGTTTTGGTGGGGGATGGGCTCGCGGCCTATCAGCTTGTTGGTGGGGTGATGGCCTGCCAAGGCTTTGACGGGTAGCCGGCCTGAGAGGGTGGGCGGTCACACTGGGACTGAGACACGGCCCAGACTCCTGCGGGAGGCAGCAGTGGGGGATATTGCACAATGGGCGGAAGCCTGATGCAGCGACGTCGCGTGAGGGATG…
Otu0670	Bacteroidetes	Prevotellaceae	Prevotella	maculosa	0	0	0	0	0.0346545	0	0	0	0	0	0	0	0	0	0	0	0	0	0	0	0	AACGCTAGCTACAGGCTTAACACATGCAAGTCGAGGGGAAACGATGAGAGAGCTTGCTCTCTTAGGCGTCGACCGGCGCACGGGTGAGTAACGCGTATCCAACCTGCCTCTGACCAAGGGATAACCCGTCGAAAGTCGGACTAATACCTTATACTGTCGTCGGAAGTCATCTGATGACGACGAAAGATTTCATCGGTGAGAGATGGGGATGCGTCTGATTAGCTTGTTGGCGGGGTAACAGCCCACCAAGGCAACGATCAGTAGGGGTTCTGAGAGGAAGGTCCCCCACATTGGAACTGAGACACGGTCCAAACTCCTACGGGAGGCAGCAGTGAGGAATATTGGTCAATGGGCGTAAGCCTGAACCAGCCAAGTAGCGTGCAGGATGACGGCCCTATG…
Otu0671	Proteobacteria	Campylobacteraceae	Campylobacter	gracilis	0	0	0	0	0.0346545	0	0	0	0	0	0	0	0	0	0	0	0	0	0	0	0	AACGCTGGCGGCGTGCCTAATACATGCAAGTCGAACGGAATTTAAAAGGGCTTGCTCTTTTAAATTTAGTGGCGCACGGGTGAGTGATATATAGCTAATCTGCCCCTTGCTGGAGGACAACATTTAGAAATGACTGCTAATACTCCATACTCCTTTTTACCATAAGATAAATCGGGAAAGAATTTCGGCAAGGGATGAGACTATATCGTATCAGCTAGTCGGTGGGGTAACGGCCTACCGAGGCTATGACGCGTAACTGGTCTGAGAGGATGATCAGTCACATTGGAACTGAGACACGGTCCAAACTCCTACGGGAGGCAGCAGTAGGGAATATTGCGCAATGGGGGAAACCCTGACGCAGCAACGCCGCGTGGAGGATGACACTTTTCGGAGCGTAAA…
Otu0672	Proteobacteria	Comamonadaceae	Schlegelella	aquatica	0.0325905	0	0	0.00207532	0	0	0	0	0	0	0	0	0	0	0	0	0	0	0	0	0	AACGCTGGCGGCATGCTTTACACATGCAAGTCGAACGGCAGCGCGGGCTTCGGCCTGGCGGCGAGTGGCGAACGGGTGAGTAATGCATCGGAACGTGCCCAGTAGTGGGGGATAGCCCGGCGAAAGCCGGATTAATACCGCATACGACCTGAGGGTGAAAGCGGGGGACCGAAAGGCCTCGCGCTATTGGAGCGGCCGATGTCGGATTAGCTAGTTGGTGGGGTAAAGGCTTACCAAGGCGACGATCCGTAGCTGGTCTGAGAGGACGACCAGCCACACTGGGACTGAGACACGGCCCAGACTCCTACGGGAGGCAGCAGTGGGGAATTTTGGACAATGGGGGCAACCCTGATCCAGCCATGCCGCGTGCGGGAAGAAGGCCTTCGGGTTGTAAACCGC…
Otu0673	Actinobacteria	Actinomycetaceae	Actinomyces	naeslundii	0	0	0	0	0.0341754	0	0	0	0	0	0	0	0	0	0	0	0	0	0	0	0	AACGCTGGCGGCGTGCTTAACACATGCAAGTCGAACGGTGAAGGGGCCTGCTTTTGTGGGTCTTGGATGAGTGGCGAACGGGTGAGTAACACGTGAGTAACCTGCCCCCTTCTTCTGGATAACCGCATGAAAGTGTGGCTAATACGGGATATTCTGGGTCTGTCGCATGGTGGGCCTGGGAAAGATTGCGCCTTTTGGGTGTTTTTGGTGGGGGATGGGCTCGCGGCCTATCAGCTTGTTGGTGGGGTGATGGCCTACCAAGGCGGTGACGGGTAGCCGGCCTGAGAGGGTGGACGGTCACACTGGGACTGAGACACGGCCCAGACTCCTACGGGAGGCAGCAGTGGGGAATATTGCACAATGGGCGCAAGCCTGATGCAGCGACGCCGCGTGAGGGAT…
Otu0674	Spirochaetes	Spirochaetaceae	Treponema	amylovorum	0	0	0	0	0	0	0	0.0395275	0	0	0	0	0	0	0	0	0	0	0	0	0	AACGCTGGCGGCGCGTCTTAAGCATGCAAGTCGAACGGCAAGAAGAAGCTTGCTTCTTCCTAGAGTGGCGGACTGGTGAGTAACGCGTGGATGACGTACCCTCGTGACGGGGATAGCCGGTAGAAATACCGGATAATACCGGATAAGGTCTCACGGAATAGAGGCGTGAGAGGAAAGCAGCGTATGCTGCGCAGGAGGAACGGTTCGCGGCCTATCAGCTAGTTGGCAGGGTAAAGGCCTACCAAGGCGACGACGGGTATCCGGCCTGAGAGGGTGGACGGACACATTGGGACTGAGATACGGCCCAGACTCCTACGGGAGGCAGCAGCTAAGAATATTCCGCAATGGGGGGAACCCTGACGGAGCGACGCCGCGTGGACGATGAAGGTCGGAAGATTG…
Otu0675	Spirochaetes	Spirochaetaceae	Treponema	maltophilum	0	0	0	0	0	0	0	0	0	0	0	0	0.00234862	0	0	0	0	0.00473913	0	0.0278908	0	AACGCTGGCGGCGCGTCTTAAACATGCAAGTTGAACGGCAGGAAGGGGCTTGCCCCTTCTGAGAGTGGCGGACTGGTGAGTAACACGTGGGTGACATACCTTTTAGTTGGGGATAGCTATTAGAAATAGTAGGTAATACCGAATGTGACCGTATTCTTTAGAGGGGTACGAGGAAAGGAGCTAAGGCTTCGCTAAAAGAATGGCTCGCGGCCCATTATGCTAGTTGGTGAGGTAATGGCCCACCAAGGCGATGATGGGTATCCGGCCTGAGAGGGTGAACGGACACATTGGGACTGAGATACGGCCCAGACTTCTACGGGAGGCAGCAGTTAAGAATATTCCGCAATGGACGAAAGTCTGACGGAGCGACGCCGCGTGGATGAAGAATGCCGAAAGGTT…
Otu0676	Firmicutes	Lachnospiraceae_[XIV]	Johnsonella	ignava	0	0	0	0	0	0	0	0.00241248	0	0	0	0	0	0	0.0335871	0	0	0	0	0	0	AACGCTGGCGGCGTGCTTAACACATGCAAGTCGAACGGAGACTTTTTCAGTGCAACCTTCGGGGAGCAAGAGAAAGTCTTAGTGGCGGACGGGTGAGTAACGCGTGGGCAACCTGCCTCGCAGCGTGGGATAACAGGGGGAAGCTCCTGCTAATACCGCATAAAGTATATAGACGCATGTCAATATACAAAAAGGGATACCGGTGAGAGATGGGCCCGCGTCCGATTAGATAGTTGGCAGGATAGCAGCCTACCAAGTCAACGATCGGTAGCCGGCTTGAGAGAGTGGACGGCCACACTGGGACTGAGACACGGCCCAGACTCCTACGGGAGGCAGCAGTGGGGAATATTGGACAATGGGGGCAACCCTGATCCAGCGACGCCGCGTGAGTGAAGAAGT…
Otu0677	Firmicutes	Veillonellaceae	Veillonellaceae_[G-1]	Veillonellaceae_[G-1]_unclassified	0	0	0	0	0	0	0	0	0	0	0	0	0	0	0	0	0	0	0	0.0353283	0	AACGCTGGCGGCGTGCTTAACACATGCAAGTCGAACGGAGCGATTTATTTCGGTAAATCGCTTAGTGGCAAACGGGTGAGTAACGCGTAGGCAACCTGCCCTCAGGATGGGGACAACGGCTCGAAAGAGCCGCTAATACCGAATGACGTATCTTTCTCACATGGAAGAGATACTAAAGATGGGTCAAACCATCGCCTGAGGATGGGCCTGCGTCTGATTAGCCAGTTGGTGAGGTAACGGCTCACCAAAGCGACGATCAGTAGCCGGTCTGAGAGGATGAACGGCCACAATGGGACTGAGACACGGCCCATACTCCTACGGGAGGCAGCAGTGGGGAATCTTCCGCAATGGGCGCAAGCCTGACGGAGCAACGCCGCGTGAGTGAAGAAGGTCTTCGGA…
Otu0678	Firmicutes	Veillonellaceae	Veillonellaceae_[G-1]	sp._oral_taxon_155	0	0	0	0	0.0333769	0	0	0	0	0	0	0	0	0	0	0	0	0	0	0	0	AACGCTGGCGGCGTGCTTAACACATGCAAGTCGAACGGGAAACTTTATTTCGGTAAAGGATCTAGTGGCAAACGGGTGAGTAACGCGTAGGCAACCTGCCCTCAGGATGGGGACAACGGCTCGAAAGAGCCGCTAATACCGAATGACGTAACTCTTCCACATGGAAGAGATACTAAAGATGGGTCAAACCATCGCCTAAGGATGGGCCTGCGTCTGATTAGCCAGTTGGTGAGGTAACGGCTCACCAAAGCGACGATCAGTAGCCGGTCTGAGAGGATGAACGGCCACAATGGGACTGAGACACGGCCCATACTCCTACGGGAGGCAGCAGTGGGGAATCTTCCGCAATGGGCGAAAGCCTGACGGAGCAACGCCGCGTGAGTGAAGAAGGTCTTCGGA…
Otu0679	Saccharibacteria_(TM7)	TM7_[F-1]	TM7_[G-3]	sp._oral_taxon_351	0	0	0	0	0	0	0	0	0	0	0	0	0	0.00479462	0.0201182	0.0115258	0	0	0	0	0	AATGCTGGCGGCATGCCTAATACATGCAAGTCGAGCGGTAGCATGGCTTCACCGTTCTCTTGACACACTTGGCTATTATGCGAGTGGAAAGATTCGAGGGAACTGTGAAGCTGATGACGAGCGGCGGACGGCTGAGTAACGCGTGAGAACATACCCCAAAGTGAGGGATAACTAGTCGAAAGATTAGCTAATACCGCATGTGATCTTTGGATTAAAGCATTTATGCGCTTTGGGAATGGCTTGCGTACGATTAGATAGTTGGTGAGGTAAAGGCTCACCAAGTCGACGATCGTTAGATGGTTTGAGAGGATGATCATCCAGACTGGGACTGAGACACGGCCCAGACTCCTACGGGAGGCAGCAGTAGGGAATCTTTCACAATGGGCGAAAGCCTGATGG…
Otu0680	Firmicutes	Lachnospiraceae_[XIV]	Lachnospiraceae_[G-7]	Lachnospiraceae_[G-7]_unclassified	0	0.00148729	0	0.0143543	0	0	0	0.00612398	0	0	0	0	0	0.00313495	0	0.0108054	0	0	0	0	0.000912029	AACGCTGGCGGCGTGCCTAACACATGCAAGTCGAACGGAGGTTGTTCGCTGCCTAGTCTTCGGACGAAGCTTGAACAACCTTAGTGGCGGACGGGTGAGTAACGCGTGGGCAACCTGCCTTGCACAGGGGGATAGCAGTTGGAAACGACTGGTAATACCGCATACCTTGGAGAGACCGCATGATCACTTCAAGAAAACAATAGTGGTGCAAGATGGGCCCGCGTCCGATTAGATAGTTGGTGGGGTAACGGCCTACCAAGTCGACGATCGGTAGCCGACCTAAGAGGGCGGACGGCCACATTGGGACTGAGACACGGCCCAGACTCCTACGGGAGGCAGCAGTGGGGAATATTGCACAATGGAGGGAACTCTGATGCAGCGACGCCGCGTGAGCGATGA…
Otu0681	Bacteroidetes	Prevotellaceae	Prevotella	nigrescens	0	0	0	0.00190238	0	0	0	0.035816	0	0	0	0	0	0	0	0	0	0	0	0	0	AACGCTGGCTACAGGCTTAACACATGCAAGTCGTGGGGAAACGGCATTATGTGCTTGCACATTCTGGACGTCGACCGGCGCACGGGTGAGTATCGCGTATCCAACCTGCCCCTTACTTGGGGATACCCCGTTGAAAGACGGCCTAATACCCGATGTGTTTCATTGATGGCATCCGATATGAAACAAAGGTTTTCCGGGAAGGGATGGGGATGCGTCTGATTAGCTTGTTGGCGGGGCAACGGCCCACCAAGGCGACGATCAGTAGGGGTTCTGAGAGGAAGGTCCCCCACATTGGAACTGAGACACGGTCCAAACTCCTACGGGAGGCAGCAGTGAGGAATATTGGTCAATGGACGCAAGTCTGAACCAGCCAAGTAGCGTGCAGGATGACGGCCCTAT…
Otu0682	Actinobacteria	Actinomycetaceae	Actinomyces	Actinomyces_unclassified	0	0	0	0.021618	0	0	0	0	0	0	0	0	0.0123694	0	0	0	0	0	0	0	0	AACGCTGGCGGCGTGCTTAACACATGCAAGTCGAACGGTGAAGGGGCCTGCTTTTGTGGGTCCTGGATGAGTGGCGAACGGGTGAGTAACACGTGAGTAACCTGCCCCCTTCTTCTGGATAACCGCATGAAAGTGTGGCTAATACGGGATATTCTGTGCCTGCTGCATGGTGGGTGTGGGAAAGATTGCGCCCTCTTTGGGTGTTTTTGGTGGGGGATGGGCTCGCGGCCTATCAGCTTGTTGGTGGGGTGATGGCCTACCAAGGCGGTGACGGGTGCCGGCCTGAGAGGGTGGACGGTCACACTGGGACTGAGACACGGCCCAGACTCCTACGGGAGGCAGCAGTGGGGAATATTGCACAATGGGCGCAAGCCTGATGCAGCGACGCCGCGTGAGGGA…
Otu0683	Firmicutes	Veillonellaceae	Veillonella	atypica	0	0	0	0	0	0	0	0	0	0	0	0	0	0	0	0	0	0	0.0423695	0	0	AACGCTGGCGGCGTGCTTAACACATGCAAGTCGAACGAAGAACGATGGAAGCTTGCTTCTATCAATCTTAGTGGCGAACGGGTGAGTAACGCGTAATCAACCTGCCCTTCAGGGGGGGACAACAGTTGGAAACGACTGCTAATACCGCATACGATCCAATCTCGGCATCGAGACTGGATGAAAGGTGGCCTCTATTTATAAGCTATCACTGAAGGAGGGGATTGCGTCTGATTAGCTAGTTGGAGGGGTAACGGCCCACCAAGGCGATGATCAGTAGCCGGTCTGAGAGGAGGAACGGCCACATTGGGACTGAGACACGGCCCAGACTCCTACGGGAGGCGGCAGTGGGGAATCTTCCGCAATGGACGAAAGTCTGACGGAGCAACGCCGCGTGAGTGA…
Otu0684	Fusobacteria	Leptotrichiaceae	Leptotrichia	wadei	0	0	0	0	0	0	0	0	0	0	0	0	0	0	0.00460331	0.00432217	0	0	0	0	0.0275433	AACGCTGACAGAATGCTTAACACATGCAAGTCTTTGGCGAAGCTGTGCTTGCACAGCCTAGCCAAGGCGGACGGGTGAGTAACGCGTAAGGGACTTGCCCTGCAGTCAGGGATAACAGACGGAAACGACTGATAAGACCTGGTAAAGTCAGGCGGACTCATGTCCAGCCTGATGAAAAGGAATGCTGCAGGAGAGCCTTGCGTCCTATTAGCTTGTTGGTGGGGTAACGGCCCACCAAGGCGATGATAGGTAGCCGGCCTGAGAGGGTGGACGGCCACAAGGGGACTGAGATACGGCCCTTACTCCTACGGGAGGCAGCAGTGGGGAATATTGGACAATGGGGGCAACCCTGATCCAGCAATTCTGTGTGCACGATGAAGGTCTTCGGATTGTAAAGTG…
Otu0685	Fusobacteria	Fusobacteriaceae	Fusobacterium	nucleatum_subsp._vincentii	0	0	0	0	0	0	0	0	0	0	0	0	0	0.00239731	0.0257444	0.00648326	0	0	0	0	0	AACGCTGACAGAATGCTTAACACATGCAAGTCAACTTGAATTTGGGTTTTTAACTTAGGTTTGGGTGGCGGACGGGTGAGTAACGCGTAAAGAACTTGCCTCACAGCTAGGGACAACATTTGGAAACGAATGCTAATACCTAATATTATGATAATAGGGCATCTTATAATTATGAAAGCTATAAGCACTGTGAGAGAGCTTTGCGTCCCATTAGCTAGTTGGAGAGGTAACAGCTCACCAAGGCGATGATGGGTAGCCGGCCTGAGAGGGTGAACGGCCACAAGGGGACTGAGACACGGCCCTTACTCCTACGGGAGGCAGCAGTGGGGAATATTGGACAATGGACCGAGAGTCTGATCCAGCAATTCTGTGTGCACGATGAAGTTTTTCGGAATGTAA…
Otu0686	Bacteroidetes	Bacteroidetes_[F-1]	Bacteroidetes_[G-5]	sp._oral_taxon_511	0	0.0110721	0	0	0	0	0	0.00334035	0	0	0	0	0	0.00737634	0	0.00918462	0	0.00300145	0	0	0	AACGCTTGCGGCAGGCTTAATACATGCAAGTCGGACGGTAACAGGGTCTTCGGACTGCTGACGAGTGGCGGATGGGTGAGTAACGCGTATGCAACCTTCCTCACACCGAGAAAAAGTCGACTGAAAAGTTGAATAAAGTCTCGTGGTGTGCATTTCTCGCATGAGGGATGTATGATAGAAGCAATTTGGTGTGAGATGGGCATGCGTATCATTAGCTAGTTGGTAAGGTAACGGCTTACCAAGGCGACGATGATTAGGGGGCCTGAGAGGGTGGTCCCCCACACTGGGACTGAGACACGGCCCAGACTCCTACGGGAGGCAGCAGTAGGGAATATTGGTCAATGGGCGGAAGCCTGAACCAGCCATGCCGCGTGATGGATGACGGCCTTAGGGTTGTAA…
Otu0687	Actinobacteria	Actinomycetaceae	Actinomyces	israelii	0	0	0	0.00657186	0	0	0	0	0	0	0	0	0	0	0.00323936	0.00144072	0	0	0	0.0169035	0.00547218	AACGCTGGCGGCGTGCTTAACACATGCAAGTCGAACGGGTCTGCCTTGTTTTTTGCGGGGTGGGTCGGTGGCGAACGGGTGAGTAACACGTGAGTAACCTGCCCCTCACTTCTGGATAACCGCTTGAAAGGGTGGCTAATACGGGGTGTTCTGGCTGTGCCGCATGGTGTGGCTGGGAAAGATTCACTTTTGTGGTGTTTTGGTGGGGGATGGGCTCGCGGCCTATCAGCTTGTTGGTGGGGTGATGGCCTGCCAAGGCTTTGACGGGTAGCCGGCCTGAGAGGGTGGGCGGTCACACTGGGACTGAGATACGGCCCAGACTCCTGCGGGAGGCAGCAGTGGGGGGTATTGCACAATGGGCGGAAGCCTGATGCAGCGACGTCGCGTGAGGGATGGAGG…
Otu0688	Firmicutes	Veillonellaceae	Selenomonas	Selenomonas_unclassified	0	0	0	0	0	0	0	0	0	0	0	0.00685018	0	0	0	0	0	0	0	0.0243411	0.00109444	AACGCTGGCGGCGTGCTTAACACATGCAAGTCGAACGGAGCGAATGAAAGCTTGCTTTTATGAGCTTAGTGGCAAACGGGTGAGTAACACGTAGACAACCTGCCGATCAGATGGGGACAACATTCCGAAAGGAATGCTAATACCGAATGAAGTGTGGGGGAGGCATCTTCCCTACATGAAAGATGGCCTCTATATATAAGCTATCACTGATCGATGGGTCTGCGTCTGATTAGCTGGTAGGTAAGGTAACGGCTTACCTAGGCGACGATCAGTAGCCGGTCTGAGAGGATGAACGGCCACATTGGGACTGAGACACGGCCCAGACTCCTACGGGAGGCAGCAGTGGGGAATCTTCCGCAATGGGCGCAAGCCTGACGGAGCAACGCCGCGTGAGTGAAG…
Otu0689	Bacteroidetes	Flavobacteriaceae	Bergeyella	sp._oral_taxon_900	0	0	0	0	0.0103804	0	0	0	0	0	0	0	0	0	0.00733119	0.0151276	0	0	0	0	0	AACGCTAGCGGGAGGCCTAACACATGCAAGCCGAGCGGGATTTGTTGGTTAGCTTGCTAACTGATGATGAGAGCGGCGTACGGGTGCGTAACATGTGTGCAATCTGCCCTTATCAAGGGGATAGCCCGGAGAAATCCGGATTAATACCCTATAATATATGGGATGGCATCATATCATATTGAAAGCATTAGCGGATAAGGATGAGCACGCACAAGATTAGCTAGTTGGTAAGGTAACGGCTTACCAAGGCGATGATCTTTAGGGGTCCTGAGAGGGAGATCCCCCACACTGGGACTGAGACACGGCCCAGACTCCTACGGGAGGCAGCAGTGAGGAATATTGGACAATGGGTGTAAGCCTGATCCAGCCATCCCGCGTGAAGGAAGACGGTTCTATGGA…
Otu0690	Actinobacteria	Actinomycetaceae	Actinomyces	israelii	0	0	0	0	0.0255517	0	0	0	0	0	0	0	0	0	0	0	0	0	0	0	0.00583699	AACGCTGGCGGCGTGCTTAACACATGCAAGTCGAACGGGCCTGTCCCTGGTTTTTGCTGGGGTGGGTTAGTGGCGAACGGGTGAGTAACACGTGAGTAACCTGCCCCTCACTTCTGGATAACCGCTTGAAAGGGTGGCTAATACGGGGTGTTCTGGCTGTGCCGCATGGTGTGGTTGGGAAAGATTCACTGCTTTGTGGTGTTTTGGTGGGGGATGGGCTCGCGGCCTATCAGCTTGTTGGTGGGGTGATGGCCTGCCAAGGCTTTGACGGGTAGCCGGCCTGAGAGGGTGGGCGGTCACACTGGGACTGAGACACGGCCCAGACTCCTGCGGGAGGCAGCAGTGGGGGATATTGCACAATGGGCGGAAGCCTGATGCAGCGACGTCGCGTGAGGGATG…
Otu0691	Firmicutes	Streptococcaceae	Streptococcus	Streptococcus_unclassified	0	0	0	0	0	0	0	0	0	0	0	0	0	0	0	0	0.031012	0	0	0	0	GACGCTGGCGGCGTGCCTAATACATGCAAGTAGAACGCTGAAGGAGGAGCTTGCTTCTCTGGATGAGTTGCGAACGGGTGAGTAACGCGTAGGTAACCTGCCTGGTAGCGGGGGATAACTATTGGAAACGATAGCTAATACCGCATAAGAGTAGATGTTGCATGACATTTGCTTAAAAGGTGCACTTGCATCACTACCAGATGGACCTGCGTTGTATTAGCTAGTTGGTGGGGTAAGGGCTCACCAAGGCGACGATACATAGCCGACCTGAGAGGGGATCGGCCACACTGGGACTGAGACACGGCCCAGACTCCTACGGGAGGCAGCAGTAGGGAATCTTCGGCAATGGACGGAAGTCTGACCGAGCAACGCCGCGTGAGTGAAGAAGGTTTTCGGATC…
Otu0692	Bacteroidetes	Flavobacteriaceae	Capnocytophaga	sp._oral_taxon_863	0	0	0	0	0	0	0	0	0	0	0	0	0	0	0	0.0333168	0	0	0	0	0	AACGCTAGCGGCAGGCCTAACACATGCAAGTCGAGGGATAAGCCCTTCGGGGTGGAAACCGGCGCACGGGTGCGTAACGCGTATGCAACCTACCTTTCACAGGGGGATAGCCCGAAGAAATTTGGATTAATACCCCATAATATTGTTGGATGGCATCATCTGATAATTAAAGTTACGATGGTGAAAGATGGGCATGCGTCCTATTAGCTAGTTGGAGTGGTAACGGCACCCCAAGGCTACGATAGGTAGGGGTCCTGAGAGGGAGATCCCCCACACTGGTACTGAGACAGGGACCAGACTCCTACGGGAGGCAGCAGTGAGGAATATTGGTCAATGGTCGAAAGACTGAACCAGCCATGCCGCGTGCAGGACAGACGGCCCTAGAGGTTGTAAACTGCT…
Otu0693	Actinobacteria	Actinomycetaceae	Actinomyces	Actinomyces_unclassified	0	0	0	0.0127978	0	0	0	0	0.010674	0	0	0	0.00751558	0	0	0	0	0	0	0	0	AACGCTGGCGGCGTGCTTAACACATGCAAGTCGAACGGTGAAGGGGCCTGCTTTTGTGGGTCCTGGATGAGTGGCGAACGGGTGAGTAACACGTGAGTAACCTGCCCCCTTCTTCTGGATAACCGCATGAAAGTGTGGCTAATACGGGATATTCTGTGCCTGCTGCATGGTGGGTGTGGGAAAGATTGCGCCTTTTTTGGGTGTTTTGGTGGGGGATGGGCTCGCGGCCTATCAGCTTGTTGGTGGGGTGATGGCCTACCAAGGCGGTGACGGGTAGCCGGCCTGAGAGGGTGGACGGTCACACTGGGACTGAGACACGGCCCAGACTCCTACGGGAGGCAGCAGTGGGGAATATTGCACAATGGGCGCAAGCCTGATGCAGCGACGCCGCGTGAGGGA…
Otu0694	Actinobacteria	Actinomycetaceae	Actinomyces	Actinomyces_unclassified	0	0	0	0	0	0	0	0	0.0315057	0	0	0	0	0	0	0	0	0	0	0	0.000182406	AACGCTGGCGGCGTGCTTAACACATGCAAGTCGAACGCTGAAGCCCAGCTTGCTGGGTGGATGAGTGGCGAACGGGTGAGTAACACGTGAGTAACCTGCCCCCTTCTTTGGGATAACGCCCGAAAACGGGTGCTAATACTGGATATTCACTGGCCTTCGCATGGGGGTTGGTGGAAAGGTTTTTTCTGGTGGGGGATGGGCTCGCGGCCTATCAGCTTGTTGGTGGGGTGATGGCCTACCAAGGCTTTGACGGGTAGCCGGCCTGAGAGGGTGACCGGTCACATTGGGACTGAGATACGGCCCAGACTCCTACGGGAGGCAGCAGTGGGGAATATTGCACAATGGGCGAAAGCCTGATGCAGCGACGCCGCGTGAGGGATGACGGCCTTCGGGTTGTAA…
Otu0695	Firmicutes	Streptococcaceae	Streptococcus	australis	0	0	0	0	0	0.030961	0	0	0	0	0	0	0	0	0	0	0	0	0	0	0	AACGCTGGCGGCGTGCCTAATACATGCAAGTAGAACGCTGAAGGAAGGAGCTTGCTCTTTCCGGATGAGTTGCGAACGGGTGAGTAACGCGTAGGTAACCTGCCTGGTAGCGGGGGATAACTATTGGAAACGATAGCTAATACCGCATAACAGTAGATATCGCATGATAGCTGCTTGAAAGGTGCAAATGCACCACTACCAGATGGACCTGCGTTGTATTAGCTAGTTGGTGAGGTAACGGCTCACCAAGGCAACGATACATAGCCGACCTGAGAGGGTGATCGGCCACACTGGGACTGAGACACGGCCCAGACTCCTACGGGAGGCAGCAGTAGGGAATCTTCGGCAATGGACGGAAGTCTGACCGAGCAACGCCGCGTGAGTGAAGAAGGTTTTCGG…
Otu0696	Firmicutes	Veillonellaceae	Selenomonas	Selenomonas_unclassified	0	0	0	0	0	0	0	0.0337747	0	0	0	0	0	0	0	0	0	0	0	0	0	AACGCTGGCGGCGTGCTTAACACATGCAAGTCGAACGGAGCGAATGAAAGCTTGCTTTTATGAGCTTAGTGGCAAACGGGTGAGTAACACGTAGACAACCTGCCGACAGGATGGGGACAACATTCCGAAAGGAATGCTAATACCGAATGAAGTGTAGGGGAGGCATCTCCTCTACATGAAAGATGGCCTCTGAACATGCTATCACCTGTCGATGGGTCTGCGTCTGATTAGCTAGTAGGTAAGGTAACGGCTTACCTAGGCGACGATCAGTAGCCGGTCTGAGAGGATGAACGGCCACATTGGGACTGAGACACGGCCCAGACTCCTACGGGAGGCAGCAGTGGGGAATCTTCCGCAATGGGCGCAAGCCTGACGGAGCAACGCCGCGTGAGTGAAGAA…
Otu0697	Actinobacteria	Actinomycetaceae	Actinomyces	sp._oral_taxon_175	0	0	0	0	0	0	0	0	0	0	0	0	0	0	0	0	0	0	0	0	0.0331979	AACGCTGGCGGCGTGCTTAACACATGCAAGTCGAACGGTGAAGGGACCGGTTTTTGCTGGTTCTGGATGAGTGGCGAACGGGTGAGTAACACGTGAGTAACCTGCCCCCTTCTTCTGGATAACCGCATGAAAGTGTGGCTAATACGGGATATTCTGCGCCTGCTGCATGGTGGGTGTGGGAAAGATATTGTTTCGGTGGGGGATGGGCTCGCGGCCTATCAGCTTGTTGGTGGGGTGATGGCCTACCAAGGCGGTGACGGGTAGCCGGCCTGAGAGGGTGGACGGTCACACTGGGACTGAGACACGGCCCAGACTCCTACGGGAGGCAGCAGTGGGGAATATTGCACAATGGGCGCAAGCCTGATGCAGCGACGCCGCGTGAGGGATGGAGGCCTTCGG…
Otu0698	Firmicutes	Lachnospiraceae_[XIV]	Lachnospiraceae_[G-2]	sp._oral_taxon_096	0	0	0	0	0	0	0	0	0.00258243	0	0	0	0	0	0.0281313	0	0	0	0	0	0	AACGCTGGCGGCGTGCTTAACACATGCAAGTCGAACGAAGCTGTTGTTTGGAGACCTTCGGGTGGAAGAATAACAGACTGAGTGGCGGACGGGTGAGTAACGCGTGGGTAACCTACCTTGCACAGGGGGACAACAGTTGGAAACGACTGCTAATACCGCATAAGACCACAGTACCGCATGGTACAGGGGTAAAAACTGAGGTGGTGCAAGATGGACCCGCGTCTGATTAGCTAGTTGGTGGGGTAAAGGCCTACCAAGGCGACGATCAGTAGCCGACCTGAGAGGGTGATCGGCCACATTGGGACTGAGACACGGCCCAAACTCCTACGGGAGGCAGCAGTGGGGAATATTGGACAATGGGGGGAACCCTGATCCAGCGACGCCGCGTGAGTGAAGAAG…
Otu0699	Firmicutes	Veillonellaceae	Selenomonas	Selenomonas_unclassified	0	0	0	0	0	0	0	0	0	0	0	0	0	0	0	0.0324163	0	0	0	0	0	AACGCTGGCGGCGTGCTTAACACATGCAAGTCGAACGGAGCAAATGAAAGCTTGCTTTTATGAGCTTAGTGGCAAACGGGTGAGTAACACGTAGACAACCTGCCGACAGGATGGGGACAACATTCCGAAAGGAATGCTAATACCGAATGAAGTCGAGGGAGGGCATCCTCCGTCGATGAAAGATGGCCTCTATTTATAAGCTATCACCTGTCGATGGGTCTGCGTCTGATTAGCTAGTTGGTGAGGTAACGGCTCACCAAGGCGACGATCAGTAGCCGGTCTGAGAGGATGAACGGCCACATTGGGACTGAGACACGGCCCAGACTCCTACGGGAGGCAGCAGTGGGGAATCTTCCGCAATGGGCGCAAGCCTGACGGAGCAACGCCGCGTGAGTGAAG…
Otu0700	Firmicutes	Veillonellaceae	Selenomonas	sputigena	0	0	0	0	0	0	0	0	0	0	0	0	0	0	0	0.0201701	0	0	0	0.0114944	0	AACGCTGGCGGCGTGCTTAACACATGCAAGTCGAACGGGAACCTTTATTTCGGTAAGGGTGAGAGTGGCAAACGGGTGAGTAACACGTAGGCAACCTGCCGACAGGATGGGGACAACATTCCGAAAGGAATGCTAATACCGAATGGAGTCCGGGGATGGCATCATCCCGGGATAAAAGATGGCCTCTGAATATGCTATCGCCTGTCGATGGGCCTGTGTCTGATTAGCCAGTTGGCGGGGTAACGGCCCACCAAAGCGACGATCAGTAGCCGGTCTGAGAGGATGAACGGCCACATTGGGACTGAGACACGGCCCAGACTCCTACGGGAGGCAGCAGTGGGGAATCTTCCACAATGGGCGAAAGCCTGATGGAGCAACGCCGCGTGAGTGAAGAAGGTC…
Otu0701	Firmicutes	Enterococcaceae	Enterococcus	durans	0	0	0	0	0	0	0	0	0	0	0.026399	0.00202392	0	0	0	0	0	0	0	0	0	AACGCTGGCGGCGTGCCTAATACATGCAAGTCGAACGCTTCTTTTTCCACCGGAGCTTGCTCCACCGGAAAAAGAGGAGTGGCGAACGGGTGAGTAACACGTGGGTAACCTGCCCATCAGAAGGGGATAACACTTGGAGACAGGTGCTAATACCGTATAACAATCGAAGCCGCATGGTTTTGATTTGAAAGGCGCTTTCGGGTGTCGCTGATGGATGGACCCGCGGTGCATTAGCTAGTTGGTGAGGTAACGGCTCACCGAGGCCACGATGCATAGCCGACCGGAGAGGGTGATCGGCCACATTGGGACTGAGACACGGCCCAAACTCCTACGGGAGGCAGCAGTAGGGAATCTTCGGCAATGGACGAAAGTCTGACCGAGCAACGCCGCGTGAGTGAA…
Otu0702	Firmicutes	Streptococcaceae	Streptococcus	gordonii	0	0	0	0	0	0	0	0	0.030817	0	0	0	0	0	0	0	0	0	0	0	0	AACGCTGGCGGCGTGCCTAATACATGCAAGTAGAACGCACAGTTTATACCGTAGCTTGCTACACCATAGACTGTGAGTTGCGAACGGGTGAGTAACGCGTAGGTAACCTGCCTGGTAGCGGGGGATAACTATTGGAAACGATAGCTAATACCGCATAATATTAATTATTGCATGATAATTGATTGAAAGGTGCAAATGCATCACTACCAGATGGACCTGCGTTGTATTAGCTAGTAGGTGAGGTAACGGCTCACCTAGGCGACGATACATAGCCGACCTGAGAGGGTGATCGGCCACACTGGGACTGAGACACGGCCCAGACTCCTACGGGAAGCAGCAGTAGGGAATCTTCGGCAATGGACGAAAGTCTGACCGAGCAACGCCGCGTGAGTGAAGAAG…
Otu0703	Actinobacteria	Actinomycetaceae	Actinomyces	israelii	0.0107565	0	0	0	0	0	0	0	0	0	0	0	0	0	0	0	0	0	0	0.0189319	0	AACGCTGGCGGCGTGCTTAACACATGCAAGTCGAACGGGTCTGCCTTGTTTTTTGCGGGGTGGGTTAGTGGCGAACGGGTGAGTAACACGTGAGTAACCTGCCCCTCACTTCTGGATAACCGCTTGAAAGGGCGGCTAATACGGGGTGTTCTGGCTGTGCCGCATGGTGTGGCTGGGAAAGATTCACTTTTGTGGTGTTTTGGTGGGGGATGGGCTCGCGGCCTATCAGCTTGTTGGTGGGGTGATGGCCTGCCAAGGCTTTGACGGGTAGCCGGCCTGAGAGGGTGGGCGGTCACACTGGGACTGAGATACGGCCCAGACTCCTGCGGGAGGCAGCAGTGGGGGGTATTGCACAATGGGCGGAAGCCTGATGCAGCGACGTCGCGTGAGGGATGGAGG…
Otu0704	Bacteroidetes	Prevotellaceae	Alloprevotella	Alloprevotella_unclassified	0	0	0	0	0	0	0	0	0	0	0	0	0	0	0	0.0320561	0	0	0	0	0	AACGCTAGCTACAGGCTTAACACATGCAAGTCGAGGGGCAGCGGGTTGAAAGCTTGCTTTCAATGCCGGCGACCGGCGCACGGGTGCGTAACGCGTATCAAACCTGCCTCATACTCGGGGATAGCCTTGCGAAAGTAAGATTAATACCCGATGTTATTAGTTCACCGCATGGTGGATTAATCAAAGATTTATCGGTATGAGATGGTGATGCGTCCGATTAGGTAGTAGGCGGGGTAACGGCCCACCTAGCCTTCGATCGGTAGGGGTTCTGAGAGGAAGGTCCCCCACACTGGAACTGAGACACGGTCCAGACTCCTACGGGAGGCAGCAGTGAGGAATATTGGTCAATGGGCGAGAGCCTGAACCAGCCAAGTAGCGTGCAGGATGACGGCCCTCCGG…
Otu0705	Actinobacteria	Actinomycetaceae	Actinomyces	graevenitzii	0	0	0	0	0	0	0	0	0.0304727	0	0	0	0	0	0	0	0	0	0	0	0	AACGCTGGCGGCGTGCTTAACACATGCAAGTCGAACGAAAATACCAAGCTTGCTTGGTTGATTAGTGGCAAACGGGTGAGTAACACGTGAGTAACCTGCCCCTTACTTTCCTGGATAACTGCTCGAAAGGGTAGCTAATACGGGATATTCTGACCATCCTGCATGGGCTGGTTTGGAAAGGTTGTTTTTCTGGTAAGGGATGGGCTCGCGGCCTATCAGCTTGTTGGTGGGGTGATGGCCTACCAAGGCTTTGACGGGTAGCCGGCCTGAGAGGGTGGACGGTCACACTGGGACTGAGATACGGCCCAGACTCCTACGGGAGGCAGCAGTGGGGAATATTGCACAATGGGCGCAAGCCTGATGCAGCGACGCCGCGTGAGGGATGAAGGCCTTCGGGTT…
Otu0706	Actinobacteria	Corynebacteriaceae	Corynebacterium	mucifaciens	0.0284163	0	0	0	0	0	0	0	0	0	0	0	0	0	0	0	0	0	0	0	0	AACGCTGGCGGCGTGCTTAACACATGCAAGTCGAACGGAAAGGCCCAAGCTTGCTTGGGTACTCGAGTGGCGAACGGGTGAGTAACACGTGGGTGATCTGCCCTGCACTTCGGGATAAGCCTGGGAAACTGGGTCTAATACCGGATAGGACCACTTCTTGGATGGTGTGGTGGAAAGTTTTTTCGGTGTGGGATGAGCTCGCGGCCTATCAGCTTGTTGGTGGGGTAATGGCCTACCAAGGCGTCGACGGGTAGCCGGCCTGAGAGGGTGTACGGCCACATTGGGACTGAGATACGGCCCAGACTCCTACGGGAGGCAGCAGTGGGGAATATTGCACAATGGGCGCAAGCCTGATGCAGCGACGCCGCGTGGGGGATGACGGCCTTCGGGTTGTAAACT…
Otu0707	Firmicutes	Enterococcaceae	Enterococcus	durans	0	0	0	0	0	0	0	0	0	0	0.0248087	0.00280235	0	0	0	0	0	0	0	0	0	AACGCTGGCGGCGTGCCTAATATATGCAAGTCGAACGCTTCTTTTTCCACCGGAGCTTGCTCCACCGGAAAAAGAGGAGTGGCGAACGGGTGAGTAACACGTGGGTAACCTGCCCATCAGAAGGGGATAACACTTGGAAACAGGTGCTAATACCGTATAACAATGGAAACCGCATGGTTTTGATTTGAAAGGCGCTTACGGGTGTCGCTGATGGATGGACCCGCGGTGCATTAGCTAGTTGGTGAGGTAACGGCTCACCAAGGCCACGATGCATAGCCGACCTGAGAGGGTGATCGGCCACATTGGGACTGAGACACGGCCCAAACTCCTACGGGAGGCAGCAGTAGGGAATCTTCGGCAATGGACGAAAGTCTGACCGAGCAACGCCGCGTGAGTGAA…
Otu0708	Firmicutes	Streptococcaceae	Streptococcus	mutans	0	0	0	0	0	0	0	0	0	0	0	0.00249097	0.0245822	0	0	0	0	0	0	0	0	AACGCTGGCGGCGTGCCTAATACATGCAAGTGGGACGCAAGGGAACACACTGTGCTTGCACACCGTGTTTTCTTGAGTCGCGAACGGGTGAGTAACGCGTAGGTAACCTGCCTATTAGCGGGGGATAACTATTGGAAACGATAGCTAATACCGCATAATATTAATTATTACATGATAATTGATTGAAAGGTGCAAGCGGATCACTAGTAGATGGTCCTGCGTTGTATTAGCTAGTTGGTAAGGTAAGAGCTTACCAAGGCGACGATACATAGCCGACCTGAGAGGGTGATCGGCCACACTGGGACTGAGACACGGCCCAGACTCCTACGGGAGGCAGCAGTAGGGAATCGTCGGCAATGGACGAAAGTCTGACCGAGCAACGCCGCGTGAGTGAAGAAG…
Otu0709	Actinobacteria	Actinomycetaceae	Actinomyces	oris	0	0	0	0	0	0	0.0350665	0	0	0	0	0	0	0	0	0	0	0	0	0	0	AACGCTGGCGGCGTGCTTAACACATGCAAGTCGAACGGTGAAGGGACTGGTTTTTGCTGGTTCTGGATGAGTGGCGAACGGGTGAGTAACACGTGAGTAACCTGCCCCCTTCTTCTGGATAACCGCATGAAAGTGTGGCTAATACGGGATATTCTGTGCCTGCTGCATGGTGGGTGTGGGAAAGAAAAGATGCGCCTTTGGGTGTTTTTGGTGGGGGATGGGCTCGCGGCCTATCAGCTTGTTGGTGGGGTGATGGCCTACCAAGGCGGTGACGGGTAGCCGGCCTGAGAGGGTGGACGGTCACACTGGGACTGAGACACGGCCCAGACTCCTACGGGAGGCAGCAGTGGGGAATATTGCACAATGGGCGCAAGCCTGATGCAGCGACGCCGCGTGAGG…
Otu0710	Actinobacteria	Actinomycetaceae	Actinomyces	graevenitzii	0	0	0	0	0	0	0	0	0.0290954	0	0	0	0	0	0	0	0	0	0	0	0	AACGCTGGCGGCGTGCTTAACACATGCAAGTCGAACGAAAATACCAAGCTTGCTTGGTTGATTAGTGGCGAACGGGTGAGTAACACGTGAGTAACCTGCCCCTTACTTTCCTGGATAACTGCTCGAAAGGGTAGCTAATACGGGATATTCTGACCAGCCTGCATGGGTTGGTTTGGAAAGGTTGTTTTTCTGGTAAGGGATGGGCTCGCGGCCTATCAGCTTGTTGGTGGGGTGATGGCCTACCAAGGCTTTGACGGGTAGCCGGCCTGAGAGGGTGGACGGTCACACTGGGACTGAGATACGGCCCAGACTCCTACGGGAGGCAGCAGTGGGGAATATTGCACAATGGGCGCAAGCCTGATGCAGCGACGCCGCGTGAGGGATGAAGGCCTTCGGGTT…
Otu0711	Bacteroidetes	Prevotellaceae	Prevotella	histicola	0	0	0	0	0	0	0	0	0	0.0269628	0	0	0	0	0	0	0	0	0	0	0	AACGCTGGCGGCGTGCTTAACACATGCAAGTCGAGGGGAAACGGCATTAAGTGCTTGCACTTTTTGGACGTCGACCGGCGCACGGGTGAGTAACGCGTATCCAACCTTCCCATGACTAAGGGATAACCTGCCGAAAGGCAGACTAATACCTTATGGTCTTCACTGACGGCATCAGATGTGAAGTAAAGATTTATCGGTTATGGATGGGGATGCGTCTGATTAGCTTGTTGGCGGGGTAACGGCCCACCAAGGCAACGATCAGTAGGGGTTCTGAGAGGAAGGTCCCCCACATTGGAACTGAGACACGGTCCAAACTCCTACGGGAGGCAGCAGTGAGGAATATTGGTCAATGGGCGAGAGCCTGAACCAGCCAAGTAGCGTGCAGGATGACGGCCCTAT…
Otu0712	Firmicutes	Lachnospiraceae_[XIV]	Stomatobaculum	sp._oral_taxon_910	0	0.00413137	0	0	0	0	0	0	0	0	0	0	0	0.0263704	0	0	0	0	0	0	0	AACGCTGGCGGCGTGCTTAACACATGCAAGTCGAACGAGGCTTAAGGACGGAAACCTTCGGGCGGAAGATCTTAAGCCGAGTGGCGGACGGGTGAGTAACGCGTGGGTAACCTGCCTCATACAGGGGGATAACAGTTGGAAACGACTGTTAATACCGCATAAGACCACAGCACCGCATGGTGCAGGGGTAAAAACTCCGGTGGTATGAGATGGACCCGCGTTCGATTAGCCAGTTGGCGGGGTAACGGCCCACCAAAGCGACGATCGATAGCCGATCTGAGAGGATGACCGGCCACATTGGGACTGAGACACGGCCCAAACTCCTACGGGAGGCAGCAGTGGGGAATATTGCACAATGGGGGAAACCCTGATGCAGCGACGCCGCGTGAGTGAAGAAGT…
Otu0713	Actinobacteria	Coriobacteriaceae	Slackia	exigua	0	0.0277628	0	0	0	0	0	0	0	0	0	0	0	0	0	0	0	0	0	0	0	AGCGCTGGCGGCGCGCCTAACACATGCAAGTCGAGCGGTTAAGGCCCCCTCCGGGGGGCGCATAGAGTGGCGAACGGGTGAGTAACACGTGACCAACCCGCCCCCCCCACCGGGACAACCTCGGGAAACCGAGGCTAATACCGGATACGCCGGGGCCCCCGCATGGGGGCTTCGGGAAAGCCTTGGCGGGAGGGGACGGGGTCGCGGCCCATCAGGTAGACGGCGGGGCGAAGGCCCGCCGTGCCGACGACGGGTAGCCGGGCTGAGAGGCCGATCGGCCACATTGGGACTGAGACACGGCCCAGACTCCTACGGGAGGCAGCAGTGGGGAATATTGCGCAATGGGGGAAACCCTGACGCAGCGACGCCGCGTGCGGGAAGGAGGCCTTCGGGTCGTAA…
Otu0714	Firmicutes	Veillonellaceae	Selenomonas	Selenomonas_unclassified	0	0	0	0	0	0	0	0.0178152	0.00878027	0	0	0	0	0	0	0	0	0	0	0.0033807	0	AACGCTGGCGGCGTGCTTAACACATGCAAGTCGAACGGGATGATTTAGAAGCTTGCTTTTAGAGAATCTAGTGGCAAACGGGTGAGTAACACGTAGACAACCTGCCGACAGGATGGGGACAACATTCCGAAAGGAATGCTAATACCGAATGAAGCGGAGGAGAGGCATCTCTCTTCCGTGAAAGATGGCCTCTGAATATGCTATCACCTGTCGATGGGTCTGCGTCTGATTAGCTGGTTGGTGAGGTAACGGCTCACCAAGGCGACGATCAGTAGCCGGTCTGAGAGGATGAACGGCCACATTGGGACTGAGACACGGCCCAGACTCCTACGGGAGGCAGCAGTGGGGAATCTTCCGCAATGGGCGCAAGCCTGACGGAGCAACGCCGCGTGAGTGAAG…
Otu0715	Firmicutes	Enterococcaceae	Enterococcus	durans	0	0	0	0	0	0	0	0	0	0	0.0203558	0.00576038	0	0	0	0	0	0	0	0	0	AACGCTGGCGGCGTGCCTAATACATGCAAGTCGAACGCTTCTTTTTCCACCGGAGCTTGCTCCACCGGAAAAAGAGGAGTGGCGAACGGGTGAGTAACACGTGGGTAACCTGCCCATCAGAAGGGGATAACACTTGGAAACAGGTGCTAATACCGTATAACAATCGAAACCGCATGGTTTTGATTTGAAAGGCGCTTTCGGGTGTCGCTGATGGATGGACCCGCGGTGCATTAGCTAGTTGGTGAGGTAACGGCTCACCAAGGCCACGATGCATAGCCGACCTGAGGGGGGGATCGGCCACATTGGGACCGAGACACGGCCCAAACTCCTAAGGGAGGCAGCAGTAGGGAATCTTCGGCAATGGACGAAAGTCTGACCGAGCAACGCCGCGTGAGTGAA…
Otu0716	Firmicutes	Veillonellaceae	Selenomonas	Selenomonas_unclassified	0	0	0	0	0.0142131	0	0	0	0.00774729	0	0	0	0	0	0	0.00558281	0	0	0	0	0	AACGCTGGCGGCGTGCTTAACACATGCAAGTCGAACGGGATGATTTAGAAGCTTGCTTTTAGAGAATCTAGTGGCAAACGGGTGAGTAACACGTAGACAACCTGCCGACAGGATGGGGACAACATTCCGAAAGGAATGCTAATACCGAATGAAGCGGAGGGGAGGCATCTCTCCTCCGTGAAAGATGGCCTCTATTTATAAGCTATCACCTGTTGATGGGTCTGCGTCTGATTAGCTGGTAGGTGAGGTAACGGCTCACCTAGGCGACGATCAGTAGCCGGTCTGAGAGGATGAACGGCCACATTGGGACTGAGACACGGCCCAGACTCCTACGGGAGGCAGCAGTGGGGAATCTTCCGCAATGGGCGCAAGCCTGACGGAGCAACGCCGCGTGAGTGA…
Otu0717	Proteobacteria	Campylobacteraceae	Campylobacter	gracilis	0	0	0	0	0.0154907	0	0	0	0	0	0	0	0	0	0	0	0	0	0	0.0113254	0	AACGCTGGCGGCGTGCCTAATACATGCAAGTCGAACGGAACTTAAAAGGGCTTGCTCTTTTAAATTTAGTGGCGCACGGGTGAGTAATATATAGCTAATCTGCCCCTTGCTGGAGGACAACAGTTAGAAATGACTGCTAATACTCCATACTCCTTTTTATCATAAGATAAATCGGGAAAGAATTTCGGCAAGGGATGAGACTATATCGTATCAGCTAGTCGGTGGGGTAACGGCCTACCGAGGCTATGACGCGTAACTGGTCTGAGAGGATGATCAGTCACATTGGAACTGAGACACGGTCCAAACTCCTACGGGAGGCAGCAGTAGGGAATATTGCGCAATGGGGGAAACCCTGACGCAGCAACGCCGCGTGGAGGATGACACTTTTCGGAGCGTAAA…
Otu0718	Fusobacteria	Fusobacteriaceae	Fusobacterium	nucleatum_subsp._animalis	0	0	0	0	0	0	0	0	0.0148059	0	0	0	0	0	0.00187542	0	0	0	0	0	0.0122212	AACGCTGGCGGCGTGCTTAACACATGCAAGTCAACTTGAATTTGGGTTTTTAACTTAGATTTGGGTGGCGGACGGGTGAGTAACGCGTAAAGAACTTGCCTCACAGCTAGGGACAACATTTAGAAATGAATGCTAATACCTGATATTATGATTTTAAGGCATCTTAGAATTATGAAAGCTATAAGCACTGTGAGAGAGCTTTGCGTCCCATTAGCTAGTTGGAGAGGTAACAGCTCACCAAGGCGATGATGGGTAGCCGGCCTGAGAGGGTGAACGGCCACAAGGGGACTGAGACACGGCCCTTACTCCTACGGGAGGCAGCAGTGGGGAATATTGGACAATGGACCGAGAGTCTGATCCAGCAATTCTGTGTGCACGATGAAGTTTTTCGGAATGTAA…
Otu0719	Firmicutes	Veillonellaceae	Selenomonas	Selenomonas_unclassified	0	0	0	0	0	0	0	0	0	0	0	0	0	0.030243	0	0	0	0	0	0	0	AACGCTGGCGGCGTGCTTAACACATGCAAGTCGAACGGGATGATTTGAAAGCTTGCTTTTAGAGAATCTAGTGGCAAACGGGTGAGTAACACGTAGACAACCTGCCGACAGGATGGGGACAACATTCCGAAAGGAATGCTAATACCGAATGAAGCGGAGGAGAGGCATCTCTCCTCCGTGAAAGATGGCCTCTTTTTATGCTATCACCTGTCGATGGGTCTGCGTCTGATTAGCTGGTTGGTGAGGTAACGGCTCACCAAGGCGACGATCAGTAGCCGGTCTGAGAGGATGAACGGCCACATTGGGACTGAGACACGGCCCAGACTCCTACGGGAGGCAGCAGTGGGGAATCTTCCGCAATGGGCGCAAGCCTGACGGAGCAACGCCGCGTGAGTGAAG…
Otu0720	Actinobacteria	Actinomycetaceae	Actinomyces	Actinomyces_unclassified	0	0	0	0	0	0	0	0.027094	0	0	0	0	0	0	0	0	0	0	0	0.00304263	0	AACGCTGGCGGCGTGCTTAACACATGCAAGTCGAACGGTGAAGGGATCAGCTTGCTGGTTCTGGATGAGTGGCGAACGGGTGAGTAACACGTGAGTAACCTGCCCCCTTCTTCTGGATAACCGCATGAAAGTGTGGCTAATACGGGATATTCTGGGTCTGTCGCATGATGGGTCTGGGAAAGATGCGCCTTTGGGTGTTTTTGGTGGGGGATGGGCTCGCGGCCTATCAGCTTGTTGGTGGGGTGATGGCCTACCAAGGCGGTGACGGGTAGCCGGCCTGAGAGGGTGGACGGTCACACTGGGACTGAGACACGGCCCAGACTCCTACGGGAGGCAGCAGTGGGGAATATTGCACAATGGGCGCAAGCCTGATGCAGCGACGCCGCGTGAGGGATGGAG…
Otu0721	Firmicutes	Veillonellaceae	Veillonella	sp._oral_taxon_780	0	0	0	0	0	0	0	0.0302488	0	0	0	0	0	0	0	0	0	0	0	0	0	AACGCTGGCGGCGTGCTTAACACATGCAAGTCGAACGGACAGACAGGGAGCTTGCTCCCTTGAAGTTAGTGGCGAACGGGTGAGTAACGCGTAATCAACCTGCCCTTCAGAGGGGGATAACAACGGGAAACCGTTGCTAATACCGCGTACGATTCATAGACGGCATCGTTTGTGAATGAAAGGTGGCCTCTATTTATAAGCTATCGCTGAAGGAGGGGATTGCGTCTGATTAGCTAGTTGGAGGGGTAACGGCCCACCAAGGCAATGATCAGTAGCCGGTCTGAGAGGATGAACGGCCACATTGGGACTGAGACACGGCCCAAACTCCTACGGGAGGCAGCAGTGGGGAATCTTCCGCAATGGACGAAAGTCTGACGGAGCAACGCCGCGTGAGTGATG…
Otu0722	Fusobacteria	Fusobacteriaceae	Fusobacterium	nucleatum_subsp._vincentii	0	0.0269365	0	0	0	0	0	0	0	0	0	0	0	0	0	0	0	0	0	0	0	AACGCTGACAGAATGCTTAACACATGCAAGTCTACTTGAATTTGGGTTTTTTAACTTCGATTTGGGTGGCGGCCGGGTGAGTAACGCGTAAAGAACTTGCCTCACAGCTAGGGACAACATTTGGAAACGAATGCTAATACCTAATATTATGATAATAGGGCATCCTATAATTATGAAAGCTATATGCGCTGTGAGAGAGCTTTGCGTCCCATTAGCTAGTTGGAGAGGTAACGGCTCACCAAGGCGATGATGGGTAGCCGGCCTGAGAGGGTGATCGGCCACAAGGGGACTGAGACACGGCCCTTACTCCTACGGGAGGCAGCAGTGGGGAATATTGGACAATGGACCGAGAGTCTGATCCAGCAATTCTGTGTGCACGATGAAGTTTTTCGGAATGTA…
[truncated: 931 more rows]
