# Supplementary material for: Unique subgingival microbiota associated with periodontitis in cirrhosis patients
Source: Sci Rep. 2018 Jul 16;8:10718. doi: 10.1038/s41598-018-28905-w (PMC6048062; doi:10.1038/s41598-018-28905-w)
Supplement: Supplementary file 4 — Table S4 [file 41598_2018_28905_MOESM4_ESM.xlsx]

## Sheet: Mothur_Taxonomic_output_HOMD
Table S4. Unedited output from Mothur of the taxonomic classfication of the sequences in each sample.
taxlevel	rankID	taxon	Total reads	Patient
				1	2	3	4	5	6	7	8	9	10	11	12	13	14	15	16	17	18	19	20	21
0	0	Root	12215803	630665	608224	404339	580913	631874	596930	492982	544660	584561	628763	637948	646209	641394	548145	592444	559930	616731	635261	482843	596150	554837
1	00:01:00	Bacteria	12215803	630665	608224	404339	580913	631874	596930	492982	544660	584561	628763	637948	646209	641394	548145	592444	559930	616731	635261	482843	596150	554837
2	00:01:01	Actinobacteria	2168597	35082	19488	143511	218739	146771	13308	92558	42764	133695	169647	11899	190037	166498	67713	89884	40623	230111	88388	13719	103269	150893
3	0.1.1.1	Actinobacteria	1810436	33913	9272	18288	210846	144947	13307	92393	38046	121208	104385	11856	190024	130877	16024	78260	35259	226395	86876	13326	96963	137971
4	0.1.1.1.1	Actinobacteria_unclassified	425	0	0	0	6	10	0	0	0	0	0	0	4	6	0	0	297	38	8	0	56	0
5	0.1.1.1.1.1	Actinobacteria_unclassified	425	0	0	0	6	10	0	0	0	0	0	0	4	6	0	0	297	38	8	0	56	0
6	0.1.1.1.1.1.1	Actinobacteria_unclassified	425	0	0	0	6	10	0	0	0	0	0	0	4	6	0	0	297	38	8	0	56	0
7	0.1.1.1.1.1.1.1	unclassified	425	0	0	0	6	10	0	0	0	0	0	0	4	6	0	0	297	38	8	0	56	0
4	0.1.1.1.2	Actinomycetales	1427168	6589	9213	11447	209197	103415	4548	91319	31747	121203	66057	11055	20065	118755	15803	63585	27680	198396	85393	9552	93360	128789
5	0.1.1.1.2.1	Actinomycetaceae	1339591	6324	9189	11447	200552	99946	2359	89163	31593	116955	66003	11041	20065	118740	15786	63409	27380	189692	31235	8561	93356	126795
6	0.1.1.1.2.1.1	Actinobaculum	7519	0	34	0	21	4035	0	0	916	644	0	3	0	839	1	17	37	0	59	0	0	913
7	0.1.1.1.2.1.1.1	sp._oral_taxon_183	4888	0	5	0	0	4035	0	0	758	0	0	3	0	19	1	0	8	0	59	0	0	0
7	0.1.1.1.2.1.1.2	sp._oral_taxon_848	2631	0	29	0	21	0	0	0	158	644	0	0	0	820	0	17	29	0	0	0	0	913
6	0.1.1.1.2.1.2	Actinomyces	1332042	6324	9155	11447	200531	95911	2359	89163	30677	116311	66003	11038	20065	117901	15785	63392	27343	189692	31176	8561	93326	125882
7	0.1.1.1.2.1.2.1	cardiffensis	610	0	1	0	0	0	0	0	329	0	0	0	0	0	0	75	0	6	165	0	0	34
7	0.1.1.1.2.1.2.2	dentalis	25004	0	74	0	53	1086	0	623	594	0	0	242	0	8034	4796	3887	2638	0	0	30	166	2781
7	0.1.1.1.2.1.2.3	georgiae	1035	0	9	0	0	0	0	0	362	0	0	0	0	0	66	0	91	0	81	0	426	0
7	0.1.1.1.2.1.2.4	gerencseriae	16676	140	456	0	2799	532	280	0	1107	0	2185	2454	0	5173	23	1069	373	0	13	72	0	0
7	0.1.1.1.2.1.2.5	graevenitzii	9382	0	0	0	0	0	0	0	11	9359	0	0	0	0	0	7	5	0	0	0	0	0
7	0.1.1.1.2.1.2.6	israelii	104462	263	711	940	7783	28662	0	373	413	0	836	272	5058	104	111	10578	5545	1413	96	24	27215	14065
7	0.1.1.1.2.1.2.7	johnsonii	11223	0	12	0	0	22	0	0	3168	14	0	0	0	0	37	682	0	0	102	0	0	7186
7	0.1.1.1.2.1.2.8	lingnae_[NVP]	6996	0	0	0	0	0	0	3254	47	1820	619	4	0	105	0	20	661	25	0	0	0	441
7	0.1.1.1.2.1.2.9	massiliensis	11019	0	0	0	0	5314	0	0	1825	3517	0	0	0	0	0	31	172	1	57	0	0	102
7	0.1.1.1.2.1.2.10	naeslundii	42852	0	210	0	0	1983	0	0	119	295	2975	0	0	960	744	5257	0	10	16	68	0	30215
7	0.1.1.1.2.1.2.11	odontolyticus	5	0	0	0	0	0	0	0	5	0	0	0	0	0	0	0	0	0	0	0	0	0
7	0.1.1.1.2.1.2.12	oris	130971	0	0	93	0	30806	0	31534	23	16	48	710	13685	34536	0	533	729	2325	0	0	0	15933
7	0.1.1.1.2.1.2.13	radicidentis	48829	0	0	0	0	0	0	48823	0	0	0	0	0	0	0	0	0	0	0	0	0	6
7	0.1.1.1.2.1.2.14	sp._oral_taxon_169	41851	5921	0	0	0	821	0	0	0	21862	2092	361	1228	0	83	0	74	4745	881	2169	138	1476
7	0.1.1.1.2.1.2.15	sp._oral_taxon_170	1154	0	0	0	0	0	0	0	1154	0	0	0	0	0	0	0	0	0	0	0	0	0
7	0.1.1.1.2.1.2.16	sp._oral_taxon_171	80622	0	288	0	49249	27	0	0	25	16718	5393	0	16	990	321	242	0	512	6834	0	7	0
7	0.1.1.1.2.1.2.17	sp._oral_taxon_172	72	0	0	0	0	0	0	0	0	0	0	0	0	0	0	72	0	0	0	0	0	0
7	0.1.1.1.2.1.2.18	sp._oral_taxon_175	61227	0	0	0	20	1400	0	344	4377	38	0	332	0	1562	0	1677	1413	37208	0	0	0	12856
7	0.1.1.1.2.1.2.19	sp._oral_taxon_178	6753	0	8	0	0	2185	0	0	1190	0	0	0	0	212	7	1181	580	0	0	0	0	1390
7	0.1.1.1.2.1.2.20	sp._oral_taxon_180	81554	0	31	8	29225	1065	0	181	3158	10235	8	0	25	9040	446	813	1543	892	12936	0	72	11876
7	0.1.1.1.2.1.2.21	sp._oral_taxon_414	15242	0	0	0	0	0	0	0	0	0	0	0	0	0	0	4434	9073	0	0	0	0	1735
7	0.1.1.1.2.1.2.22	sp._oral_taxon_448	70104	0	847	10406	33084	0	2079	0	0	246	20313	2255	23	680	73	17	0	4	14	45	1	17
7	0.1.1.1.2.1.2.23	sp._oral_taxon_525	109245	0	66	0	203	3243	0	3303	9209	0	27482	528	0	1052	3934	7022	557	160	105	149	49158	3074
7	0.1.1.1.2.1.2.24	sp._oral_taxon_896	5092	0	0	0	0	676	0	0	546	0	0	9	0	0	0	3791	0	0	0	0	0	70
7	0.1.1.1.2.1.2.25	sp._oral_taxon_897	5625	0	0	0	0	0	0	208	306	0	0	0	0	0	0	30	2510	60	0	0	120	2391
7	0.1.1.1.2.1.2.26	timonensis	26	0	0	0	0	0	0	0	6	0	0	0	0	0	0	0	0	0	0	0	0	20
7	0.1.1.1.2.1.2.27	unclassified	444411	0	6442	0	78115	18089	0	520	2703	52191	4052	3871	30	55453	5144	21974	1379	142331	9876	6004	16023	20214
6	0.1.1.1.2.1.3	Actinomycetaceae_unclassified	30	0	0	0	0	0	0	0	0	0	0	0	0	0	0	0	0	0	0	0	30	0
7	0.1.1.1.2.1.3.1	unclassified	30	0	0	0	0	0	0	0	0	0	0	0	0	0	0	0	0	0	0	0	30	0
5	0.1.1.1.2.2	Micrococcaceae	87577	265	24	0	8645	3469	2189	2156	154	4248	54	14	0	15	17	176	300	8704	54158	991	4	1994
6	0.1.1.1.2.2.1	Rothia	87577	265	24	0	8645	3469	2189	2156	154	4248	54	14	0	15	17	176	300	8704	54158	991	4	1994
7	0.1.1.1.2.2.1.1	aeria	84508	129	18	0	8546	3462	2189	0	80	4177	54	14	0	15	17	147	51	8556	54144	991	0	1918
7	0.1.1.1.2.2.1.2	mucilaginosa	3046	136	6	0	99	7	0	2151	74	71	0	0	0	0	0	29	249	148	0	0	0	76
7	0.1.1.1.2.2.1.3	unclassified	23	0	0	0	0	0	0	5	0	0	0	0	0	0	0	0	0	0	14	0	4	0
4	0.1.1.1.3	Bifidobacteriales	2013	66	5	560	19	0	103	72	0	0	93	0	1071	0	0	0	0	3	0	21	0	0
5	0.1.1.1.3.1	Bifidobacteriaceae	2013	66	5	560	19	0	103	72	0	0	93	0	1071	0	0	0	0	3	0	21	0	0
6	0.1.1.1.3.1.1	Bifidobacterium	32	0	0	0	0	0	0	0	0	0	32	0	0	0	0	0	0	0	0	0	0	0
7	0.1.1.1.3.1.1.1	dentium	32	0	0	0	0	0	0	0	0	0	32	0	0	0	0	0	0	0	0	0	0	0
6	0.1.1.1.3.1.2	Parascardovia	68	0	0	16	0	0	40	0	0	0	0	0	0	0	0	0	0	3	0	9	0	0
7	0.1.1.1.3.1.2.1	denticolens	68	0	0	16	0	0	40	0	0	0	0	0	0	0	0	0	0	3	0	9	0	0
6	0.1.1.1.3.1.3	Scardovia	1913	66	5	544	19	0	63	72	0	0	61	0	1071	0	0	0	0	0	0	12	0	0
7	0.1.1.1.3.1.3.1	inopinata	4	0	0	0	0	0	0	0	0	0	0	0	4	0	0	0	0	0	0	0	0	0
7	0.1.1.1.3.1.3.2	wiggsiae	1909	66	5	544	19	0	63	72	0	0	61	0	1067	0	0	0	0	0	0	12	0	0
4	0.1.1.1.4	Corynebacteriales	47530	294	39	229	58	3803	0	16	5510	0	0	0	0	224	206	12841	2127	11532	531	1152	8	8960
5	0.1.1.1.4.1	Corynebacteriaceae	47530	294	39	229	58	3803	0	16	5510	0	0	0	0	224	206	12841	2127	11532	531	1152	8	8960
6	0.1.1.1.4.1.1	Corynebacterium	47530	294	39	229	58	3803	0	16	5510	0	0	0	0	224	206	12841	2127	11532	531	1152	8	8960
7	0.1.1.1.4.1.1.1	durum	1600	0	0	0	58	76	0	0	36	0	0	0	0	0	0	735	157	14	524	0	0	0
7	0.1.1.1.4.1.1.2	matruchotii	45318	0	39	0	0	3712	0	16	5474	0	0	0	0	150	206	12106	1970	11518	7	1152	8	8960
7	0.1.1.1.4.1.1.3	mucifaciens	294	294	0	0	0	0	0	0	0	0	0	0	0	0	0	0	0	0	0	0	0	0
7	0.1.1.1.4.1.1.4	unclassified	318	0	0	229	0	15	0	0	0	0	0	0	0	74	0	0	0	0	0	0	0	0
4	0.1.1.1.5	Micrococcales	94	86	0	0	0	0	0	0	0	0	0	0	0	4	0	0	0	0	4	0	0	0
5	0.1.1.1.5.1	Microbacteriaceae	90	86	0	0	0	0	0	0	0	0	0	0	0	0	0	0	0	0	4	0	0	0
6	0.1.1.1.5.1.1	Microbacterium	90	86	0	0	0	0	0	0	0	0	0	0	0	0	0	0	0	0	4	0	0	0
7	0.1.1.1.5.1.1.1	unclassified	90	86	0	0	0	0	0	0	0	0	0	0	0	0	0	0	0	0	4	0	0	0
5	0.1.1.1.5.2	Micrococcales_unclassified	4	0	0	0	0	0	0	0	0	0	0	0	0	4	0	0	0	0	0	0	0	0
6	0.1.1.1.5.2.1	Micrococcales_unclassified	4	0	0	0	0	0	0	0	0	0	0	0	0	4	0	0	0	0	0	0	0	0
7	0.1.1.1.5.2.1.1	unclassified	4	0	0	0	0	0	0	0	0	0	0	0	0	4	0	0	0	0	0	0	0	0
4	0.1.1.1.6	Propionibacteriales	333206	26878	15	6052	1566	37719	8656	986	789	5	38235	801	168884	11888	15	1834	5155	16426	940	2601	3539	222
5	0.1.1.1.6.1	Propionibacteriaceae	333206	26878	15	6052	1566	37719	8656	986	789	5	38235	801	168884	11888	15	1834	5155	16426	940	2601	3539	222
6	0.1.1.1.6.1.1	Propionibacterium	333206	26878	15	6052	1566	37719	8656	986	789	5	38235	801	168884	11888	15	1834	5155	16426	940	2601	3539	222
7	0.1.1.1.6.1.1.1	acidifaciens	209695	0	0	5725	25	0	8598	453	0	0	341	157	167836	10650	0	16	849	12502	0	2389	139	15
7	0.1.1.1.6.1.1.2	acnes	39528	26696	7	324	1541	1054	58	56	12	5	17	640	634	1040	15	78	20	3906	321	63	3012	29
7	0.1.1.1.6.1.1.3	avidum	40	0	0	0	0	0	0	0	0	0	0	0	0	40	0	0	0	0	0	0	0	0
7	0.1.1.1.6.1.1.4	propionicum	49249	182	8	3	0	2105	0	477	658	0	37877	4	410	158	0	1733	4286	14	619	149	388	178
7	0.1.1.1.6.1.1.5	sp._oral_taxon_192	119	0	0	0	0	0	0	0	119	0	0	0	0	0	0	0	0	0	0	0	0	0
7	0.1.1.1.6.1.1.6	sp._oral_taxon_194	34555	0	0	0	0	34544	0	0	0	0	0	0	0	0	0	7	0	4	0	0	0	0
7	0.1.1.1.6.1.1.7	unclassified	20	0	0	0	0	16	0	0	0	0	0	0	4	0	0	0	0	0	0	0	0	0
3	0.1.1.2	Coriobacteriia	358161	1169	10216	125223	7893	1824	1	165	4718	12487	65262	43	13	35621	51689	11624	5364	3716	1512	393	6306	12922
4	0.1.1.2.1	Coriobacteriales	347372	1169	10095	125223	7893	1807	1	165	4714	12487	59503	43	13	31839	51480	11273	5364	3484	1512	203	6297	12807
5	0.1.1.2.1.1	Atopobiaceae	236707	0	4664	121738	807	1270	1	165	848	17	11042	24	0	26407	39621	6508	3303	1413	519	39	5837	12484
6	0.1.1.2.1.1.1	Olsenella	236707	0	4664	121738	807	1270	1	165	848	17	11042	24	0	26407	39621	6508	3303	1413	519	39	5837	12484
7	0.1.1.2.1.1.1.1	profusa	126595	0	41	118865	10	0	0	0	0	3	2891	0	0	3385	0	0	11	1366	0	23	0	0
7	0.1.1.2.1.1.1.2	sp._oral_taxon_807	61323	0	2961	2336	552	909	1	36	689	14	0	24	0	21651	8879	6135	2568	0	5	6	2205	12352
7	0.1.1.2.1.1.1.3	sp._oral_taxon_809	732	0	88	0	88	0	0	0	0	0	304	0	0	252	0	0	0	0	0	0	0	0
7	0.1.1.2.1.1.1.4	uli	47629	0	1574	121	157	361	0	129	159	0	7847	0	0	1115	30738	373	724	47	514	10	3632	128
7	0.1.1.2.1.1.1.5	unclassified	428	0	0	416	0	0	0	0	0	0	0	0	0	4	4	0	0	0	0	0	0	4
5	0.1.1.2.1.2	Coriobacteriaceae	110665	1169	5431	3485	7086	537	0	0	3866	12470	48461	19	13	5432	11859	4765	2061	2071	993	164	460	323
6	0.1.1.2.1.2.1	Atopobium	99964	1169	1469	3485	6796	284	0	0	2494	11783	47036	19	13	5380	11444	4563	1437	1858	50	156	206	322
7	0.1.1.2.1.2.1.1	parvulum	25894	693	982	0	1107	250	0	0	1915	11779	1672	0	9	4623	233	2511	0	15	34	53	18	0
7	0.1.1.2.1.2.1.2	rimae	71291	0	271	1776	5689	34	0	0	579	4	45364	0	4	724	11211	2042	1437	1808	16	45	188	99
7	0.1.1.2.1.2.1.3	sp._oral_taxon_199	856	0	0	536	0	0	0	0	0	0	0	19	0	33	0	10	0	35	0	0	0	223
7	0.1.1.2.1.2.1.4	sp._oral_taxon_416	1923	476	216	1173	0	0	0	0	0	0	0	0	0	0	0	0	0	0	0	58	0	0
6	0.1.1.2.1.2.2	Slackia	10701	0	3962	0	290	253	0	0	1372	687	1425	0	0	52	415	202	624	213	943	8	254	1
7	0.1.1.2.1.2.2.1	exigua	10701	0	3962	0	290	253	0	0	1372	687	1425	0	0	52	415	202	624	213	943	8	254	1
4	0.1.1.2.2	Eggerthellales	10789	0	121	0	0	17	0	0	4	0	5759	0	0	3782	209	351	0	232	0	190	9	115
5	0.1.1.2.2.1	Eggerthellaceae	10789	0	121	0	0	17	0	0	4	0	5759	0	0	3782	209	351	0	232	0	190	9	115
6	0.1.1.2.2.1.1	Cryptobacterium	10789	0	121	0	0	17	0	0	4	0	5759	0	0	3782	209	351	0	232	0	190	9	115
7	0.1.1.2.2.1.1.1	curtum	10789	0	121	0	0	17	0	0	4	0	5759	0	0	3782	209	351	0	232	0	190	9	115
2	00:01:02	Bacteria_unclassified	178	0	0	0	12	19	0	0	61	0	0	9	0	0	0	0	0	28	0	0	49	0
3	0.1.2.1	Bacteria_unclassified	178	0	0	0	12	19	0	0	61	0	0	9	0	0	0	0	0	28	0	0	49	0
4	0.1.2.1.1	Bacteria_unclassified	178	0	0	0	12	19	0	0	61	0	0	9	0	0	0	0	0	28	0	0	49	0
5	0.1.2.1.1.1	Bacteria_unclassified	178	0	0	0	12	19	0	0	61	0	0	9	0	0	0	0	0	28	0	0	49	0
6	0.1.2.1.1.1.1	Bacteria_unclassified	178	0	0	0	12	19	0	0	61	0	0	9	0	0	0	0	0	28	0	0	49	0
7	0.1.2.1.1.1.1.1	unclassified	178	0	0	0	12	19	0	0	61	0	0	9	0	0	0	0	0	28	0	0	49	0
2	00:01:03	Bacteroidetes	1703260	597	184289	2494	128171	132508	37801	482	157346	82796	69083	317	449	35996	177633	144880	210497	27701	92537	29436	61507	126740
3	0.1.3.1	Bacteroidetes_[C-1]	37734	0	7504	35	420	0	0	5	2365	0	0	0	0	8	4786	0	12982	261	6532	0	2836	0
4	0.1.3.1.1	Bacteroidetes_[O-1]	37734	0	7504	35	420	0	0	5	2365	0	0	0	0	8	4786	0	12982	261	6532	0	2836	0
5	0.1.3.1.1.1	Bacteroidetes_[F-1]	37734	0	7504	35	420	0	0	5	2365	0	0	0	0	8	4786	0	12982	261	6532	0	2836	0
6	0.1.3.1.1.1.1	Bacteroidetes_[G-3]	7651	0	0	0	0	0	0	5	70	0	0	0	0	4	26	0	1153	178	4139	0	2076	0
7	0.1.3.1.1.1.1.1	sp._oral_taxon_280	4294	0	0	0	0	0	0	5	62	0	0	0	0	0	0	0	445	114	2410	0	1258	0
7	0.1.3.1.1.1.1.2	sp._oral_taxon_365	2648	0	0	0	0	0	0	0	8	0	0	0	0	4	26	0	708	64	1729	0	109	0
7	0.1.3.1.1.1.1.3	sp._oral_taxon_503	14	0	0	0	0	0	0	0	0	0	0	0	0	0	0	0	0	0	0	0	14	0
7	0.1.3.1.1.1.1.4	sp._oral_taxon_899	621	0	0	0	0	0	0	0	0	0	0	0	0	0	0	0	0	0	0	0	621	0
7	0.1.3.1.1.1.1.5	unclassified	74	0	0	0	0	0	0	0	0	0	0	0	0	0	0	0	0	0	0	0	74	0
6	0.1.3.1.1.1.2	Bacteroidetes_[G-5]	29548	0	7504	0	420	0	0	0	2295	0	0	0	0	0	4760	0	11829	83	2393	0	264	0
7	0.1.3.1.1.1.2.1	sp._oral_taxon_505	97	0	0	0	0	0	0	0	97	0	0	0	0	0	0	0	0	0	0	0	0	0
7	0.1.3.1.1.1.2.2	sp._oral_taxon_511	29031	0	7504	0	0	0	0	0	2198	0	0	0	0	0	4760	0	11829	83	2393	0	264	0
7	0.1.3.1.1.1.2.3	unclassified	420	0	0	0	420	0	0	0	0	0	0	0	0	0	0	0	0	0	0	0	0	0
6	0.1.3.1.1.1.3	Bacteroidetes_[G-7]	535	0	0	35	0	0	0	0	0	0	0	0	0	4	0	0	0	0	0	0	496	0
7	0.1.3.1.1.1.3.1	sp._oral_taxon_911	535	0	0	35	0	0	0	0	0	0	0	0	0	4	0	0	0	0	0	0	496	0
3	0.1.3.2	Bacteroidetes_unclassified	2962	0	7	0	69	18	0	15	51	0	0	16	0	68	8	0	0	4	191	0	2515	0
4	0.1.3.2.1	Bacteroidetes_unclassified	2962	0	7	0	69	18	0	15	51	0	0	16	0	68	8	0	0	4	191	0	2515	0
5	0.1.3.2.1.1	Bacteroidetes_unclassified	2962	0	7	0	69	18	0	15	51	0	0	16	0	68	8	0	0	4	191	0	2515	0
6	0.1.3.2.1.1.1	Bacteroidetes_unclassified	2962	0	7	0	69	18	0	15	51	0	0	16	0	68	8	0	0	4	191	0	2515	0
7	0.1.3.2.1.1.1.1	unclassified	2962	0	7	0	69	18	0	15	51	0	0	16	0	68	8	0	0	4	191	0	2515	0
3	0.1.3.3	Bacteroidia	1558825	0	176692	2459	114324	86748	37801	462	152812	78395	69083	301	440	35331	168800	135570	194104	27340	84358	11250	55816	126739
4	0.1.3.3.1	Bacteroidales	1558825	0	176692	2459	114324	86748	37801	462	152812	78395	69083	301	440	35331	168800	135570	194104	27340	84358	11250	55816	126739
5	0.1.3.3.1.1	Bacteroidaceae	8958	0	3177	1222	0	65	0	215	29	0	0	19	0	0	0	117	3654	44	0	81	0	335
6	0.1.3.3.1.1.1	Bacteroidaceae_[G-1]	8912	0	3177	1222	0	37	0	215	29	0	0	19	0	0	0	117	3654	26	0	81	0	335
7	0.1.3.3.1.1.1.1	sp._oral_taxon_272	8912	0	3177	1222	0	37	0	215	29	0	0	19	0	0	0	117	3654	26	0	81	0	335
6	0.1.3.3.1.1.2	Bacteroides	46	0	0	0	0	28	0	0	0	0	0	0	0	0	0	0	0	18	0	0	0	0
7	0.1.3.3.1.1.2.1	heparinolyticus	28	0	0	0	0	28	0	0	0	0	0	0	0	0	0	0	0	0	0	0	0	0
7	0.1.3.3.1.1.2.2	unclassified	18	0	0	0	0	0	0	0	0	0	0	0	0	0	0	0	0	18	0	0	0	0
5	0.1.3.3.1.2	Bacteroidales_[F-2]	46878	0	6	0	0	5995	0	40	5037	4	0	58	0	42	45	479	18103	71	2035	0	9950	5013
6	0.1.3.3.1.2.1	Bacteroidales_[G-2]	46878	0	6	0	0	5995	0	40	5037	4	0	58	0	42	45	479	18103	71	2035	0	9950	5013
7	0.1.3.3.1.2.1.1	sp._oral_taxon_274	46878	0	6	0	0	5995	0	40	5037	4	0	58	0	42	45	479	18103	71	2035	0	9950	5013
5	0.1.3.3.1.3	Bacteroidales_unclassified	6	0	0	0	0	0	0	0	0	0	0	0	0	0	0	0	0	0	6	0	0	0
6	0.1.3.3.1.3.1	Bacteroidales_unclassified	6	0	0	0	0	0	0	0	0	0	0	0	0	0	0	0	0	0	6	0	0	0
7	0.1.3.3.1.3.1.1	unclassified	6	0	0	0	0	0	0	0	0	0	0	0	0	0	0	0	0	0	6	0	0	0
5	0.1.3.3.1.4	Porphyromonadaceae	283258	0	100859	0	83	67593	0	109	6733	0	41	122	0	143	27755	6145	48629	772	7423	4	14974	1873
6	0.1.3.3.1.4.1	Porphyromonadaceae_unclassified	6	0	0	0	0	0	0	0	0	0	0	0	0	0	0	0	0	0	0	0	6	0
7	0.1.3.3.1.4.1.1	unclassified	6	0	0	0	0	0	0	0	0	0	0	0	0	0	0	0	0	0	0	0	6	0
6	0.1.3.3.1.4.2	Porphyromonas	150366	0	90105	0	0	6071	0	6	3658	0	41	0	0	0	8612	2302	35197	476	2388	0	1203	307
7	0.1.3.3.1.4.2.1	catoniae	162	0	0	0	0	0	0	0	127	0	0	0	0	0	0	9	26	0	0	0	0	0
7	0.1.3.3.1.4.2.2	endodontalis	110595	0	90098	0	0	678	0	6	3438	0	41	0	0	0	8612	1458	2499	122	2267	0	1069	307
7	0.1.3.3.1.4.2.3	gingivalis	27312	0	7	0	0	0	0	0	0	0	0	0	0	0	0	0	26830	354	121	0	0	0
7	0.1.3.3.1.4.2.4	sp._oral_taxon_279	6128	0	0	0	0	5032	0	0	51	0	0	0	0	0	0	7	1038	0	0	0	0	0
7	0.1.3.3.1.4.2.5	sp._oral_taxon_930	4	0	0	0	0	0	0	0	0	0	0	0	0	0	0	0	4	0	0	0	0	0
7	0.1.3.3.1.4.2.6	uenonis	23	0	0	0	0	0	0	0	0	0	0	0	0	0	0	0	0	0	0	0	23	0
7	0.1.3.3.1.4.2.7	unclassified	6142	0	0	0	0	361	0	0	42	0	0	0	0	0	0	828	4800	0	0	0	111	0
6	0.1.3.3.1.4.3	Tannerella	132886	0	10754	0	83	61522	0	103	3075	0	0	122	0	143	19143	3843	13432	296	5035	4	13765	1566
7	0.1.3.3.1.4.3.1	forsythia	60108	0	10754	0	49	0	0	103	2898	0	0	122	0	143	14501	75	12055	291	5035	4	13765	313
7	0.1.3.3.1.4.3.2	sp._oral_taxon_286	63130	0	0	0	1	61443	0	0	103	0	0	0	0	0	11	711	856	5	0	0	0	0
7	0.1.3.3.1.4.3.3	sp._oral_taxon_808	9608	0	0	0	33	79	0	0	34	0	0	0	0	0	4631	3057	521	0	0	0	0	1253
7	0.1.3.3.1.4.3.4	sp._oral_taxon_916	40	0	0	0	0	0	0	0	40	0	0	0	0	0	0	0	0	0	0	0	0	0
5	0.1.3.3.1.5	Prevotellaceae	1219725	0	72650	1237	114241	13095	37801	98	141013	78391	69042	102	440	35146	141000	128829	123718	26453	74894	11165	30892	119518
6	0.1.3.3.1.5.1	Alloprevotella	191018	0	4321	8	12447	444	0	86	34816	29	4	0	1	75	19904	19472	45523	260	7157	7	1307	45157
7	0.1.3.3.1.5.1.1	rava	13158	0	2041	8	21	5	0	0	2126	0	4	0	0	0	5280	113	2781	0	0	0	85	694
7	0.1.3.3.1.5.1.2	sp._oral_taxon_308	2011	0	0	0	52	0	0	0	35	12	0	0	0	0	0	6	1876	0	0	0	0	30
7	0.1.3.3.1.5.1.3	sp._oral_taxon_473	14340	0	0	0	0	0	0	0	9961	0	0	0	0	4	0	0	267	133	3918	0	0	57
7	0.1.3.3.1.5.1.4	sp._oral_taxon_912	4855	0	0	0	2531	0	0	0	0	0	0	0	1	0	0	0	2323	0	0	0	0	0
7	0.1.3.3.1.5.1.5	sp._oral_taxon_914	178	0	0	0	0	0	0	0	0	0	0	0	0	0	0	0	178	0	0	0	0	0
7	0.1.3.3.1.5.1.6	tannerae	153013	0	2280	0	8318	439	0	86	22694	17	0	0	0	71	14624	19348	36165	127	3239	7	1222	44376
7	0.1.3.3.1.5.1.7	unclassified	3463	0	0	0	1525	0	0	0	0	0	0	0	0	0	0	5	1933	0	0	0	0	0
6	0.1.3.3.1.5.2	Prevotella	1028437	0	68227	1229	101794	12651	37801	12	106197	78362	69038	102	439	35071	121096	109357	78027	26193	67737	11158	29585	74361
7	0.1.3.3.1.5.2.1	baroniae	34793	0	4365	0	0	730	0	0	2026	0	2	0	0	27	0	0	10054	601	16815	0	129	44
7	0.1.3.3.1.5.2.2	buccae	9348	0	35	52	1076	89	0	0	2094	1	0	0	0	355	2822	2085	209	203	54	22	206	45
7	0.1.3.3.1.5.2.3	buccalis	224	0	0	0	0	0	0	0	0	0	224	0	0	0	0	0	0	0	0	0	0	0
7	0.1.3.3.1.5.2.4	dentalis	11466	0	943	0	0	174	0	0	319	0	0	0	0	33	8299	244	1311	0	0	0	138	5
7	0.1.3.3.1.5.2.5	denticola	133976	0	1515	0	3101	1129	0	0	788	39420	0	0	0	25856	20139	27867	2654	0	21	10771	22	693
7	0.1.3.3.1.5.2.6	enoeca	604	0	0	0	0	70	0	0	52	0	0	0	0	49	294	0	127	0	0	0	8	4
7	0.1.3.3.1.5.2.7	histicola	68810	0	236	0	0	0	0	0	0	0	68556	0	0	6	0	0	12	0	0	0	0	0
7	0.1.3.3.1.5.2.8	intermedia	56602	0	0	0	0	0	0	0	25878	0	0	0	0	0	0	2884	0	921	26442	0	477	0
7	0.1.3.3.1.5.2.9	maculosa	10145	0	8	0	162	1755	0	0	441	0	0	0	0	0	1421	1790	3016	1517	0	1	34	0
7	0.1.3.3.1.5.2.10	marshii	9788	0	0	0	78	278	0	0	1340	2	0	0	0	0	0	85	750	34	773	0	135	6313
7	0.1.3.3.1.5.2.11	melaninogenica	4855	0	0	0	564	160	0	0	754	586	0	0	0	0	34	1104	28	1625	0	0	0	0
7	0.1.3.3.1.5.2.12	micans	6815	0	0	0	0	1718	0	0	14	0	0	0	0	0	738	721	2999	12	282	0	331	0
7	0.1.3.3.1.5.2.13	multisaccharivorax	4446	0	50	0	0	5	0	0	0	0	0	0	0	4381	0	0	10	0	0	0	0	0
7	0.1.3.3.1.5.2.14	nanceiensis	119	0	0	0	0	0	0	0	9	0	0	0	0	0	0	5	105	0	0	0	0	0
7	0.1.3.3.1.5.2.15	nigrescens	40452	0	1229	0	8101	119	0	0	11470	125	0	0	0	247	14982	365	2432	1356	12	0	14	0
7	0.1.3.3.1.5.2.16	oralis	93215	0	262	0	16927	539	37801	8	0	0	0	0	9	1007	15337	2280	3614	690	147	9	955	13630
7	0.1.3.3.1.5.2.17	oris	183104	0	54185	769	36963	27	0	0	14502	14799	15	54	30	0	18263	19911	22097	91	866	0	349	183
7	0.1.3.3.1.5.2.18	oulorum	20707	0	33	0	1909	0	0	0	410	720	0	0	1	0	1031	797	3023	12750	1	32	0	0
7	0.1.3.3.1.5.2.19	pallens	4369	0	0	27	0	0	0	0	297	0	0	0	0	0	0	610	3435	0	0	0	0	0
7	0.1.3.3.1.5.2.20	pleuritidis	71968	0	0	0	0	604	0	0	4458	0	0	0	0	0	1844	23771	0	534	14516	0	26241	0
7	0.1.3.3.1.5.2.21	saccharolytica	4495	0	0	0	0	1013	0	0	1315	0	0	0	0	0	0	508	1638	21	0	0	0	0
7	0.1.3.3.1.5.2.22	salivae	10243	0	10	0	945	21	0	0	402	997	0	0	384	0	0	501	1374	5507	0	30	0	72
7	0.1.3.3.1.5.2.23	sp._oral_taxon_300	43833	0	2066	0	6465	2133	0	0	1218	185	0	5	7	2918	21190	2423	3036	0	30	0	67	2090
7	0.1.3.3.1.5.2.24	sp._oral_taxon_301	4722	0	0	0	0	377	0	0	203	1	0	16	0	40	2249	0	537	0	0	0	0	1299
7	0.1.3.3.1.5.2.25	sp._oral_taxon_305	45	0	0	0	40	0	0	0	0	0	0	0	0	0	0	5	0	0	0	0	0	0
7	0.1.3.3.1.5.2.26	sp._oral_taxon_306	463	0	0	259	0	0	0	0	0	0	0	0	0	0	0	131	73	0	0	0	0	0
7	0.1.3.3.1.5.2.27	sp._oral_taxon_313	636	0	0	0	0	0	0	0	10	0	0	0	0	0	0	321	305	0	0	0	0	0
7	0.1.3.3.1.5.2.28	sp._oral_taxon_314	27	0	0	0	0	0	0	0	4	0	0	0	0	0	0	0	23	0	0	0	0	0
7	0.1.3.3.1.5.2.29	sp._oral_taxon_315	2312	0	1692	0	0	0	0	0	0	0	0	0	0	0	193	221	27	0	0	0	179	0
7	0.1.3.3.1.5.2.30	sp._oral_taxon_317	106063	0	142	0	24690	241	0	0	4384	14070	0	20	8	139	4503	16242	835	0	0	0	42	40747
7	0.1.3.3.1.5.2.31	sp._oral_taxon_376	18526	0	0	0	0	1352	0	4	2470	0	0	7	0	13	5248	0	1389	287	7740	0	0	16
7	0.1.3.3.1.5.2.32	sp._oral_taxon_443	8248	0	0	0	0	0	0	0	8248	0	0	0	0	0	0	0	0	0	0	0	0	0
7	0.1.3.3.1.5.2.33	sp._oral_taxon_472	12849	0	0	0	0	0	0	0	891	0	0	0	0	0	0	689	10109	24	0	0	0	1136
7	0.1.3.3.1.5.2.34	sp._oral_taxon_475	1068	0	0	0	0	0	0	0	133	0	0	0	0	0	0	0	897	0	0	0	0	38
7	0.1.3.3.1.5.2.35	sp._oral_taxon_515	145	0	0	122	0	7	0	0	0	0	0	0	0	0	0	0	0	0	0	16	0	0
7	0.1.3.3.1.5.2.36	sp._oral_taxon_526	286	0	272	0	0	0	0	0	14	0	0	0	0	0	0	0	0	0	0	0	0	0
7	0.1.3.3.1.5.2.37	sp._oral_taxon_820	391	0	0	0	0	0	0	0	0	0	0	0	0	0	0	307	84	0	0	0	0	0
7	0.1.3.3.1.5.2.38	unclassified	33045	0	1148	0	773	110	0	0	16738	178	241	0	0	0	1520	3490	1428	20	38	277	258	6826
7	0.1.3.3.1.5.2.39	veroralis	15234	0	36	0	0	0	0	0	5315	7278	0	0	0	0	989	0	396	0	0	0	0	1220
6	0.1.3.3.1.5.3	Prevotellaceae_unclassified	270	0	102	0	0	0	0	0	0	0	0	0	0	0	0	0	168	0	0	0	0	0
7	0.1.3.3.1.5.3.1	unclassified	270	0	102	0	0	0	0	0	0	0	0	0	0	0	0	0	168	0	0	0	0	0
3	0.1.3.4	Flavobacteriia	103733	597	86	0	13358	45742	0	0	2118	4401	0	0	6	589	4039	9310	3411	96	1453	18186	340	1
4	0.1.3.4.1	Flavobacteriales	103733	597	86	0	13358	45742	0	0	2118	4401	0	0	6	589	4039	9310	3411	96	1453	18186	340	1
5	0.1.3.4.1.1	Flavobacteriaceae	103733	597	86	0	13358	45742	0	0	2118	4401	0	0	6	589	4039	9310	3411	96	1453	18186	340	1
6	0.1.3.4.1.1.1	Bergeyella	3600	597	3	0	107	65	0	0	46	0	0	0	0	0	0	398	235	0	0	2149	0	0
7	0.1.3.4.1.1.1.1	sp._oral_taxon_322	3272	597	3	0	107	0	0	0	46	0	0	0	0	0	0	219	151	0	0	2149	0	0
7	0.1.3.4.1.1.1.2	sp._oral_taxon_900	168	0	0	0	0	41	0	0	0	0	0	0	0	0	0	43	84	0	0	0	0	0
7	0.1.3.4.1.1.1.3	sp._oral_taxon_907	136	0	0	0	0	0	0	0	0	0	0	0	0	0	0	136	0	0	0	0	0	0
7	0.1.3.4.1.1.1.4	unclassified	24	0	0	0	0	24	0	0	0	0	0	0	0	0	0	0	0	0	0	0	0	0
6	0.1.3.4.1.1.2	Capnocytophaga	100133	0	83	0	13251	45677	0	0	2072	4401	0	0	6	589	4039	8912	3176	96	1453	16037	340	1
7	0.1.3.4.1.1.2.1	gingivalis	5214	0	18	0	2367	1019	0	0	20	13	0	0	0	0	24	120	0	29	783	821	0	0
7	0.1.3.4.1.1.2.2	granulosa	30444	0	28	0	125	27927	0	0	160	0	0	0	0	0	21	1449	723	5	6	0	0	0
7	0.1.3.4.1.1.2.3	leadbetteri	5262	0	0	0	0	2910	0	0	102	0	0	0	0	0	0	1701	549	0	0	0	0	0
7	0.1.3.4.1.1.2.4	sp._oral_taxon_326	8514	0	0	0	0	6762	0	0	665	0	0	0	0	0	256	282	549	0	0	0	0	0
7	0.1.3.4.1.1.2.5	sp._oral_taxon_332	386	0	0	0	0	0	0	0	4	0	0	0	0	0	0	373	9	0	0	0	0	0
7	0.1.3.4.1.1.2.6	sp._oral_taxon_335	496	0	0	0	0	0	0	0	0	0	0	0	0	0	496	0	0	0	0	0	0	0
7	0.1.3.4.1.1.2.7	sp._oral_taxon_336	14422	0	0	0	0	0	0	0	835	0	0	0	0	0	19	1979	269	42	101	11030	146	1
7	0.1.3.4.1.1.2.8	sp._oral_taxon_338	1163	0	0	0	0	0	0	0	108	0	0	0	0	0	853	0	0	6	196	0	0	0
7	0.1.3.4.1.1.2.9	sp._oral_taxon_412	856	0	0	0	0	0	0	0	0	0	0	0	0	0	501	261	0	0	0	0	94	0
7	0.1.3.4.1.1.2.10	sp._oral_taxon_863	185	0	0	0	0	0	0	0	0	0	0	0	0	0	0	0	185	0	0	0	0	0
7	0.1.3.4.1.1.2.11	sp._oral_taxon_864	1787	0	0	0	0	210	0	0	0	0	0	0	0	0	0	1577	0	0	0	0	0	0
7	0.1.3.4.1.1.2.12	sputigena	4834	0	0	0	0	3468	0	0	0	0	0	0	0	0	0	45	26	0	0	1295	0	0
7	0.1.3.4.1.1.2.13	unclassified	26570	0	37	0	10759	3381	0	0	178	4388	0	0	6	589	1869	1125	866	14	367	2891	100	0
3	0.1.3.5	Sphingobacteriia	6	0	0	0	0	0	0	0	0	0	0	0	3	0	0	0	0	0	3	0	0	0
4	0.1.3.5.1	Sphingobacteriales	6	0	0	0	0	0	0	0	0	0	0	0	3	0	0	0	0	0	3	0	0	0
5	0.1.3.5.1.1	Chitinophagaceae	6	0	0	0	0	0	0	0	0	0	0	0	3	0	0	0	0	0	3	0	0	0
6	0.1.3.5.1.1.1	Flavitalea	6	0	0	0	0	0	0	0	0	0	0	0	3	0	0	0	0	0	3	0	0	0
7	0.1.3.5.1.1.1.1	sp._oral_taxon_320	6	0	0	0	0	0	0	0	0	0	0	0	3	0	0	0	0	0	3	0	0	0
2	00:01:04	Firmicutes	6801911	591240	307962	256809	172492	131460	521652	399893	244341	256431	354226	625229	444199	387467	206663	189346	203108	340408	423782	420555	182842	141806
3	0.1.4.1	Bacilli	4531380	587305	79090	252186	29391	14600	363837	399315	68298	192453	90986	624458	329836	282617	18471	99369	104944	122539	362609	346010	57060	106006
4	0.1.4.1.1	Bacillales	33230	8139	158	113	466	757	10	31	5372	81	4	136	626	173	39	1294	8384	2883	111	6	1014	3433
5	0.1.4.1.1.1	Bacillaceae	12	0	0	0	0	0	0	0	0	0	0	12	0	0	0	0	0	0	0	0	0	0
6	0.1.4.1.1.1.1	Bacillus	12	0	0	0	0	0	0	0	0	0	0	12	0	0	0	0	0	0	0	0	0	0
7	0.1.4.1.1.1.1.1	anthracis	6	0	0	0	0	0	0	0	0	0	0	6	0	0	0	0	0	0	0	0	0	0
7	0.1.4.1.1.1.1.2	unclassified	6	0	0	0	0	0	0	0	0	0	0	6	0	0	0	0	0	0	0	0	0	0
5	0.1.4.1.1.2	Gemellaceae	21438	0	0	0	0	139	0	14	5372	81	0	26	0	0	39	1270	8379	2244	0	0	441	3433
6	0.1.4.1.1.2.1	Gemella	21438	0	0	0	0	139	0	14	5372	81	0	26	0	0	39	1270	8379	2244	0	0	441	3433
7	0.1.4.1.1.2.1.1	bergeri	26	0	0	0	0	0	0	0	0	0	0	26	0	0	0	0	0	0	0	0	0	0
7	0.1.4.1.1.2.1.2	haemolysans	1017	0	0	0	0	0	0	0	154	0	0	0	0	0	6	6	0	50	0	0	0	801
7	0.1.4.1.1.2.1.3	morbillorum	11367	0	0	0	0	56	0	0	2950	0	0	0	0	0	0	622	7097	231	0	0	403	8
7	0.1.4.1.1.2.1.4	sanguinis	2861	0	0	0	0	0	0	5	26	81	0	0	0	0	6	119	0	0	0	0	0	2624
7	0.1.4.1.1.2.1.5	sp._oral_taxon_928	38	0	0	0	0	0	0	0	0	0	0	0	0	0	0	0	0	0	0	0	38	0
7	0.1.4.1.1.2.1.6	unclassified	6129	0	0	0	0	83	0	9	2242	0	0	0	0	0	27	523	1282	1963	0	0	0	0
5	0.1.4.1.1.3	Staphylococcaceae	11780	8139	158	113	466	618	10	17	0	0	4	98	626	173	0	24	5	639	111	6	573	0
6	0.1.4.1.1.3.1	Staphylococcus	11780	8139	158	113	466	618	10	17	0	0	4	98	626	173	0	24	5	639	111	6	573	0
7	0.1.4.1.1.3.1.1	aureus	534	142	158	2	35	6	0	0	0	0	0	15	4	41	0	0	0	120	4	0	7	0
7	0.1.4.1.1.3.1.2	caprae	356	0	0	5	13	289	0	0	0	0	0	6	0	5	0	0	0	28	0	0	10	0
7	0.1.4.1.1.3.1.3	epidermidis	10384	7684	0	106	380	299	10	17	0	0	4	65	607	117	0	24	5	411	107	6	542	0
7	0.1.4.1.1.3.1.4	unclassified	269	227	0	0	17	10	0	0	0	0	0	0	15	0	0	0	0	0	0	0	0	0
7	0.1.4.1.1.3.1.5	warneri	237	86	0	0	21	14	0	0	0	0	0	12	0	10	0	0	0	80	0	0	14	0
4	0.1.4.1.2	Lactobacillales	4498150	579166	78932	252073	28925	13843	363827	399284	62926	192372	90982	624322	329210	282444	18432	98075	96560	119656	362498	346004	56046	102573
5	0.1.4.1.2.1	Aerococcaceae	91934	0	0	0	0	208	0	0	98	0	0	0	0	0	0	20	53	0	0	91544	0	11
6	0.1.4.1.2.1.1	Abiotrophia	91934	0	0	0	0	208	0	0	98	0	0	0	0	0	0	20	53	0	0	91544	0	11
7	0.1.4.1.2.1.1.1	defectiva	91934	0	0	0	0	208	0	0	98	0	0	0	0	0	0	20	53	0	0	91544	0	11
5	0.1.4.1.2.2	Carnobacteriaceae	31355	389	202	0	451	205	13279	929	1561	6973	1863	0	0	301	63	1163	3835	0	81	0	0	60
6	0.1.4.1.2.2.1	Granulicatella	31355	389	202	0	451	205	13279	929	1561	6973	1863	0	0	301	63	1163	3835	0	81	0	0	60
7	0.1.4.1.2.2.1.1	adiacens	31026	389	202	0	451	205	13279	929	1313	6973	1863	0	0	301	63	1137	3780	0	81	0	0	60
7	0.1.4.1.2.2.1.2	elegans	329	0	0	0	0	0	0	0	248	0	0	0	0	0	0	26	55	0	0	0	0	0
5	0.1.4.1.2.3	Enterococcaceae	951018	0	0	6789	0	0	250	5	0	0	0	622065	272366	43	0	0	0	46	0	1	49453	0
6	0.1.4.1.2.3.1	Enterococcus	951018	0	0	6789	0	0	250	5	0	0	0	622065	272366	43	0	0	0	46	0	1	49453	0
7	0.1.4.1.2.3.1.1	casseliflavus	209	0	0	0	0	0	209	0	0	0	0	0	0	0	0	0	0	0	0	0	0	0
7	0.1.4.1.2.3.1.2	durans	950763	0	0	6789	0	0	0	0	0	0	0	622065	272366	43	0	0	0	46	0	1	49453	0
7	0.1.4.1.2.3.1.3	faecalis	5	0	0	0	0	0	0	5	0	0	0	0	0	0	0	0	0	0	0	0	0	0
7	0.1.4.1.2.3.1.4	unclassified	41	0	0	0	0	0	41	0	0	0	0	0	0	0	0	0	0	0	0	0	0	0
5	0.1.4.1.2.4	Lactobacillaceae	1448108	563482	21247	245224	1139	36	125471	239906	4	20	1948	485	18017	53	0	4679	1	7027	122171	97152	35	11
6	0.1.4.1.2.4.1	Lactobacillus	1448108	563482	21247	245224	1139	36	125471	239906	4	20	1948	485	18017	53	0	4679	1	7027	122171	97152	35	11
7	0.1.4.1.2.4.1.1	brevis	4	0	0	4	0	0	0	0	0	0	0	0	0	0	0	0	0	0	0	0	0	0
7	0.1.4.1.2.4.1.2	crispatus	613313	493825	0	0	47	0	0	119394	0	0	0	0	0	0	0	0	0	47	0	0	0	0
7	0.1.4.1.2.4.1.3	fermentum	32	0	18	10	0	0	0	0	0	0	0	0	0	0	0	0	0	0	0	4	0	0
7	0.1.4.1.2.4.1.4	gasseri	447116	19144	7	55353	56	0	73619	108782	0	20	9	0	18	0	0	0	0	4527	117419	68147	15	0
7	0.1.4.1.2.4.1.5	johnsonii	155	0	0	0	0	0	0	0	0	0	0	0	0	0	0	0	0	155	0	0	0	0
7	0.1.4.1.2.4.1.6	oris	96	0	0	4	0	0	0	92	0	0	0	0	0	0	0	0	0	0	0	0	0	0
7	0.1.4.1.2.4.1.7	paracasei	82226	0	2828	0	0	0	35102	10617	0	0	389	469	17994	0	0	11	1	2250	4752	7802	0	11
7	0.1.4.1.2.4.1.8	plantarum	7748	0	7500	0	0	0	248	0	0	0	0	0	0	0	0	0	0	0	0	0	0	0
7	0.1.4.1.2.4.1.9	rhamnosus	4	0	0	4	0	0	0	0	0	0	0	0	0	0	0	0	0	0	0	0	0	0
7	0.1.4.1.2.4.1.10	salivarius	51883	393	9740	19024	57	6	0	0	0	0	1537	0	0	4	0	0	0	0	0	21102	20	0
7	0.1.4.1.2.4.1.11	sp._oral_taxon_052	18	0	0	18	0	0	0	0	0	0	0	0	0	0	0	0	0	0	0	0	0	0
7	0.1.4.1.2.4.1.12	unclassified	245457	50120	1154	170807	979	30	16502	977	4	0	13	16	5	49	0	4668	0	48	0	85	0	0
7	0.1.4.1.2.4.1.13	vaginalis	56	0	0	0	0	0	0	44	0	0	0	0	0	0	0	0	0	0	0	12	0	0
5	0.1.4.1.2.5	Lactobacillales_unclassified	95	0	0	0	0	0	0	0	0	0	0	0	0	0	0	0	0	0	35	60	0	0
6	0.1.4.1.2.5.1	Lactobacillales_unclassified	95	0	0	0	0	0	0	0	0	0	0	0	0	0	0	0	0	0	35	60	0	0
7	0.1.4.1.2.5.1.1	unclassified	95	0	0	0	0	0	0	0	0	0	0	0	0	0	0	0	0	0	35	60	0	0
5	0.1.4.1.2.6	Streptococcaceae	1975640	15295	57483	60	27335	13394	224827	158444	61263	185379	87171	1772	38827	282047	18369	92213	92671	112583	240211	157247	6558	102491
6	0.1.4.1.2.6.1	Lactococcus	1395	0	0	0	0	319	208	0	0	19	206	5	229	107	2	12	0	16	217	0	21	34
7	0.1.4.1.2.6.1.1	lactis	1395	0	0	0	0	319	208	0	0	19	206	5	229	107	2	12	0	16	217	0	21	34
6	0.1.4.1.2.6.2	Streptococcus	1974245	15295	57483	60	27335	13075	224619	158444	61263	185360	86965	1767	38598	281940	18367	92201	92671	112567	239994	157247	6537	102457
7	0.1.4.1.2.6.2.1	anginosus	129940	0	1327	41	9922	0	35280	0	5364	29070	0	7	9	1078	1189	10028	11673	654	16702	4	366	7226
7	0.1.4.1.2.6.2.2	australis	10994	0	0	0	0	0	10836	0	20	0	0	0	0	0	0	138	0	0	0	0	0	0
7	0.1.4.1.2.6.2.3	constellatus	171404	0	46129	0	647	272	25	0	2571	6847	15	0	0	158	14274	26081	13245	12546	42468	0	5513	613
7	0.1.4.1.2.6.2.4	dentisani	1808	0	0	0	0	0	0	0	131	0	0	0	0	0	0	1656	5	16	0	0	0	0
7	0.1.4.1.2.6.2.5	gordonii	90286	0	0	0	32	11939	0	0	7323	179	0	0	0	1785	40	9388	4	55711	0	0	14	3871
7	0.1.4.1.2.6.2.6	intermedius	189854	0	5242	0	760	0	0	0	0	0	0	0	0	0	6	0	0	7205	176641	0	0	0
7	0.1.4.1.2.6.2.7	mitis	149	0	0	0	0	0	0	0	104	0	0	0	0	0	30	0	0	0	0	0	0	15
7	0.1.4.1.2.6.2.8	mutans	332062	682	1203	0	446	0	11750	7	0	56	1	21	38275	277589	8	626	854	24	340	73	0	107
7	0.1.4.1.2.6.2.9	parasanguinis_II	348991	1004	286	0	11433	0	80806	110410	368	41689	27937	0	36	239	13	1579	3427	570	18	69115	0	61
7	0.1.4.1.2.6.2.10	peroris	40	0	0	0	0	0	0	0	0	0	0	0	0	0	0	0	40	0	0	0	0	0
7	0.1.4.1.2.6.2.11	pyogenes	12	0	0	0	0	0	0	0	0	0	0	12	0	0	0	0	0	0	0	0	0	0
7	0.1.4.1.2.6.2.12	salivarius	104424	0	0	0	0	0	0	0	0	90632	0	0	0	0	0	13792	0	0	0	0	0	0
7	0.1.4.1.2.6.2.13	sanguinis	4818	0	0	0	215	0	0	0	2564	855	0	0	0	0	0	453	559	30	32	0	0	110
7	0.1.4.1.2.6.2.14	sobrinus	1902	0	0	0	1003	0	0	0	0	0	0	0	0	0	0	0	0	0	0	0	0	899
7	0.1.4.1.2.6.2.15	sp._oral_taxon_056	297	0	0	0	268	0	0	0	0	0	0	0	0	0	0	0	29	0	0	0	0	0
7	0.1.4.1.2.6.2.16	sp._oral_taxon_058	7479	0	0	0	0	6	0	0	915	0	0	0	0	0	4	9	6545	0	0	0	0	0
7	0.1.4.1.2.6.2.17	sp._oral_taxon_064	5	0	0	0	0	0	0	0	0	5	0	0	0	0	0	0	0	0	0	0	0	0
7	0.1.4.1.2.6.2.18	sp._oral_taxon_066	456	0	0	0	159	0	0	0	176	0	0	0	0	0	0	97	5	19	0	0	0	0
7	0.1.4.1.2.6.2.19	sp._oral_taxon_070	210334	0	6	0	0	0	84576	0	0	9	50896	0	75	4	0	0	30013	14589	5	0	0	30161
7	0.1.4.1.2.6.2.20	tigurinus	48134	0	70	0	1294	0	0	1	0	0	0	6	0	524	1428	15683	17054	4470	1852	0	21	5731
7	0.1.4.1.2.6.2.21	unclassified	207404	11065	2741	19	501	858	1174	30713	40998	15742	8116	1721	203	559	1343	10163	9113	13243	1848	2998	623	53663
7	0.1.4.1.2.6.2.22	vestibularis	113452	2544	479	0	655	0	172	17313	729	276	0	0	0	4	32	2508	105	3490	88	85057	0	0
3	0.1.4.2	Clostridia	722645	313	199833	676	26550	14972	709	512	78746	12676	49390	246	18	5879	96402	36243	37013	4337	32810	2888	88812	33620
4	0.1.4.2.1	Clostridiales	722645	313	199833	676	26550	14972	709	512	78746	12676	49390	246	18	5879	96402	36243	37013	4337	32810	2888	88812	33620
5	0.1.4.2.1.1	Clostridiales_unclassified	13	0	0	0	0	0	0	0	0	0	0	0	0	0	0	0	0	13	0	0	0	0
6	0.1.4.2.1.1.1	Clostridiales_unclassified	13	0	0	0	0	0	0	0	0	0	0	0	0	0	0	0	0	13	0	0	0	0
7	0.1.4.2.1.1.1.1	unclassified	13	0	0	0	0	0	0	0	0	0	0	0	0	0	0	0	0	13	0	0	0	0
5	0.1.4.2.1.2	Eubacteriaceae_[XV]	74438	0	1308	567	186	3433	0	409	890	0	19348	17	0	18	12738	1305	4181	30	0	333	25015	4660
6	0.1.4.2.1.2.1	Pseudoramibacter	74438	0	1308	567	186	3433	0	409	890	0	19348	17	0	18	12738	1305	4181	30	0	333	25015	4660
7	0.1.4.2.1.2.1.1	alactolyticus	74438	0	1308	567	186	3433	0	409	890	0	19348	17	0	18	12738	1305	4181	30	0	333	25015	4660
5	0.1.4.2.1.3	Lachnospiraceae_[XIV]	168792	0	5862	0	17949	5058	1	13	8400	7815	29323	16	6	5301	27877	16620	6653	2438	6222	2327	983	25928
6	0.1.4.2.1.3.1	Butyrivibrio	48	0	0	0	0	0	0	0	0	0	0	0	0	0	0	0	0	0	17	0	31	0
7	0.1.4.2.1.3.1.1	sp._oral_taxon_080	48	0	0	0	0	0	0	0	0	0	0	0	0	0	0	0	0	0	17	0	31	0
6	0.1.4.2.1.3.2	Catonella	20481	0	60	0	0	5	1	0	4556	0	0	0	0	0	3845	1313	1170	168	4262	0	642	4459
7	0.1.4.2.1.3.2.1	morbi	14764	0	60	0	0	0	0	0	3995	0	0	0	0	0	3845	1306	1110	0	18	0	642	3788
7	0.1.4.2.1.3.2.2	sp._oral_taxon_164	589	0	0	0	0	5	0	0	561	0	0	0	0	0	0	7	0	0	16	0	0	0
7	0.1.4.2.1.3.2.3	sp._oral_taxon_451	5128	0	0	0	0	0	1	0	0	0	0	0	0	0	0	0	60	168	4228	0	0	671
6	0.1.4.2.1.3.3	Johnsonella	7987	0	4566	0	0	0	0	0	218	0	0	0	0	0	0	2899	0	0	175	0	129	0
7	0.1.4.2.1.3.3.1	ignava	3347	0	0	0	0	0	0	0	144	0	0	0	0	0	0	2899	0	0	175	0	129	0
7	0.1.4.2.1.3.3.2	sp._oral_taxon_166	4640	0	4566	0	0	0	0	0	74	0	0	0	0	0	0	0	0	0	0	0	0	0
6	0.1.4.2.1.3.4	Lachnoanaerobaculum	30105	0	55	0	645	1085	0	0	2021	4557	0	0	0	0	706	2978	1582	29	0	1851	0	14596
7	0.1.4.2.1.3.4.1	orale	767	0	0	0	0	0	0	0	317	0	0	0	0	0	0	0	0	0	0	450	0	0
7	0.1.4.2.1.3.4.2	saburreum	21194	0	55	0	533	1014	0	0	1322	3632	0	0	0	0	257	1989	1108	29	0	0	0	11255
7	0.1.4.2.1.3.4.3	sp._oral_taxon_083	476	0	0	0	0	0	0	0	99	0	0	0	0	0	377	0	0	0	0	0	0	0
7	0.1.4.2.1.3.4.4	sp._oral_taxon_496	113	0	0	0	0	0	0	0	113	0	0	0	0	0	0	0	0	0	0	0	0	0
7	0.1.4.2.1.3.4.5	unclassified	7555	0	0	0	112	71	0	0	170	925	0	0	0	0	72	989	474	0	0	1401	0	3341
6	0.1.4.2.1.3.5	Lachnospiraceae_[G-2]	180	0	0	0	0	0	0	0	0	15	0	0	0	0	0	165	0	0	0	0	0	0
7	0.1.4.2.1.3.5.1	sp._oral_taxon_096	180	0	0	0	0	0	0	0	0	15	0	0	0	0	0	165	0	0	0	0	0	0
6	0.1.4.2.1.3.6	Lachnospiraceae_[G-3]	1895	0	0	0	0	842	0	0	312	0	0	0	0	0	0	522	152	0	0	0	0	67
7	0.1.4.2.1.3.6.1	sp._oral_taxon_100	1895	0	0	0	0	842	0	0	312	0	0	0	0	0	0	522	152	0	0	0	0	67
6	0.1.4.2.1.3.7	Lachnospiraceae_[G-7]	2182	0	53	0	83	0	0	13	137	73	901	0	0	0	292	51	109	50	106	30	47	237
7	0.1.4.2.1.3.7.1	sp._oral_taxon_086	1689	0	44	0	0	0	0	13	104	73	901	0	0	0	34	51	34	50	106	0	47	232
7	0.1.4.2.1.3.7.2	sp._oral_taxon_163	286	0	0	0	0	0	0	0	0	0	0	0	0	0	241	0	15	0	0	30	0	0
7	0.1.4.2.1.3.7.3	unclassified	207	0	9	0	83	0	0	0	33	0	0	0	0	0	17	0	60	0	0	0	0	5
6	0.1.4.2.1.3.8	Lachnospiraceae_[G-8]	1277	0	0	0	0	0	0	0	13	0	0	0	0	0	0	10	978	0	276	0	0	0
7	0.1.4.2.1.3.8.1	sp._oral_taxon_500	1277	0	0	0	0	0	0	0	13	0	0	0	0	0	0	10	978	0	276	0	0	0
6	0.1.4.2.1.3.9	Lachnospiraceae_[XIV]_unclassified	1611	0	0	0	11	274	0	0	0	0	0	0	0	0	0	0	1319	0	0	0	0	7
7	0.1.4.2.1.3.9.1	unclassified	1611	0	0	0	11	274	0	0	0	0	0	0	0	0	0	0	1319	0	0	0	0	7
6	0.1.4.2.1.3.10	Oribacterium	68372	0	912	0	17030	2837	0	0	148	0	18451	12	6	2226	10892	5273	861	2103	1378	414	82	5747
7	0.1.4.2.1.3.10.1	sp._oral_taxon_078	57183	0	469	0	16477	2828	0	0	143	0	18451	12	6	2226	2626	5069	662	2058	0	414	82	5660
7	0.1.4.2.1.3.10.2	sp._oral_taxon_102	2054	0	443	0	0	9	0	0	0	0	0	0	0	0	0	93	86	45	1378	0	0	0
7	0.1.4.2.1.3.10.3	unclassified	9135	0	0	0	553	0	0	0	5	0	0	0	0	0	8266	111	113	0	0	0	0	87
6	0.1.4.2.1.3.11	Shuttleworthia	30050	0	177	0	168	0	0	0	584	2147	9971	0	0	3075	11829	1578	198	41	0	32	52	198
7	0.1.4.2.1.3.11.1	satelles	30050	0	177	0	168	0	0	0	584	2147	9971	0	0	3075	11829	1578	198	41	0	32	52	198
6	0.1.4.2.1.3.12	Stomatobaculum	4604	0	39	0	12	15	0	0	411	1023	0	4	0	0	313	1831	284	47	8	0	0	617
7	0.1.4.2.1.3.12.1	longum	3313	0	0	0	0	0	0	0	0	1023	0	0	0	0	45	1771	164	0	4	0	0	306
7	0.1.4.2.1.3.12.2	sp._oral_taxon_097	567	0	0	0	0	15	0	0	411	0	0	0	0	0	0	23	22	0	0	0	0	96
7	0.1.4.2.1.3.12.3	sp._oral_taxon_373	79	0	0	0	0	0	0	0	0	0	0	4	0	0	0	0	60	0	0	0	0	15
7	0.1.4.2.1.3.12.4	sp._oral_taxon_910	168	0	25	0	0	0	0	0	0	0	0	0	0	0	143	0	0	0	0	0	0	0
7	0.1.4.2.1.3.12.5	unclassified	477	0	14	0	12	0	0	0	0	0	0	0	0	0	125	37	38	47	4	0	0	200
5	0.1.4.2.1.4	Peptococcaceae	119	0	0	0	0	0	0	0	43	0	0	0	0	0	0	0	18	0	0	0	16	42
6	0.1.4.2.1.4.1	Peptococcus	119	0	0	0	0	0	0	0	43	0	0	0	0	0	0	0	18	0	0	0	16	42
7	0.1.4.2.1.4.1.1	sp._oral_taxon_167	108	0	0	0	0	0	0	0	32	0	0	0	0	0	0	0	18	0	0	0	16	42
7	0.1.4.2.1.4.1.2	unclassified	11	0	0	0	0	0	0	0	11	0	0	0	0	0	0	0	0	0	0	0	0	0
5	0.1.4.2.1.5	Peptoniphilaceae	260379	0	130364	90	8147	3829	708	6	32017	1510	53	161	12	311	23811	10940	5108	919	9023	0	33233	137
6	0.1.4.2.1.5.1	Anaerococcus	130	0	0	0	0	0	130	0	0	0	0	0	0	0	0	0	0	0	0	0	0	0
7	0.1.4.2.1.5.1.1	unclassified	130	0	0	0	0	0	130	0	0	0	0	0	0	0	0	0	0	0	0	0	0	0
6	0.1.4.2.1.5.2	Finegoldia	585	0	0	0	0	7	578	0	0	0	0	0	0	0	0	0	0	0	0	0	0	0
7	0.1.4.2.1.5.2.1	magna	585	0	0	0	0	7	578	0	0	0	0	0	0	0	0	0	0	0	0	0	0	0
6	0.1.4.2.1.5.3	Parvimonas	259181	0	130364	90	8147	3818	0	6	31661	1510	53	161	12	311	23811	10940	5108	919	9023	0	33110	137
7	0.1.4.2.1.5.3.1	micra	258396	0	130303	90	8147	3804	0	6	31661	1510	53	146	12	285	23811	10732	5108	908	8573	0	33110	137
7	0.1.4.2.1.5.3.2	sp._oral_taxon_110	718	0	0	0	0	14	0	0	0	0	0	15	0	26	0	202	0	11	450	0	0	0
7	0.1.4.2.1.5.3.3	unclassified	67	0	61	0	0	0	0	0	0	0	0	0	0	0	0	6	0	0	0	0	0	0
6	0.1.4.2.1.5.4	Peptoniphilus	483	0	0	0	0	4	0	0	356	0	0	0	0	0	0	0	0	0	0	0	123	0
7	0.1.4.2.1.5.4.1	lacrimalis	356	0	0	0	0	0	0	0	356	0	0	0	0	0	0	0	0	0	0	0	0	0
7	0.1.4.2.1.5.4.2	sp._oral_taxon_375	18	0	0	0	0	4	0	0	0	0	0	0	0	0	0	0	0	0	0	0	14	0
7	0.1.4.2.1.5.4.3	sp._oral_taxon_386	109	0	0	0	0	0	0	0	0	0	0	0	0	0	0	0	0	0	0	0	109	0
5	0.1.4.2.1.6	Peptostreptococcaceae_[XI]	217857	313	62299	19	268	2652	0	84	37388	3351	666	52	0	249	31976	6589	20815	937	17565	228	29565	2841
6	0.1.4.2.1.6.1	Filifactor	22316	0	0	0	0	0	0	0	3603	0	0	0	0	0	3466	34	9206	160	4162	0	1685	0
7	0.1.4.2.1.6.1.1	alocis	22316	0	0	0	0	0	0	0	3603	0	0	0	0	0	3466	34	9206	160	4162	0	1685	0
6	0.1.4.2.1.6.2	Mogibacterium	41667	313	220	9	38	2295	0	64	4885	3351	651	13	0	111	7335	834	2456	195	3658	209	13956	1074
7	0.1.4.2.1.6.2.1	timidum	32371	313	190	9	38	1670	0	64	2489	0	651	13	0	111	5671	250	2162	195	3494	37	13941	1073
7	0.1.4.2.1.6.2.2	unclassified	9285	0	30	0	0	625	0	0	2396	3351	0	0	0	0	1664	573	294	0	164	172	15	1
7	0.1.4.2.1.6.2.3	vescum	11	0	0	0	0	0	0	0	0	0	0	0	0	0	0	11	0	0	0	0	0	0
6	0.1.4.2.1.6.3	Peptostreptococcaceae_[XI][G-1]	7110	0	72	0	230	12	0	7	685	0	0	0	0	112	2430	1574	350	55	1126	0	438	19
7	0.1.4.2.1.6.3.1	[Eubacterium]_infirmum	7105	0	72	0	230	12	0	7	683	0	0	0	0	112	2430	1571	350	55	1126	0	438	19
7	0.1.4.2.1.6.3.2	[Eubacterium]_sulci	5	0	0	0	0	0	0	0	2	0	0	0	0	0	0	3	0	0	0	0	0	0
6	0.1.4.2.1.6.4	Peptostreptococcaceae_[XI][G-2]	3861	0	1587	0	0	0	0	0	1089	0	0	0	0	0	906	98	123	0	13	0	43	2
7	0.1.4.2.1.6.4.1	sp._oral_taxon_091	3861	0	1587	0	0	0	0	0	1089	0	0	0	0	0	906	98	123	0	13	0	43	2
6	0.1.4.2.1.6.5	Peptostreptococcaceae_[XI][G-3]	2988	0	0	0	0	90	0	0	0	0	0	0	0	0	1622	0	171	25	542	0	534	4
7	0.1.4.2.1.6.5.1	sp._oral_taxon_495	2988	0	0	0	0	90	0	0	0	0	0	0	0	0	1622	0	171	25	542	0	534	4
6	0.1.4.2.1.6.6	Peptostreptococcaceae_[XI][G-4]	8959	0	880	0	0	0	0	0	2043	0	0	13	0	0	1655	193	0	97	75	0	3979	24
7	0.1.4.2.1.6.6.1	sp._oral_taxon_103	5836	0	73	0	0	0	0	0	0	0	0	0	0	0	1520	193	0	97	8	0	3945	0
7	0.1.4.2.1.6.6.2	unclassified	3123	0	807	0	0	0	0	0	2043	0	0	13	0	0	135	0	0	0	67	0	34	24
6	0.1.4.2.1.6.7	Peptostreptococcaceae_[XI][G-5]	5427	0	0	0	0	0	0	0	773	0	0	0	0	0	0	0	0	32	1120	10	3492	0
7	0.1.4.2.1.6.7.1	[Eubacterium]_saphenum	5427	0	0	0	0	0	0	0	773	0	0	0	0	0	0	0	0	32	1120	10	3492	0
6	0.1.4.2.1.6.8	Peptostreptococcaceae_[XI][G-6]	23130	0	13459	0	0	0	0	13	2098	0	0	11	0	5	4337	7	807	24	651	9	0	1709
7	0.1.4.2.1.6.8.1	[Eubacterium]_minutum	5377	0	473	0	0	0	0	0	2080	0	0	0	0	0	0	0	595	24	651	9	0	1545
7	0.1.4.2.1.6.8.2	[Eubacterium]_nodatum	17753	0	12986	0	0	0	0	13	18	0	0	11	0	5	4337	7	212	0	0	0	0	164
6	0.1.4.2.1.6.9	Peptostreptococcaceae_[XI][G-7]	5045	0	1887	0	0	225	0	0	1552	0	1	0	0	0	32	681	512	8	147	0	0	0
7	0.1.4.2.1.6.9.1	[Eubacterium]_yurii_subsp._schtitka	529	0	0	0	0	0	0	0	513	0	0	0	0	0	16	0	0	0	0	0	0	0
7	0.1.4.2.1.6.9.2	[Eubacterium]_yurii_subsps._yurii_&_margaretiae	1649	0	0	0	0	211	0	0	118	0	0	0	0	0	16	649	512	8	135	0	0	0
7	0.1.4.2.1.6.9.3	sp._oral_taxon_081	2809	0	1887	0	0	0	0	0	877	0	1	0	0	0	0	32	0	0	12	0	0	0
7	0.1.4.2.1.6.9.4	unclassified	58	0	0	0	0	14	0	0	44	0	0	0	0	0	0	0	0	0	0	0	0	0
6	0.1.4.2.1.6.10	Peptostreptococcaceae_[XI][G-9]	63642	0	44162	10	0	30	0	0	5647	0	14	15	0	0	5306	1960	0	147	908	0	5438	5
7	0.1.4.2.1.6.10.1	[Eubacterium]_brachy	63642	0	44162	10	0	30	0	0	5647	0	14	15	0	0	5306	1960	0	147	908	0	5438	5
6	0.1.4.2.1.6.11	Peptostreptococcus	33712	0	32	0	0	0	0	0	15013	0	0	0	0	21	4887	1208	7190	194	5163	0	0	4
7	0.1.4.2.1.6.11.1	stomatis	33712	0	32	0	0	0	0	0	15013	0	0	0	0	21	4887	1208	7190	194	5163	0	0	4
5	0.1.4.2.1.7	Ruminococcaceae	1047	0	0	0	0	0	0	0	8	0	0	0	0	0	0	789	238	0	0	0	0	12
6	0.1.4.2.1.7.1	Ruminococcaceae_[G-1]	912	0	0	0	0	0	0	0	0	0	0	0	0	0	0	725	187	0	0	0	0	0
7	0.1.4.2.1.7.1.1	sp._oral_taxon_075	912	0	0	0	0	0	0	0	0	0	0	0	0	0	0	725	187	0	0	0	0	0
6	0.1.4.2.1.7.2	Ruminococcaceae_[G-2]	135	0	0	0	0	0	0	0	8	0	0	0	0	0	0	64	51	0	0	0	0	12
7	0.1.4.2.1.7.2.1	sp._oral_taxon_085	135	0	0	0	0	0	0	0	8	0	0	0	0	0	0	64	51	0	0	0	0	12
3	0.1.4.3	Erysipelotrichia	26967	0	90	0	853	74	795	0	2236	1671	1689	0	0	12	7892	2187	1717	491	6757	0	383	120
4	0.1.4.3.1	Erysipelotrichales	26967	0	90	0	853	74	795	0	2236	1671	1689	0	0	12	7892	2187	1717	491	6757	0	383	120
5	0.1.4.3.1.1	Erysipelotrichaceae	26967	0	90	0	853	74	795	0	2236	1671	1689	0	0	12	7892	2187	1717	491	6757	0	383	120
6	0.1.4.3.1.1.1	Bulleidia	319	0	0	0	0	7	0	0	8	0	0	0	0	0	140	13	52	0	0	0	96	3
7	0.1.4.3.1.1.1.1	extructa	319	0	0	0	0	7	0	0	8	0	0	0	0	0	140	13	52	0	0	0	96	3
6	0.1.4.3.1.1.2	Eggerthia	4085	0	0	0	0	46	0	0	199	0	0	0	0	0	3648	0	128	0	10	0	21	33
7	0.1.4.3.1.1.2.1	catenaformis	4085	0	0	0	0	46	0	0	199	0	0	0	0	0	3648	0	128	0	10	0	21	33
6	0.1.4.3.1.1.3	Erysipelotrichaceae_[G-1]	10574	0	17	0	187	14	795	0	92	0	0	0	0	12	2205	0	66	234	6693	0	259	0
7	0.1.4.3.1.1.3.1	sp._oral_taxon_904	4116	0	0	0	0	0	0	0	0	0	0	0	0	8	0	0	0	146	3813	0	149	0
7	0.1.4.3.1.1.3.2	sp._oral_taxon_905	5592	0	17	0	187	14	795	0	92	0	0	0	0	4	1339	0	66	88	2880	0	110	0
7	0.1.4.3.1.1.3.3	unclassified	866	0	0	0	0	0	0	0	0	0	0	0	0	0	866	0	0	0	0	0	0	0
6	0.1.4.3.1.1.4	Solobacterium	11989	0	73	0	666	7	0	0	1937	1671	1689	0	0	0	1899	2174	1471	257	54	0	7	84
7	0.1.4.3.1.1.4.1	moorei	11989	0	73	0	666	7	0	0	1937	1671	1689	0	0	0	1899	2174	1471	257	54	0	7	84
3	0.1.4.4	Firmicutes_unclassified	148	126	0	0	0	0	0	0	0	0	0	0	0	0	0	0	22	0	0	0	0	0
4	0.1.4.4.1	Firmicutes_unclassified	148	126	0	0	0	0	0	0	0	0	0	0	0	0	0	0	22	0	0	0	0	0
5	0.1.4.4.1.1	Firmicutes_unclassified	148	126	0	0	0	0	0	0	0	0	0	0	0	0	0	0	22	0	0	0	0	0
6	0.1.4.4.1.1.1	Firmicutes_unclassified	148	126	0	0	0	0	0	0	0	0	0	0	0	0	0	0	22	0	0	0	0	0
7	0.1.4.4.1.1.1.1	unclassified	148	126	0	0	0	0	0	0	0	0	0	0	0	0	0	0	22	0	0	0	0	0
3	0.1.4.5	Mollicutes	9899	0	0	248	2699	631	70	19	5404	0	0	183	0	0	33	8	140	14	438	0	12	0
4	0.1.4.5.1	Mycoplasmatales	9899	0	0	248	2699	631	70	19	5404	0	0	183	0	0	33	8	140	14	438	0	12	0
5	0.1.4.5.1.1	Mycoplasmataceae	9899	0	0	248	2699	631	70	19	5404	0	0	183	0	0	33	8	140	14	438	0	12	0
6	0.1.4.5.1.1.1	Mycoplasma	9899	0	0	248	2699	631	70	19	5404	0	0	183	0	0	33	8	140	14	438	0	12	0
7	0.1.4.5.1.1.1.1	faucium	5425	0	0	0	0	0	0	0	5404	0	0	0	0	0	9	0	0	0	0	0	12	0
7	0.1.4.5.1.1.1.2	lipophilum	4	0	0	0	0	0	0	0	0	0	0	0	0	0	0	0	0	0	4	0	0	0
7	0.1.4.5.1.1.1.3	orale	55	0	0	0	0	55	0	0	0	0	0	0	0	0	0	0	0	0	0	0	0	0
7	0.1.4.5.1.1.1.4	salivarium	4415	0	0	248	2699	576	70	19	0	0	0	183	0	0	24	8	140	14	434	0	0	0
3	0.1.4.6	Negativicutes	1510872	3496	28949	3699	112999	101183	156241	47	89657	49631	212161	342	114345	98959	83865	51539	59272	213027	21168	71657	36575	2060
4	0.1.4.6.1	Selenomonadales	1510872	3496	28949	3699	112999	101183	156241	47	89657	49631	212161	342	114345	98959	83865	51539	59272	213027	21168	71657	36575	2060
5	0.1.4.6.1.1	Veillonellaceae	1510872	3496	28949	3699	112999	101183	156241	47	89657	49631	212161	342	114345	98959	83865	51539	59272	213027	21168	71657	36575	2060
6	0.1.4.6.1.1.1	Anaeroglobus	68110	0	611	0	0	14329	0	16	1271	0	29539	17	0	3344	13513	1539	1410	642	683	54	1113	29
7	0.1.4.6.1.1.1.1	geminatus	68110	0	611	0	0	14329	0	16	1271	0	29539	17	0	3344	13513	1539	1410	642	683	54	1113	29
6	0.1.4.6.1.1.2	Dialister	119764	0	11012	3082	10960	9843	0	9	12828	18	15753	271	0	6653	10478	8613	8487	3524	2115	28	14406	1684
7	0.1.4.6.1.1.2.1	invisus	59103	0	764	3059	8859	1633	0	8	3537	18	0	271	0	6341	7262	8515	2544	3373	875	28	10372	1644
7	0.1.4.6.1.1.2.2	micraerophilus	1044	0	0	0	0	0	0	0	0	0	0	0	0	0	0	9	1035	0	0	0	0	0
7	0.1.4.6.1.1.2.3	pneumosintes	32763	0	10245	23	586	770	0	0	9238	0	0	0	0	0	2344	89	4228	151	1239	0	3810	40
7	0.1.4.6.1.1.2.4	sp._oral_taxon_119	23319	0	3	0	1515	7440	0	1	53	0	12218	0	0	312	872	0	680	0	1	0	224	0
7	0.1.4.6.1.1.2.5	unclassified	3535	0	0	0	0	0	0	0	0	0	3535	0	0	0	0	0	0	0	0	0	0	0
6	0.1.4.6.1.1.3	Megasphaera	100336	0	224	161	12293	18604	0	0	3768	123	31786	24	19	6636	7482	1236	15645	415	8	386	1526	0
7	0.1.4.6.1.1.3.1	micronuciformis	16317	0	224	161	729	237	0	0	3317	123	339	0	8	5932	116	1236	3086	415	8	386	0	0
7	0.1.4.6.1.1.3.2	sp._oral_taxon_123	84019	0	0	0	11564	18367	0	0	451	0	31447	24	11	704	7366	0	12559	0	0	0	1526	0
6	0.1.4.6.1.1.4	Mitsuokella	33831	0	1510	0	42	15	0	0	0	0	1	0	54	26900	0	1350	455	2209	0	1295	0	0
7	0.1.4.6.1.1.4.1	sp._oral_taxon_131	32462	0	1510	0	42	15	0	0	0	0	1	0	54	26900	0	0	436	2209	0	1295	0	0
7	0.1.4.6.1.1.4.2	sp._oral_taxon_521	1369	0	0	0	0	0	0	0	0	0	0	0	0	0	0	1350	19	0	0	0	0	0
6	0.1.4.6.1.1.5	Selenomonas	293563	0	6984	0	73895	27453	0	0	42496	16708	0	0	72	5	44909	19537	22134	7556	14295	16473	981	65
7	0.1.4.6.1.1.5.1	artemidis	3134	0	0	0	102	1837	0	0	0	0	0	0	0	0	336	0	613	237	4	0	0	5
7	0.1.4.6.1.1.5.2	dianae	8993	0	119	0	0	48	0	0	2849	0	0	0	0	0	2201	54	3671	25	12	14	0	0
7	0.1.4.6.1.1.5.3	flueggei	8452	0	13	0	23	82	0	0	0	5306	0	0	0	0	7	310	172	255	0	2284	0	0
7	0.1.4.6.1.1.5.4	noxia	37929	0	16	0	18338	10777	0	0	2880	0	0	0	6	0	87	1827	3759	0	0	230	0	9
7	0.1.4.6.1.1.5.5	sp._oral_taxon_126	1011	0	0	0	1011	0	0	0	0	0	0	0	0	0	0	0	0	0	0	0	0	0
7	0.1.4.6.1.1.5.6	sp._oral_taxon_133	67	0	15	0	0	0	0	0	0	0	0	0	0	0	0	0	0	0	0	33	0	19
7	0.1.4.6.1.1.5.7	sp._oral_taxon_134	4	0	0	0	0	0	0	0	0	0	0	0	0	0	4	0	0	0	0	0	0	0
7	0.1.4.6.1.1.5.8	sp._oral_taxon_136	5700	0	98	0	3371	0	0	0	0	0	0	0	0	0	16	624	0	968	0	623	0	0
7	0.1.4.6.1.1.5.9	sp._oral_taxon_138	36	0	0	0	0	0	0	0	0	0	0	0	0	0	0	0	36	0	0	0	0	0
7	0.1.4.6.1.1.5.10	sp._oral_taxon_149	4128	0	31	0	33	33	0	0	0	1602	0	0	0	0	0	171	79	1035	0	1144	0	0
7	0.1.4.6.1.1.5.11	sp._oral_taxon_442	137	0	0	0	0	0	0	0	0	0	0	0	0	0	0	137	0	0	0	0	0	0
7	0.1.4.6.1.1.5.12	sp._oral_taxon_478	65	0	0	0	0	0	0	0	0	0	0	0	0	0	0	0	0	0	0	65	0	0
7	0.1.4.6.1.1.5.13	sp._oral_taxon_481	1510	0	0	0	0	24	0	0	422	0	0	0	0	0	10	50	1004	0	0	0	0	0
7	0.1.4.6.1.1.5.14	sp._oral_taxon_501	14	0	9	0	0	5	0	0	0	0	0	0	0	0	0	0	0	0	0	0	0	0
7	0.1.4.6.1.1.5.15	sp._oral_taxon_892	788	0	0	0	0	0	0	0	761	0	0	0	0	0	0	23	4	0	0	0	0	0
7	0.1.4.6.1.1.5.16	sp._oral_taxon_919	592	0	0	0	0	0	0	0	125	0	0	0	0	0	0	467	0	0	0	0	0	0
7	0.1.4.6.1.1.5.17	sputigena	134996	0	6272	0	32392	2511	0	0	24367	0	0	0	16	5	35578	12298	6098	4791	9200	1021	443	4
7	0.1.4.6.1.1.5.18	unclassified	86007	0	411	0	18625	12136	0	0	11092	9800	0	0	50	0	6670	3576	6698	245	5079	11059	538	28
6	0.1.4.6.1.1.6	Veillonella	763947	3496	7673	456	2170	5256	123737	0	26211	30526	135082	0	114200	41598	515	10745	8317	197732	2630	53384	218	1
7	0.1.4.6.1.1.6.1	atypica	181814	0	120	0	150	24	123733	0	384	21662	1150	0	3626	284	15	1034	3866	4817	25	20924	0	0
7	0.1.4.6.1.1.6.2	parvula	580918	3496	7480	456	2020	5232	0	0	25203	8853	133928	0	110557	41314	500	9292	4434	192880	2605	32449	218	1
7	0.1.4.6.1.1.6.3	rogosae	25	0	0	0	0	0	0	0	25	0	0	0	0	0	0	0	0	0	0	0	0	0
7	0.1.4.6.1.1.6.4	sp._oral_taxon_780	628	0	0	0	0	0	0	0	590	0	0	0	0	0	0	21	17	0	0	0	0	0
7	0.1.4.6.1.1.6.5	unclassified	562	0	73	0	0	0	4	0	9	11	4	0	17	0	0	398	0	35	0	11	0	0
6	0.1.4.6.1.1.7	Veillonellaceae_[G-1]	98750	0	935	0	13639	25683	0	22	3075	2256	0	30	0	13772	6968	8519	2816	949	1437	37	18331	281
7	0.1.4.6.1.1.7.1	sp._oral_taxon_129	1991	0	0	0	0	0	0	0	0	0	0	0	0	1251	67	557	0	0	0	0	116	0
7	0.1.4.6.1.1.7.2	sp._oral_taxon_132	15672	0	88	0	0	3434	0	5	879	0	0	0	0	654	677	1262	426	59	105	0	7993	90
7	0.1.4.6.1.1.7.3	sp._oral_taxon_135	1624	0	288	0	0	0	0	0	238	0	0	0	0	0	424	0	21	13	109	0	531	0
7	0.1.4.6.1.1.7.4	sp._oral_taxon_145	432	0	0	0	0	0	0	0	0	0	0	0	0	0	0	0	0	0	0	0	432	0
7	0.1.4.6.1.1.7.5	sp._oral_taxon_150	29195	0	244	0	9539	5735	0	0	1119	0	0	14	0	51	969	2978	321	135	526	0	7505	59
7	0.1.4.6.1.1.7.6	sp._oral_taxon_155	37837	0	153	0	2537	14078	0	12	757	1687	0	0	0	11197	2601	2858	1211	640	0	31	41	34
7	0.1.4.6.1.1.7.7	unclassified	11999	0	162	0	1563	2436	0	5	82	569	0	16	0	619	2230	864	837	102	697	6	1713	98
6	0.1.4.6.1.1.8	Veillonellaceae_unclassified	32571	0	0	0	0	0	32504	0	8	0	0	0	0	51	0	0	8	0	0	0	0	0
7	0.1.4.6.1.1.8.1	unclassified	32571	0	0	0	0	0	32504	0	8	0	0	0	0	51	0	0	8	0	0	0	0	0
2	00:01:05	Fusobacteria	793561	0	58526	0	38346	1896	1432	14	38393	91841	25	182	26	14430	65808	142092	49709	12905	11779	354	147599	118204
3	0.1.5.1	Fusobacteriia	793561	0	58526	0	38346	1896	1432	14	38393	91841	25	182	26	14430	65808	142092	49709	12905	11779	354	147599	118204
4	0.1.5.1.1	Fusobacteriales	793561	0	58526	0	38346	1896	1432	14	38393	91841	25	182	26	14430	65808	142092	49709	12905	11779	354	147599	118204
5	0.1.5.1.1.1	Fusobacteriaceae	791539	0	58526	0	38346	1113	1432	14	38393	91841	25	182	16	14430	65808	141859	49475	12901	11779	194	147599	117606
6	0.1.5.1.1.1.1	Fusobacterium	791539	0	58526	0	38346	1113	1432	14	38393	91841	25	182	16	14430	65808	141859	49475	12901	11779	194	147599	117606
7	0.1.5.1.1.1.1.1	nucleatum_subsp._animalis	251439	0	2860	0	38150	173	0	4	1967	72997	0	0	16	4568	21175	26869	8573	11564	45	187	272	62019
7	0.1.5.1.1.1.1.2	nucleatum_subsp._nucleatum	36	0	0	0	0	0	0	0	0	0	7	0	0	0	0	0	0	29	0	0	0	0
7	0.1.5.1.1.1.1.3	nucleatum_subsp._vincentii	407885	0	39594	0	196	827	1432	10	24161	4	18	32	0	7468	38033	68026	38822	1077	6397	7	147214	34567
7	0.1.5.1.1.1.1.4	sp._oral_taxon_203	80064	0	0	0	0	0	0	0	9986	8	0	150	0	0	5	46235	0	174	5284	0	14	18208
7	0.1.5.1.1.1.1.5	unclassified	52115	0	16072	0	0	113	0	0	2279	18832	0	0	0	2394	6595	729	2080	57	53	0	99	2812
5	0.1.5.1.1.2	Leptotrichiaceae	2022	0	0	0	0	783	0	0	0	0	0	0	10	0	0	233	234	4	0	160	0	598
6	0.1.5.1.1.2.1	Leptotrichia	2022	0	0	0	0	783	0	0	0	0	0	0	10	0	0	233	234	4	0	160	0	598
7	0.1.5.1.1.2.1.1	buccalis	25	0	0	0	0	0	0	0	0	0	0	0	0	0	0	25	0	0	0	0	0	0
7	0.1.5.1.1.2.1.2	shahii	455	0	0	0	0	0	0	0	0	0	0	0	0	0	0	0	113	0	0	160	0	182
7	0.1.5.1.1.2.1.3	sp._oral_taxon_212	22	0	0	0	0	0	0	0	0	0	0	0	0	0	0	0	0	0	0	0	0	22
7	0.1.5.1.1.2.1.4	sp._oral_taxon_219	775	0	0	0	0	744	0	0	0	0	0	0	0	0	0	0	0	0	0	0	0	31
7	0.1.5.1.1.2.1.5	sp._oral_taxon_392	163	0	0	0	0	35	0	0	0	0	0	0	0	0	0	35	93	0	0	0	0	0
7	0.1.5.1.1.2.1.6	sp._oral_taxon_498	128	0	0	0	0	0	0	0	0	0	0	0	0	0	0	128	0	0	0	0	0	0
7	0.1.5.1.1.2.1.7	unclassified	9	0	0	0	0	0	0	0	0	0	0	0	0	0	0	4	0	0	0	0	0	5
7	0.1.5.1.1.2.1.8	wadei	445	0	0	0	0	4	0	0	0	0	0	0	10	0	0	41	28	4	0	0	0	358
2	00:01:06	Proteobacteria	495277	3746	2321	1379	16352	209190	22737	0	5514	19796	35772	184	11494	35988	7955	7202	13627	5292	12679	18779	65015	255
3	0.1.6.1	Betaproteobacteria	88149	1334	482	0	2385	49577	0	0	1374	9776	0	17	7	2	577	1524	3842	78	706	16339	128	1
4	0.1.6.1.1	Betaproteobacteria_unclassified	365	0	0	0	10	52	0	0	40	0	0	4	0	0	0	212	13	7	0	0	27	0
5	0.1.6.1.1.1	Betaproteobacteria_unclassified	365	0	0	0	10	52	0	0	40	0	0	4	0	0	0	212	13	7	0	0	27	0
6	0.1.6.1.1.1.1	Betaproteobacteria_unclassified	365	0	0	0	10	52	0	0	40	0	0	4	0	0	0	212	13	7	0	0	27	0
7	0.1.6.1.1.1.1.1	unclassified	365	0	0	0	10	52	0	0	40	0	0	4	0	0	0	212	13	7	0	0	27	0
4	0.1.6.1.2	Burkholderiales	26621	979	482	0	21	13789	0	0	0	30	0	8	7	2	77	23	52	15	180	10889	66	1
5	0.1.6.1.2.1	Alcaligenaceae	421	377	0	0	0	0	0	0	0	0	0	8	7	0	0	0	0	0	0	0	29	0
6	0.1.6.1.2.1.1	Achromobacter	421	377	0	0	0	0	0	0	0	0	0	8	7	0	0	0	0	0	0	0	29	0
7	0.1.6.1.2.1.1.1	xylosoxidans	421	377	0	0	0	0	0	0	0	0	0	8	7	0	0	0	0	0	0	0	29	0
5	0.1.6.1.2.2	Burkholderiaceae	11674	0	0	0	0	556	0	0	0	30	0	0	0	0	0	23	0	8	168	10889	0	0
6	0.1.6.1.2.2.1	Lautropia	11674	0	0	0	0	556	0	0	0	30	0	0	0	0	0	23	0	8	168	10889	0	0
7	0.1.6.1.2.2.1.1	mirabilis	11674	0	0	0	0	556	0	0	0	30	0	0	0	0	0	23	0	8	168	10889	0	0
5	0.1.6.1.2.3	Comamonadaceae	14526	602	482	0	21	13233	0	0	0	0	0	0	0	2	77	0	52	7	12	0	37	1
6	0.1.6.1.2.3.1	Comamonadaceae_unclassified	597	7	482	0	0	31	0	0	0	0	0	0	0	0	77	0	0	0	0	0	0	0
7	0.1.6.1.2.3.1.1	unclassified	597	7	482	0	0	31	0	0	0	0	0	0	0	0	77	0	0	0	0	0	0	0
6	0.1.6.1.2.3.2	Delftia	454	392	0	0	9	0	0	0	0	0	0	0	0	2	0	0	1	0	12	0	37	1
7	0.1.6.1.2.3.2.1	acidovorans	454	392	0	0	9	0	0	0	0	0	0	0	0	2	0	0	1	0	12	0	37	1
6	0.1.6.1.2.3.3	Ottowia	13260	0	0	0	0	13202	0	0	0	0	0	0	0	0	0	0	51	7	0	0	0	0
7	0.1.6.1.2.3.3.1	sp._oral_taxon_894	13260	0	0	0	0	13202	0	0	0	0	0	0	0	0	0	0	51	7	0	0	0	0
6	0.1.6.1.2.3.4	Schlegelella	215	203	0	0	12	0	0	0	0	0	0	0	0	0	0	0	0	0	0	0	0	0
7	0.1.6.1.2.3.4.1	aquatica	215	203	0	0	12	0	0	0	0	0	0	0	0	0	0	0	0	0	0	0	0	0
4	0.1.6.1.3	Neisseriales	61163	355	0	0	2354	35736	0	0	1334	9746	0	5	0	0	500	1289	3777	56	526	5450	35	0
5	0.1.6.1.3.1	Neisseriaceae	61163	355	0	0	2354	35736	0	0	1334	9746	0	5	0	0	500	1289	3777	56	526	5450	35	0
6	0.1.6.1.3.1.1	Eikenella	9840	0	0	0	1292	5718	0	0	658	444	0	5	0	0	135	282	323	21	526	418	18	0
7	0.1.6.1.3.1.1.1	corrodens	9823	0	0	0	1292	5701	0	0	658	444	0	5	0	0	135	282	323	21	526	418	18	0
7	0.1.6.1.3.1.1.2	sp._oral_taxon_011	17	0	0	0	0	17	0	0	0	0	0	0	0	0	0	0	0	0	0	0	0	0
6	0.1.6.1.3.1.2	Kingella	1156	0	0	0	751	0	0	0	41	0	0	0	0	0	187	82	95	0	0	0	0	0
7	0.1.6.1.3.1.2.1	oralis	1156	0	0	0	751	0	0	0	41	0	0	0	0	0	187	82	95	0	0	0	0	0
6	0.1.6.1.3.1.3	Neisseria	50167	355	0	0	311	30018	0	0	635	9302	0	0	0	0	178	925	3359	35	0	5032	17	0
7	0.1.6.1.3.1.3.1	bacilliformis	42208	1	0	0	74	29731	0	0	0	9302	0	0	0	0	119	0	2969	12	0	0	0	0
7	0.1.6.1.3.1.3.2	elongata	405	0	0	0	0	223	0	0	30	0	0	0	0	0	0	152	0	0	0	0	0	0
7	0.1.6.1.3.1.3.3	flava	195	0	0	0	195	0	0	0	0	0	0	0	0	0	0	0	0	0	0	0	0	0
7	0.1.6.1.3.1.3.4	flavescens	331	0	0	0	0	0	0	0	11	0	0	0	0	0	0	307	0	0	0	0	13	0
7	0.1.6.1.3.1.3.5	meningitidis	537	354	0	0	18	9	0	0	0	0	0	0	0	0	0	0	129	23	0	0	4	0
7	0.1.6.1.3.1.3.6	oralis	5032	0	0	0	0	0	0	0	0	0	0	0	0	0	0	0	0	0	0	5032	0	0
7	0.1.6.1.3.1.3.7	pharyngis	55	0	0	0	0	55	0	0	0	0	0	0	0	0	0	0	0	0	0	0	0	0
7	0.1.6.1.3.1.3.8	sp._oral_taxon_499	24	0	0	0	24	0	0	0	0	0	0	0	0	0	0	0	0	0	0	0	0	0
7	0.1.6.1.3.1.3.9	unclassified	1380	0	0	0	0	0	0	0	594	0	0	0	0	0	59	466	261	0	0	0	0	0
3	0.1.6.2	Deltaproteobacteria	11427	0	1445	0	0	0	0	0	2202	0	0	23	0	0	4043	19	1347	106	2115	0	22	105
4	0.1.6.2.1	Desulfobacterales	10728	0	812	0	0	0	0	0	2202	0	0	23	0	0	4043	19	1347	102	2075	0	0	105
5	0.1.6.2.1.1	Desulfobulbaceae	10728	0	812	0	0	0	0	0	2202	0	0	23	0	0	4043	19	1347	102	2075	0	0	105
6	0.1.6.2.1.1.1	Desulfobulbus	10728	0	812	0	0	0	0	0	2202	0	0	23	0	0	4043	19	1347	102	2075	0	0	105
7	0.1.6.2.1.1.1.1	sp._oral_taxon_041	10728	0	812	0	0	0	0	0	2202	0	0	23	0	0	4043	19	1347	102	2075	0	0	105
4	0.1.6.2.2	Desulfovibrionales	699	0	633	0	0	0	0	0	0	0	0	0	0	0	0	0	0	4	40	0	22	0
5	0.1.6.2.2.1	Desulfomicrobiaceae	4	0	0	0	0	0	0	0	0	0	0	0	0	0	0	0	0	4	0	0	0	0
6	0.1.6.2.2.1.1	Desulfomicrobium	4	0	0	0	0	0	0	0	0	0	0	0	0	0	0	0	0	4	0	0	0	0
7	0.1.6.2.2.1.1.1	orale	4	0	0	0	0	0	0	0	0	0	0	0	0	0	0	0	0	4	0	0	0	0
5	0.1.6.2.2.2	Desulfovibrionaceae	695	0	633	0	0	0	0	0	0	0	0	0	0	0	0	0	0	0	40	0	22	0
6	0.1.6.2.2.2.1	Desulfovibrio	695	0	633	0	0	0	0	0	0	0	0	0	0	0	0	0	0	0	40	0	22	0
7	0.1.6.2.2.2.1.1	fairfieldensis	22	0	0	0	0	0	0	0	0	0	0	0	0	0	0	0	0	0	0	0	22	0
7	0.1.6.2.2.2.1.2	unclassified	673	0	633	0	0	0	0	0	0	0	0	0	0	0	0	0	0	0	40	0	0	0
3	0.1.6.3	Epsilonproteobacteria	391424	1	394	1329	13934	158896	22722	0	1896	10019	35771	75	11460	35903	3335	5542	8377	4795	9841	2432	64553	149
4	0.1.6.3.1	Campylobacterales	391424	1	394	1329	13934	158896	22722	0	1896	10019	35771	75	11460	35903	3335	5542	8377	4795	9841	2432	64553	149
5	0.1.6.3.1.1	Campylobacteraceae	391424	1	394	1329	13934	158896	22722	0	1896	10019	35771	75	11460	35903	3335	5542	8377	4795	9841	2432	64553	149
6	0.1.6.3.1.1.1	Campylobacter	391424	1	394	1329	13934	158896	22722	0	1896	10019	35771	75	11460	35903	3335	5542	8377	4795	9841	2432	64553	149
7	0.1.6.3.1.1.1.1	gracilis	391424	1	394	1329	13934	158896	22722	0	1896	10019	35771	75	11460	35903	3335	5542	8377	4795	9841	2432	64553	149
3	0.1.6.4	Gammaproteobacteria	4277	2411	0	50	33	717	15	0	42	1	1	69	27	83	0	117	61	313	17	8	312	0
4	0.1.6.4.1	Cardiobacteriales	659	0	0	0	0	642	0	0	13	0	0	0	0	0	0	4	0	0	0	0	0	0
5	0.1.6.4.1.1	Cardiobacteriaceae	659	0	0	0	0	642	0	0	13	0	0	0	0	0	0	4	0	0	0	0	0	0
6	0.1.6.4.1.1.1	Cardiobacterium	659	0	0	0	0	642	0	0	13	0	0	0	0	0	0	4	0	0	0	0	0	0
7	0.1.6.4.1.1.1.1	hominis	642	0	0	0	0	642	0	0	0	0	0	0	0	0	0	0	0	0	0	0	0	0
7	0.1.6.4.1.1.1.2	valvarum	17	0	0	0	0	0	0	0	13	0	0	0	0	0	0	4	0	0	0	0	0	0
4	0.1.6.4.2	Enterobacteriales	1368	836	0	39	23	16	0	0	0	1	0	22	14	55	0	0	0	166	5	0	191	0
5	0.1.6.4.2.1	Enterobacteriaceae	1368	836	0	39	23	16	0	0	0	1	0	22	14	55	0	0	0	166	5	0	191	0
6	0.1.6.4.2.1.1	Enterobacteriaceae_unclassified	257	170	0	0	5	5	0	0	0	0	0	4	1	21	0	0	0	20	0	0	31	0
7	0.1.6.4.2.1.1.1	unclassified	257	170	0	0	5	5	0	0	0	0	0	4	1	21	0	0	0	20	0	0	31	0
6	0.1.6.4.2.1.2	Escherichia	1072	666	0	4	18	11	0	0	0	1	0	18	9	34	0	0	0	146	5	0	160	0
7	0.1.6.4.2.1.2.1	coli	1072	666	0	4	18	11	0	0	0	1	0	18	9	34	0	0	0	146	5	0	160	0
6	0.1.6.4.2.1.3	Klebsiella	39	0	0	35	0	0	0	0	0	0	0	0	4	0	0	0	0	0	0	0	0	0
7	0.1.6.4.2.1.3.1	pneumoniae	39	0	0	35	0	0	0	0	0	0	0	0	4	0	0	0	0	0	0	0	0	0
4	0.1.6.4.3	Pasteurellales	242	0	0	0	0	25	15	0	28	0	0	0	0	0	0	113	61	0	0	0	0	0
5	0.1.6.4.3.1	Pasteurellaceae	242	0	0	0	0	25	15	0	28	0	0	0	0	0	0	113	61	0	0	0	0	0
6	0.1.6.4.3.1.1	Aggregatibacter	218	0	0	0	0	25	0	0	19	0	0	0	0	0	0	113	61	0	0	0	0	0
7	0.1.6.4.3.1.1.1	aphrophilus	111	0	0	0	0	0	0	0	0	0	0	0	0	0	0	111	0	0	0	0	0	0
7	0.1.6.4.3.1.1.2	sp._oral_taxon_513	37	0	0	0	0	0	0	0	0	0	0	0	0	0	0	2	35	0	0	0	0	0
7	0.1.6.4.3.1.1.3	unclassified	70	0	0	0	0	25	0	0	19	0	0	0	0	0	0	0	26	0	0	0	0	0
6	0.1.6.4.3.1.2	Haemophilus	24	0	0	0	0	0	15	0	9	0	0	0	0	0	0	0	0	0	0	0	0	0
7	0.1.6.4.3.1.2.1	parainfluenzae	24	0	0	0	0	0	15	0	9	0	0	0	0	0	0	0	0	0	0	0	0	0
4	0.1.6.4.4	Pseudomonadales	1753	1352	0	11	10	34	0	0	1	0	1	40	13	28	0	0	0	127	7	8	121	0
5	0.1.6.4.4.1	Pseudomonadaceae	1753	1352	0	11	10	34	0	0	1	0	1	40	13	28	0	0	0	127	7	8	121	0
6	0.1.6.4.4.1.1	Pseudomonas	1753	1352	0	11	10	34	0	0	1	0	1	40	13	28	0	0	0	127	7	8	121	0
7	0.1.6.4.4.1.1.1	aeruginosa	1746	1352	0	11	10	27	0	0	1	0	1	40	13	28	0	0	0	127	7	8	121	0
7	0.1.6.4.4.1.1.2	stutzeri	7	0	0	0	0	7	0	0	0	0	0	0	0	0	0	0	0	0	0	0	0	0
4	0.1.6.4.5	Xanthomonadales	255	223	0	0	0	0	0	0	0	0	0	7	0	0	0	0	0	20	5	0	0	0
5	0.1.6.4.5.1	Xanthomonadaceae	255	223	0	0	0	0	0	0	0	0	0	7	0	0	0	0	0	20	5	0	0	0
6	0.1.6.4.5.1.1	Stenotrophomonas	255	223	0	0	0	0	0	0	0	0	0	7	0	0	0	0	0	20	5	0	0	0
7	0.1.6.4.5.1.1.1	maltophilia	255	223	0	0	0	0	0	0	0	0	0	7	0	0	0	0	0	20	5	0	0	0
2	00:01:07	SR1	192	0	0	0	0	13	0	0	0	0	0	0	0	0	13	7	159	0	0	0	0	0
3	0.1.7.1	SR1_[C-1]	192	0	0	0	0	13	0	0	0	0	0	0	0	0	13	7	159	0	0	0	0	0
4	0.1.7.1.1	SR1_[O-1]	192	0	0	0	0	13	0	0	0	0	0	0	0	0	13	7	159	0	0	0	0	0
5	0.1.7.1.1.1	SR1_[F-1]	192	0	0	0	0	13	0	0	0	0	0	0	0	0	13	7	159	0	0	0	0	0
6	0.1.7.1.1.1.1	SR1_[G-1]	192	0	0	0	0	13	0	0	0	0	0	0	0	0	13	7	159	0	0	0	0	0
7	0.1.7.1.1.1.1.1	sp._oral_taxon_345	62	0	0	0	0	0	0	0	0	0	0	0	0	0	13	7	42	0	0	0	0	0
7	0.1.7.1.1.1.1.2	sp._oral_taxon_874	130	0	0	0	0	13	0	0	0	0	0	0	0	0	0	0	117	0	0	0	0	0
2	00:01:08	Saccharibacteria_(TM7)	7494	0	0	0	0	70	0	0	13	0	0	0	0	0	3291	787	3055	0	6	0	0	272
3	0.1.8.1	TM7_[C-1]	7494	0	0	0	0	70	0	0	13	0	0	0	0	0	3291	787	3055	0	6	0	0	272
4	0.1.8.1.1	TM7_[O-1]	7494	0	0	0	0	70	0	0	13	0	0	0	0	0	3291	787	3055	0	6	0	0	272
5	0.1.8.1.1.1	TM7_[F-1]	7494	0	0	0	0	70	0	0	13	0	0	0	0	0	3291	787	3055	0	6	0	0	272
6	0.1.8.1.1.1.1	TM7_[G-1]	823	0	0	0	0	41	0	0	5	0	0	0	0	0	0	8	769	0	0	0	0	0
7	0.1.8.1.1.1.1.1	sp._oral_taxon_352	823	0	0	0	0	41	0	0	5	0	0	0	0	0	0	8	769	0	0	0	0	0
6	0.1.8.1.1.1.2	TM7_[G-3]	4448	0	0	0	0	0	0	0	3	0	0	0	0	0	3291	746	130	0	6	0	0	272
7	0.1.8.1.1.1.2.1	sp._oral_taxon_351	4448	0	0	0	0	0	0	0	3	0	0	0	0	0	3291	746	130	0	6	0	0	272
6	0.1.8.1.1.1.3	TM7_[G-4]	29	0	0	0	0	29	0	0	0	0	0	0	0	0	0	0	0	0	0	0	0	0
7	0.1.8.1.1.1.3.1	sp._oral_taxon_355	29	0	0	0	0	29	0	0	0	0	0	0	0	0	0	0	0	0	0	0	0	0
6	0.1.8.1.1.1.4	TM7_[G-6]	2194	0	0	0	0	0	0	0	5	0	0	0	0	0	0	33	2156	0	0	0	0	0
7	0.1.8.1.1.1.4.1	sp._oral_taxon_870	2194	0	0	0	0	0	0	0	5	0	0	0	0	0	0	33	2156	0	0	0	0	0
2	00:01:09	Spirochaetes	243057	0	35619	85	6801	9947	0	35	56228	2	10	128	4	1001	19069	18246	37707	286	6090	0	35132	16667
3	0.1.9.1	Spirochaetia	243057	0	35619	85	6801	9947	0	35	56228	2	10	128	4	1001	19069	18246	37707	286	6090	0	35132	16667
4	0.1.9.1.1	Spirochaetales	243057	0	35619	85	6801	9947	0	35	56228	2	10	128	4	1001	19069	18246	37707	286	6090	0	35132	16667
5	0.1.9.1.1.1	Spirochaetaceae	243057	0	35619	85	6801	9947	0	35	56228	2	10	128	4	1001	19069	18246	37707	286	6090	0	35132	16667
6	0.1.9.1.1.1.1	Treponema	243057	0	35619	85	6801	9947	0	35	56228	2	10	128	4	1001	19069	18246	37707	286	6090	0	35132	16667
7	0.1.9.1.1.1.1.1	amylovorum	15409	0	0	0	0	97	0	0	15312	0	0	0	0	0	0	0	0	0	0	0	0	0
7	0.1.9.1.1.1.1.2	denticola	35227	0	8752	4	0	412	0	19	1315	0	0	0	0	72	1034	0	14596	57	1824	0	2006	5136
7	0.1.9.1.1.1.1.3	lecithinolyticum	40961	0	14888	0	0	36	0	0	879	1	10	0	0	0	847	4580	0	66	1727	0	16388	1539
7	0.1.9.1.1.1.1.4	maltophilum	14631	0	222	0	0	607	0	3	1698	0	0	34	0	218	713	376	4119	93	1683	0	3803	1062
7	0.1.9.1.1.1.1.5	parvum	1475	0	479	0	0	83	0	0	250	0	0	0	0	0	0	0	248	10	96	0	245	64
7	0.1.9.1.1.1.1.6	pectinovorum	489	0	0	0	0	0	0	0	488	0	0	0	0	0	0	0	0	0	0	0	0	1
7	0.1.9.1.1.1.1.7	socranskii	72880	0	10874	74	6801	4533	0	6	6684	1	0	94	4	711	13037	8597	5044	59	441	0	11011	4909
7	0.1.9.1.1.1.1.8	sp._oral_taxon_237	20618	0	0	0	0	0	0	0	17001	0	0	0	0	0	0	0	3536	0	12	0	69	0
7	0.1.9.1.1.1.1.9	sp._oral_taxon_238	8	0	0	0	0	0	0	0	0	0	0	0	0	0	0	0	0	0	8	0	0	0
7	0.1.9.1.1.1.1.10	sp._oral_taxon_258	55	0	0	0	0	0	0	0	55	0	0	0	0	0	0	0	0	0	0	0	0	0
7	0.1.9.1.1.1.1.11	sp._oral_taxon_262	125	0	0	0	0	0	0	0	0	0	0	0	0	0	0	0	125	0	0	0	0	0
7	0.1.9.1.1.1.1.12	sp._oral_taxon_268	4926	0	328	7	0	1538	0	0	133	0	0	0	0	0	979	1232	421	0	18	0	229	41
7	0.1.9.1.1.1.1.13	sp._oral_taxon_270	1095	0	24	0	0	288	0	0	566	0	0	0	0	0	0	0	0	0	0	0	0	217
7	0.1.9.1.1.1.1.14	sp._oral_taxon_271	12	0	0	0	0	0	0	0	0	0	0	0	0	0	0	0	0	0	12	0	0	0
7	0.1.9.1.1.1.1.15	sp._oral_taxon_517	4	0	0	0	0	0	0	0	4	0	0	0	0	0	0	0	0	0	0	0	0	0
7	0.1.9.1.1.1.1.16	unclassified	35129	0	52	0	0	2353	0	7	11843	0	0	0	0	0	2459	3461	9605	1	269	0	1381	3698
7	0.1.9.1.1.1.1.17	vincentii	13	0	0	0	0	0	0	0	0	0	0	0	0	0	0	0	13	0	0	0	0	0
2	00:01:10	Synergistetes	2276	0	19	61	0	0	0	0	0	0	0	0	0	14	0	0	1445	0	0	0	737	0
3	0.1.10.1	Synergistia	2276	0	19	61	0	0	0	0	0	0	0	0	0	14	0	0	1445	0	0	0	737	0
4	0.1.10.1.1	Synergistales	2276	0	19	61	0	0	0	0	0	0	0	0	0	14	0	0	1445	0	0	0	737	0
5	0.1.10.1.1.1	Dethiosulfovibrionaceae	2257	0	0	61	0	0	0	0	0	0	0	0	0	14	0	0	1445	0	0	0	737	0
6	0.1.10.1.1.1.1	Jonquetella	2257	0	0	61	0	0	0	0	0	0	0	0	0	14	0	0	1445	0	0	0	737	0
7	0.1.10.1.1.1.1.1	anthropi	2257	0	0	61	0	0	0	0	0	0	0	0	0	14	0	0	1445	0	0	0	737	0
5	0.1.10.1.1.2	Synergistaceae	19	0	19	0	0	0	0	0	0	0	0	0	0	0	0	0	0	0	0	0	0	0
6	0.1.10.1.1.2.1	Fretibacterium	19	0	19	0	0	0	0	0	0	0	0	0	0	0	0	0	0	0	0	0	0	0
7	0.1.10.1.1.2.1.1	sp._oral_taxon_359	19	0	19	0	0	0	0	0	0	0	0	0	0	0	0	0	0	0	0	0	0	0

## Sheet: Phyla
Phylum	Sample
	1	2	3	4	5	6	7	8	9	10	11	12	13	14	15	16	17	18	19	20	21
Actinobacteria	5.5627	3.20408	35.4927	37.6543	23.2279	2.22941	18.7751	7.8515	22.871	26.9811	1.8652	29.408	25.9588	12.3531	15.1717	7.25501	37.3114	13.9137	2.8413	17.3227	27.1959
Bacteria_unclassified	0	0	0	0.00206571	0.00300693	0	0	0.0111996	0	0	0.00141077	0	0	0	0	0	0.00454007	0	0	0.00821941	0
Bacteroidetes	0.094662	30.2995	0.616809	22.0637	20.9706	6.33257	0.0977723	28.8888	14.1638	10.9871	0.0496906	0.0694822	5.61215	32.4062	24.4546	37.5934	4.49159	14.5668	6.09639	10.3174	22.8427
Firmicutes	93.7487	50.633	63.5133	29.6933	20.8048	87.3891	81.1172	44.8612	43.8673	56.337	98.0063	68.7392	60.4101	37.7023	31.9602	36.2738	55.1955	66.7099	87.0997	30.6705	25.5581
Fusobacteria	0	9.62244	0	6.60099	0.30006	0.239894	0.00283986	7.04898	15.7111	0.00397606	0.028529	0.00402347	2.24979	12.0056	23.984	8.87772	2.09248	1.8542	0.0733158	24.7587	21.3043
Proteobacteria	0.593976	0.381603	0.34105	2.81488	33.1063	3.80899	0	1.01237	3.38647	5.68927	0.0288425	1.77868	5.6109	1.45126	1.21564	2.4337	0.858073	1.99587	3.88926	10.9058	0.0459594
SR1	0	0	0	0	0.00205737	0	0	0	0	0	0	0	0	0.00237163	0.00118155	0.0283964	0	0	0	0	0
TM7	0	0	0	0	0.0110782	0	0	0.00238681	0	0	0	0	0	0.600389	0.13284	0.545604	0	0.000944494	0	0	0.0490234
Spirochaetes	0	5.85623	0.021022	1.17074	1.57421	0	0.00709965	10.3235	0.000342137	0.00159042	0.0200643	0.000618995	0.156066	3.47882	3.07978	6.73423	0.0463735	0.958661	0	5.89315	3.00395
Synergistetes	0	0.00312385	0.0150864	0	0	0	0	0	0	0	0	0	0.00218275	0	0	0.258068	0	0	0	0.123627	0

## Sheet: Genera
Genus	Sample
	1	2	3	4	5	6	7	8	9	10	11	12	13	14	15	16	17	18	19	20	21
Streptococcus	2.42522	9.45096	0.014839	4.70552	2.06924	37.629	32.1399	11.2479	31.7093	13.8311	0.276982	5.97299	43.9574	3.35076	15.5628	16.5505	18.2522	37.7788	32.5669	1.09654	18.4661
Lactobacillus	89.3473	3.49329	60.6481	0.196071	0.00569734	21.0194	48.6643	0.000734403	0.00342137	0.309815	0.076025	2.78811	0.00826325	0	0.789779	0.000178594	1.13939	19.2316	20.1208	0.00587101	0.00198256
Actinomyces	1.00275	1.5052	2.83104	34.52	15.1788	0.395189	18.0865	5.63232	19.8972	10.4973	1.73024	3.10503	18.382	2.87971	10.7001	4.88329	30.7577	4.90759	1.77304	15.6548	22.6881
Prevotella	0	11.2174	0.303953	17.5231	2.00214	6.33257	0.00243417	19.4979	13.4053	10.98	0.0159888	0.0679347	5.46793	22.092	18.4586	13.9351	4.24707	10.6629	2.3109	4.96268	13.4023
Enterococcus	0	0	1.67904	0	0	0.041881	0.00101424	0	0	0	97.5103	42.1483	0.00670415	0	0	0	0.00745868	0	0.000207107	8.2954	0
Fusobacterium	0	9.62244	0	6.60099	0.176143	0.239894	0.00283986	7.04898	15.7111	0.00397606	0.028529	0.00247598	2.24979	12.0056	23.9447	8.83593	2.09184	1.8542	0.0401787	24.7587	21.1965
Veillonella	0.554336	1.26154	0.112777	0.37355	0.831811	20.7289	0	4.81236	5.22204	21.4838	0	17.6723	6.48556	0.0939532	1.81367	1.48536	32.0613	0.414003	11.0562	0.036568	0.000180233
Campylobacter	0.000158563	0.0647788	0.328685	2.39864	25.1468	3.80648	0	0.348107	1.71394	5.68911	0.0117564	1.77342	5.59765	0.608416	0.935447	1.49608	0.777486	1.54913	0.503683	10.8283	0.0268547
Propionibacterium	4.26185	0.0024662	1.49676	0.269576	5.96939	1.45009	0.200007	0.144861	0.000855343	6.08099	0.125559	26.1346	1.85346	0.0027365	0.309565	0.920651	2.6634	0.147971	0.538684	0.593643	0.0400118
Selenomonas	0	1.14826	0	12.7205	4.3447	0	0	7.8023	2.85821	0	0	0.0111419	0.000779552	8.19291	3.2977	3.95299	1.22517	2.25026	3.41167	0.164556	0.0117152
Parvimonas	0	21.4336	0.0222586	1.40245	0.604234	0	0.00121708	5.81298	0.258314	0.00842925	0.0252372	0.00185698	0.0484881	4.34392	1.84659	0.912257	0.149011	1.42036	0	5.55397	0.0246919
Treponema	0	5.85623	0.021022	1.17074	1.57421	0	0.00709965	10.3235	0.000342137	0.00159042	0.0200643	0.000618995	0.156066	3.47882	3.07978	6.73423	0.0463735	0.958661	0	5.89315	3.00395
Olsenella	0	0.766823	30.1079	0.138919	0.200989	0.000167524	0.0334698	0.155693	0.00290817	1.75615	0.00376206	0	4.11713	7.2282	1.0985	0.589895	0.229111	0.0816987	0.00807716	0.979116	2.25003
Alloprevotella	0	0.710429	0.00197854	2.14266	0.0702672	0	0.0174449	6.39224	0.00496099	0.00063617	0	0.000154749	0.0116933	3.63116	3.28672	8.13012	0.0421578	1.12662	0.00144975	0.21924	8.13879
Porphyromonas	0	14.8144	0	0	0.960793	0	0.00121708	0.671612	0	0.00652074	0	0	0	1.57112	0.38856	6.28596	0.0771811	0.375908	0	0.201795	0.0553316
Tannerella	0	1.7681	0	0.0142879	9.73643	0	0.0208933	0.564572	0	0	0.0191238	0	0.0222952	3.49232	0.648669	2.39887	0.047995	0.792588	0.000828427	2.30898	0.282245
Dialister	0	1.81052	0.762232	1.88669	1.55775	0	0.00182562	2.35523	0.00307923	2.5054	0.04248	0	1.03727	1.91154	1.45381	1.51573	0.5714	0.332934	0.00579899	2.41651	0.303513
Megasphaera	0	0.0368285	0.0398181	2.11615	2.94426	0	0	0.691808	0.0210414	5.05532	0.00376206	0.00294023	1.03462	1.36497	0.208627	2.7941	0.0672903	0.00125932	0.0799432	0.255976	0
Capnocytophaga	0	0.0136463	0	2.28106	7.22881	0	0	0.380421	0.752873	0	0	0.000928492	0.0918312	0.736849	1.50428	0.567214	0.0155659	0.228725	3.32137	0.0570326	0.000180233
Atopobium	0.18536	0.241523	0.861901	1.16988	0.0449457	0	0	0.4579	2.0157	7.48072	0.0029783	0.00201173	0.838798	2.08777	0.770199	0.256639	0.301266	0.00787078	0.0323086	0.0345551	0.0580351
Veillonellaceae_[G-1]	0	0.153726	0	2.34786	4.06458	0	0.00446264	0.564572	0.385931	0	0.00470258	0	2.1472	1.2712	1.43794	0.50292	0.153876	0.226206	0.00766295	3.0749	0.0506455
Abiotrophia	0	0	0	0	0.032918	0	0	0.0179929	0	0	0	0	0	0	0.00337585	0.00946547	0	0	18.9594	0	0.00198256
Rothia	0.0420191	0.00394591	0	1.48817	0.549002	0.36671	0.437338	0.0282745	0.726699	0.00858829	0.00219454	0	0.00233866	0.00310137	0.0297074	0.0535781	1.41131	8.52531	0.205243	0.000670972	0.359385
Pseudoramibacter	0	0.215052	0.140229	0.0320186	0.543305	0	0.0829645	0.163405	0	3.07715	0.00266479	0	0.00280639	2.32384	0.220274	0.7467	0.00486436	0	0.0689665	4.19609	0.839886
Oribacterium	0	0.149945	0	2.93159	0.448982	0	0	0.0271729	0	2.93449	0.00188103	0.000928492	0.347057	1.98707	0.890042	0.153769	0.340991	0.216919	0.0857422	0.0137549	1.0358
Anaeroglobus	0	0.100456	0	0	2.2677	0	0.00324555	0.233357	0	4.69795	0.00266479	0	0.521364	2.46522	0.259771	0.251817	0.104097	0.107515	0.0111838	0.186698	0.00522676
Neisseria	0.0562898	0	0	0.0535364	4.75063	0	0	0.116586	1.59128	0	0	0	0	0.0324732	0.156133	0.599896	0.00567508	0	1.04216	0.00285163	0
Ottowia	0	0	0	0	2.08934	0	0	0	0	0	0	0	0	0	0	0.00910828	0.00113502	0	0	0	0
Peptostreptococcaceae_[XI][G-9]	0	7.26081	0.00247317	0	0.00474778	0	0	1.03679	0	0.00222659	0.00235129	0	0	0.967992	0.330833	0	0.0238354	0.142933	0	0.912187	0.000901166
Granulicatella	0.0616809	0.0332114	0	0.0776364	0.0324432	2.22455	0.188445	0.286601	1.19286	0.296296	0	0	0.046929	0.0114933	0.196305	0.684907	0	0.0127507	0	0	0.010814
Peptostreptococcus	0	0.00526122	0	0	0	0	0	2.7564	0	0	0	0	0.00327412	0.891552	0.203901	1.28409	0.0314562	0.812737	0	0	0.000720932
Corynebacterium	0.0466175	0.00641211	0.0566356	0.00998428	0.60186	0	0.00324555	1.01164	0	0	0	0	0.0349239	0.0375813	2.16746	0.379869	1.86986	0.0835877	0.238587	0.00134194	1.61489
Shuttleworthia	0	0.0291011	0	0.02892	0	0	0	0.107223	0.367284	1.58581	0	0	0.479425	2.15801	0.266354	0.0353616	0.00664796	0	0.00662741	0.00872264	0.0356862
Bacteroidales_[G-2]	0	0.000986479	0	0	0.948765	0	0.00811389	0.924797	0.000684274	0	0.00909165	0	0.00654824	0.00820951	0.0808515	3.23308	0.0115123	0.320341	0	1.66904	0.903509
Bacteroidetes_[G-5]	0	1.23376	0	0.0723	0	0	0	0.421364	0	0	0	0	0	0.868383	0	2.11259	0.0134581	0.376696	0	0.0442842	0
Peptostreptococcaceae_[XI][G-6]	0	2.21284	0	0	0	0	0.00263701	0.385194	0	0	0.00172428	0	0.000779552	0.791214	0.00118155	0.144125	0.00389149	0.102478	0.00186396	0	0.308018
Mogibacterium	0.0496302	0.0361709	0.00222586	0.00654143	0.363205	0	0.0129822	0.89689	0.573251	0.103537	0.00203778	0	0.0173061	1.33815	0.140773	0.438626	0.0316183	0.575826	0.0432853	2.34102	0.19357
Mitsuokella	0	0.248264	0	0.00723	0.00237389	0	0	0	0	0.000159042	0	0.00835643	4.19399	0	0.22787	0.0812602	0.358179	0	0.268203	0	0
Lachnoanaerobaculum	0	0.00904272	0	0.111032	0.171711	0	0	0.371057	0.779559	0	0	0	0	0.128798	0.502664	0.282535	0.00470221	0	0.383354	0	2.63068
Filifactor	0	0	0	0	0	0	0	0.661514	0	0	0	0	0	0.632314	0.00573894	1.64413	0.0259432	0.655164	0	0.282647	0
Gemella	0	0	0	0	0.0219981	0	0.00283986	0.986303	0.0138566	0	0.00407557	0	0	0.00711491	0.214366	1.49644	0.363854	0	0	0.0739747	0.61874
Catonella	0	0.00986479	0	0	0.000791297	0.000167524	0	0.836485	0	0	0	0	0	0.701457	0.221624	0.208955	0.0272404	0.670905	0	0.107691	0.803659
Solobacterium	0	0.0120022	0	0.114647	0.00110782	0	0	0.355635	0.285856	0.268623	0	0	0	0.346441	0.366955	0.262711	0.0416713	0.00850044	0	0.0011742	0.0151396
Staphylococcus	1.29054	0.0259773	0.0279468	0.0802186	0.0978043	0.00167524	0.0034484	0	0	0.00063617	0.0153618	0.0968727	0.0269725	0	0.00405102	0.000892969	0.103611	0.0174731	0.00124264	0.0961167	0
Lautropia	0	0	0	0	0.0879922	0	0	0	0.00513206	0	0	0	0	0	0.00388222	0	0.00129716	0.0264458	2.25518	0	0
Cryptobacterium	0	0.019894	0	0	0.00269041	0	0	0.000734403	0	0.915925	0	0	0.589653	0.0381286	0.0592461	0	0.0376177	0	0.0393503	0.00150969	0.0207268
Desulfobulbus	0	0.133503	0	0	0	0	0	0.404289	0	0	0.00360531	0	0	0.737579	0.00320705	0.240566	0.0165388	0.326637	0	0	0.0189245
Slackia	0	0.651405	0	0.0499214	0.0400396	0	0	0.2519	0.117524	0.226635	0	0	0.00810734	0.0757099	0.034096	0.111443	0.0345369	0.148443	0.00165685	0.0426067	0.000180233
Erysipelotrichaceae_[G-1]	0	0.00279502	0	0.0321907	0.00221563	0.133181	0	0.0168913	0	0	0	0	0.00187092	0.402266	0	0.0117872	0.037942	1.05358	0	0.0434454	0
Mycoplasma	0	0	0.0613347	0.464613	0.0998617	0.0117267	0.0038541	0.992179	0	0	0.0286857	0	0	0.0060203	0.00135034	0.0250031	0.00227003	0.068948	0	0.00201292	0
Eikenella	0	0	0	0.222409	0.904927	0	0	0.120809	0.0759544	0	0.000783763	0	0	0.0246285	0.0475994	0.0576858	0.00340505	0.0828006	0.0865706	0.00301937	0
Peptostreptococcaceae_[XI][G-4]	0	0.144684	0	0	0	0	0	0.375096	0	0	0.00203778	0	0	0.301927	0.0325769	0	0.0157281	0.0118062	0	0.667449	0.00432559
Bacteroidaceae_[G-1]	0	0.52234	0.302222	0	0.0058556	0	0.0436121	0.00532442	0	0	0.0029783	0	0	0	0.0197487	0.652582	0.00421578	0	0.0167756	0	0.0603781
Johnsonella	0	0.75071	0	0	0	0	0	0.040025	0	0	0	0	0	0	0.489329	0	0	0.0275477	0	0.0216388	0
Bacteroidetes_[G-3]	0	0	0	0	0	0	0.00101424	0.0128521	0	0	0	0	0.000623642	0.00474327	0	0.205919	0.0288619	0.651543	0	0.348235	0
Actinobaculum	0	0.00559005	0	0.003615	0.638577	0	0	0.168178	0.110168	0	0.000470258	0	0.130809	0.000182433	0.00286947	0.00660797	0	0.00928752	0	0	0.164553
Peptostreptococcaceae_[XI][G-1]	0	0.0118377	0	0.0395928	0.00189911	0	0.00141993	0.125767	0	0	0	0	0.017462	0.443313	0.265679	0.0625078	0.00891799	0.17725	0	0.0734714	0.00342443
Peptostreptococcaceae_[XI][G-5]	0	0	0	0	0	0	0	0.141923	0	0	0	0	0	0	0	0	0.00518865	0.176305	0.00207107	0.585759	0
Peptostreptococcaceae_[XI][G-7]	0	0.310248	0	0	0.0356084	0	0	0.284948	0	0.000159042	0	0	0	0.00583787	0.114948	0.09144	0.00129716	0.0231401	0	0	0
Stomatobaculum	0	0.00641211	0	0.00206571	0.00237389	0	0	0.0754599	0.175003	0	0.00062701	0	0	0.0571017	0.309059	0.0507206	0.00762083	0.00125932	0	0	0.111204
TM7_[G-3]	0	0	0	0	0	0	0	0.000550802	0	0	0	0	0	0.600389	0.125919	0.0232172	0	0.000944494	0	0	0.0490234
Eggerthia	0	0	0	0	0.00727993	0	0	0.0365366	0	0	0	0	0	0.665517	0	0.02286	0	0.00157416	0	0.0035226	0.00594769
Peptostreptococcaceae_[XI][G-2]	0	0.260924	0	0	0	0	0	0.199941	0	0	0	0	0	0.165285	0.0165416	0.021967	0	0.0020464	0	0.00721295	0.000360466
Bergeyella	0.094662	0.000493239	0	0.0184193	0.0102869	0	0	0.00844564	0	0	0	0	0	0	0.0671793	0.0419695	0	0	0.445072	0	0
Peptostreptococcaceae_[XI][G-3]	0	0	0	0	0.0142433	0	0	0	0	0	0	0	0	0.295907	0	0.0305395	0.00405363	0.0853193	0	0.0895748	0.000720932
Jonquetella	0	0	0.0150864	0	0	0	0	0	0	0	0	0	0.00218275	0	0	0.258068	0	0	0	0.123627	0
TM7_[G-6]	0	0	0	0	0	0	0	0.000918004	0	0	0	0	0	0	0.00557015	0.385048	0	0	0	0	0
Lachnospiraceae_[G-7]	0	0.00871389	0	0.0142879	0	0	0.00263701	0.0251533	0.012488	0.143297	0	0	0	0.0532706	0.00860841	0.0194667	0.00810726	0.0166861	0.0062132	0.00788392	0.0427152
Leptotrichia	0	0	0	0	0.123917	0	0	0	0	0	0	0.00154749	0	0	0.0393286	0.0417909	0.000648581	0	0.0331371	0	0.107779
Scardovia	0.0104651	0.000822066	0.134541	0.00327071	0	0.010554	0.014605	0	0	0.00970159	0	0.165736	0	0	0	0	0	0	0.00248528	0	0
Lachnospiraceae_[G-3]	0	0	0	0	0.133254	0	0	0.0572834	0	0	0	0	0	0	0.0881096	0.0271463	0	0	0	0	0.0120756
Pseudomonas	0.214377	0	0.00272049	0.00172143	0.00538082	0	0	0.000183601	0	0.000159042	0.0062701	0.00201173	0.00436549	0	0	0	0.0205924	0.00110191	0.00165685	0.0202969	0
Lactococcus	0	0	0	0	0.0504847	0.034845	0	0	0.0032503	0.0327627	0.000783763	0.0354375	0.0166824	0.000364867	0.00202551	0	0.00259432	0.0341592	0	0.0035226	0.00612793
Lachnospiraceae_[G-8]	0	0	0	0	0	0	0	0.00238681	0	0	0	0	0	0	0.00168792	0.174665	0	0.0434467	0	0	0
Kingella	0	0	0	0.129279	0	0	0	0.00752763	0	0	0	0	0	0.0341151	0.013841	0.0169664	0	0	0	0	0
Escherichia	0.105603	0	0.000989269	0.00309857	0.00174085	0	0	0	0.000171069	0	0.00282155	0.00139274	0.00530095	0	0	0	0.0236732	0.000787078	0	0.0268389	0
Ruminococcaceae_[G-1]	0	0	0	0	0	0	0	0	0	0	0	0	0	0	0.122374	0.033397	0	0	0	0	0
TM7_[G-1]	0	0	0	0	0.00648864	0	0	0.000918004	0	0	0	0	0	0	0.00135034	0.137339	0	0	0	0	0
Desulfovibrio	0	0.104073	0	0	0	0	0	0	0	0	0	0	0	0	0	0	0	0.00629662	0	0.00369035	0
Cardiobacterium	0	0	0	0	0.101603	0	0	0.00238681	0	0	0	0	0	0	0.000675169	0	0	0	0	0	0
Finegoldia	0	0	0	0	0.00110782	0.0968288	0	0	0	0	0	0	0	0	0	0	0	0	0	0	0
Bacteroidetes_[G-7]	0	0	0.0086561	0	0	0	0	0	0	0	0	0	0.000623642	0	0	0	0	0	0	0.0832005	0
Peptoniphilus	0	0	0	0	0.000633038	0	0	0.0653619	0	0	0	0	0	0	0	0	0	0	0	0.0206324	0
Delftia	0.0621566	0	0	0.00154929	0	0	0	0	0	0	0	0	0.000311821	0	0	0.000178594	0	0.00188899	0	0.00620649	0.000180233
Achromobacter	0.0597782	0	0	0	0	0	0	0	0	0	0.00125402	0.00108324	0	0	0	0	0	0	0	0.00486455	0
Bulleidia	0	0	0	0	0.00110782	0	0	0.00146881	0	0	0	0	0	0.0255407	0.0021943	0.00928688	0	0	0	0.0161033	0.000540699
Stenotrophomonas	0.0353595	0	0	0	0	0	0	0	0	0	0.00109727	0	0	0	0	0	0.0032429	0.000787078	0	0	0
Aggregatibacter	0	0	0	0	0.00395648	0	0	0.00348841	0	0	0	0	0	0	0.0190735	0.0108942	0	0	0	0	0
Schlegelella	0.0321882	0	0	0.00206571	0	0	0	0	0	0	0	0	0	0	0	0	0	0	0	0	0
SR1_[G-1]	0	0	0	0	0.00205737	0	0	0	0	0	0	0	0	0.00237164	0.00118155	0.0283964	0	0	0	0	0
Lachnospiraceae_[G-2]	0	0	0	0	0	0	0	0	0.00256603	0	0	0	0	0	0.0278507	0	0	0	0	0	0
Ruminococcaceae_[G-2]	0	0	0	0	0	0	0	0.00146881	0	0	0	0	0	0	0.0108027	0.00910828	0	0	0	0	0.0021628
Anaerococcus	0	0	0	0	0	0.0217781	0	0	0	0	0	0	0	0	0	0	0	0	0	0	0
Peptococcus	0	0	0	0	0	0	0	0.00789483	0	0	0	0	0	0	0	0.00321469	0	0	0	0.00268389	0.00756979
Microbacterium	0.0136364	0	0	0	0	0	0	0	0	0	0	0	0	0	0	0	0	0.000629662	0	0	0
Parascardovia	0	0	0.00395708	0	0	0.00670095	0	0	0	0	0	0	0	0	0	0	0.000486436	0	0.00186396	0	0
Butyrivibrio	0	0	0	0	0	0	0	0	0	0	0	0	0	0	0	0	0	0.00267607	0	0.00520003	0
Bacteroides	0	0	0	0	0.00443126	0	0	0	0	0	0	0	0	0	0	0	0.00291861	0	0	0	0
Klebsiella	0	0	0.0086561	0	0	0	0	0	0	0	0	0.000618995	0	0	0	0	0	0	0	0	0
Bifidobacterium	0	0	0	0	0	0	0	0	0	0.00508936	0	0	0	0	0	0	0	0	0	0	0
TM7_[G-4]	0	0	0	0	0.00458952	0	0	0	0	0	0	0	0	0	0	0	0	0	0	0	0
Haemophilus	0	0	0	0	0	0.00251286	0	0.00165241	0	0	0	0	0	0	0	0	0	0	0	0	0
Fretibacterium	0	0.00312385	0	0	0	0	0	0	0	0	0	0	0	0	0	0	0	0	0	0	0
Bacillus	0	0	0	0	0	0	0	0	0	0	0.00188103	0	0	0	0	0	0	0	0	0	0
Flavitalea	0	0	0	0	0	0	0	0	0	0	0	0.000464246	0	0	0	0	0	0.000472247	0	0	0
Desulfomicrobium	0	0	0	0	0	0	0	0	0	0	0	0	0	0	0	0	0.000648581	0	0	0	0

## Sheet: Species-oral taxons
Genus	Species	Sample
		1	2	3	4	5	6	7	8	9	10	11	12	13	14	15	16	17	18	19	20	21
Enterococcus	durans	0	0	1.68066	0	0	0	0	0	0	0	97.5136	41.9692	0.00673271	0	0	0	0.00750817	0	0.000208717	8.33546	0
Lactobacillus	crispatus	78.151	0	0	0.00812835	0	0	24.2856	0	0	0	0	0	0	0	0	0	0.00767139	0	0	0	0
Veillonella	parvula	0.56046	1.22338	0.113169	0.349346	0.817016	0	0	4.5761	1.47388	21.2446	0	17.1816	6.45651	0.0922043	1.56632	0.796721	31.1555	0.411515	6.7641	0.0358354	0.000182406
Lactobacillus	gasseri	3.06961	0	13.7247	0.00968484	0	12.3696	22.1329	0	0.00344324	0.00143589	0	0.00280235	0	0	0	0	0.738902	18.5227	14.1873	0.00253553	0
Fusobacterium	nucleatum_subsp._vincentii	0	6.48014	0	0.0332052	0.130793	0.240284	0.00203875	4.43748	0.000688648	0.00287178	0.00508896	0	1.44111	6.90573	11.4191	6.90341	0.175136	1.0058	0.000626151	24.5524	6.22442
Campylobacter	gracilis	0.000160544	0.0651104	0.328587	2.38852	25.0346	3.81763	0	0.35018	1.72128	5.68947	0.0119273	1.77622	5.58909	0.611683	0.944871	1.49475	0.781013	1.55301	0.506347	10.8706	0.0271785
Streptococcus	parasanguinis_II	0.161186	0.0462714	0	1.97571	0	13.4977	22.2385	0.0682917	7.10306	4.45556	0	0.00560469	0.0374213	0.00129086	0.263411	0.617171	0.0914038	0.00284348	14.3182	0	0.0111268
Streptococcus	mutans	0.109491	0.198802	0	0.0771329	0	1.94701	0	0	0.00964108	0.000159543	0.00333963	5.95483	43.3597	0.00147527	0.106728	0.153797	0.00391731	0.0537102	0.0152363	0	0.0195174
Parvimonas	micra	0	21.5023	0.022336	1.40897	0.590883	0	0.000407751	5.86622	0.259965	0.00845578	0.0232184	0.00186823	0.0439975	4.27109	1.82819	0.919903	0.148205	1.35429	0	5.59439	0.0249896
Fusobacterium	nucleatum_subsp._animalis	0	0.47015	0	6.54747	0.0276278	0	0	0.364284	12.4487	0	0	0.00249097	0.706465	3.86742	4.523	1.53635	1.30691	0.0071087	0.0390301	0.0459776	11.1012
Streptococcus	sp._oral_taxon_070	0	0	0	0	0	14.1891	0	0	0.00154946	8.11277	0	0.0116764	0	0	0	6.16468	2.38123	0	0	0	5.41308
Propionibacterium	acidifaciens	0	0	1.42082	0.00432359	0	1.44675	0.0923555	0	0	0.0544042	0.0249677	26.0674	1.66501	0	0.00272788	0.152897	2.03667	0	0.498625	0.0234959	0.00273609
Streptococcus	intermedius	0	0.864118	0	0.131437	0	0	0	0	0	0	0	0	0	0	0	0	1.17601	27.8211	0	0	0
Prevotella	oris	0	8.86939	0.190849	6.38162	0.00335366	0	0	2.65911	2.49635	0.00239315	0.00858762	0.00467058	0	3.26901	3.3507	3.8986	0.0132209	0.136803	0	0.05781	0.0321034
Veillonella	atypica	0	0.0198306	0	0.0259415	0.00383276	20.6781	0	0.0712609	3.72662	0.181879	0	0.548637	0.0444672	0.00276613	0.175437	0.693529	0.774321	0.00394928	4.29017	0	0
Streptococcus	constellatus	0	7.54091	0	0.111895	0.0434379	0.00420666	0	0.477114	1.17879	0.00239315	0	0	0.0247388	2.63225	4.44492	2.3853	2.04777	6.70493	0	0.931045	0.111815
Alloprevotella	tannerae	0	0.375459	0	1.41537	0.0688299	0	0.0167178	4.16524	0.00292676	0	0	0	0.0111168	2.69329	3.24431	6.46309	0.0207291	0.500137	0.00146102	0.202673	7.96147
Prevotella	denticola	0	0.247386	0	0.536298	0.180299	0	0	0.146233	6.77647	0	0	0	4.04839	3.65018	4.70117	0.475619	0	0.00331739	2.21407	0.00371877	0.125495
Selenomonas	sputigena	0	1.02524	0	5.56913	0.401002	0	0	4.44768	0	0	0	0.00249097	0	6.48805	2.08666	1.09405	0.777096	1.10801	0.207256	0.0767419	0
Streptococcus	anginosus	0	0.219293	0.0101753	1.71162	0	5.93307	0	0.994683	4.99356	0	0	0.00140117	0.168787	0.219262	1.64952	2.1013	0.106747	2.63638	0	0.0618669	1.31624
Olsenella	profusa	0	0.00677545	29.4691	0.00172944	0	0	0	0	0.000516486	0.459963	0	0	0.530005	0	0	0.001981	0.22296	0	0.00480049	0	0
Actinomyces	oris	0	0	0.0230805	0	2.77715	0	6.3868	0.00426823	0.00189378	0.00765807	0.0833317	2.12356	5.394	0	0.024892	0.163522	0.378836	0.00252754	0	0	2.89952
Porphyromonas	endodontalis	0	14.8638	0	0	0.108275	0	0.00122325	0.626502	0	0.00654127	0	0	0	1.5861	0.247726	0.444824	0.019913	0.358121	0	0.180699	0.0559986
Actinomyces	sp._oral_taxon_525	0	0.0109068	0	0.0344158	0.501452	0	0.683798	1.69467	0	4.37834	0.0839679	0	0.163777	0.723619	1.19226	0.10031	0.0261154	0.0154812	0.0310988	8.28255	0.559986
Prevotella	sp._oral_taxon_317	0	0.0234662	0	4.26687	0	0	0	0.812077	2.39994	0	0.0031806	0.00124549	0.0217639	0.802177	2.69771	0.148575	0	0	0	0.00709948	7.34749
Streptococcus	salivarius	0	0	0	0	0	0	0	0	15.5777	0	0	0	0	0	2.34973	0	0	0	0	0	0
Actinomyces	israelii	0.041581	0.115348	0.225097	1.3334	4.48129	0	0.0760455	0.0747868	0	0.133378	0.0349866	0.763795	0.0148746	0.0189941	1.76375	0.977712	0.223286	0.0121638	0.00417434	4.53944	2.51155
Prevotella	oralis	0	0.0432968	0	2.92188	0.0852789	6.32008	0.001631	0	0	0	0	0.00140117	0.154696	2.8209	0.386678	0.647786	0.11197	0.0232218	0.00187845	0.159569	2.48072
Abiotrophia	defectiva	0	0	0	0	0.030183	0	0	0.0172585	0	0	0	0	0	0	0.00204591	0.00864435	0	0	18.9521	0	0.00200646
Streptococcus	gordonii	0	0	0	0.0055342	1.90664	0	0	1.35897	0.030817	0	0	0	0.279486	0.00737634	1.58831	0.00450227	9.08391	0	0	0.00236649	0.706093
Actinomyces	sp._oral_taxon_180	0	0.0051229	0	5.04892	0.269092	0	0.0369014	0.584191	1.75433	0.566059	0	0.00233529	1.41403	0.0822462	0.221129	0.276799	0.14543	2.05615	0	0.0121705	2.15877
Rothia	aeria	0.0207102	0.00297459	0	1.47798	0.552875	0.368335	0	0.014846	0.719121	0.00861533	0.00222642	0	0.00234862	0.00313495	0.0250624	0.00918462	1.39652	8.55035	0.206838	0	0.349854
Megasphaera	sp._oral_taxon_123	0	0	0	1.99923	2.88686	0	0	0.0836944	0	5.01013	0.00381672	0.00171254	0.110229	1.35762	0	2.22304	0	0	0	0.257271	0
Lactobacillus	paracasei	0	0.46668	0	0	0	5.88528	2.15252	0	0	0.0620623	0.0745851	2.80032	0	0	0	0.000180091	0.367247	0.749415	1.62528	0	0.00200646
Actinomyces	sp._oral_taxon_171	0	0.0475934	0	8.48479	0	0	0	0.00463938	2.86615	0.85882	0	0.00249097	0.154226	0.0591952	0.0412593	0	0.0568009	1.07878	0	0	0
Fusobacterium	sp._oral_taxon_203	0	0	0	0	0	0	0	1.82996	0	0	0.0238545	0	0	0	7.87131	0	0.0269315	0.824609	0	0.00236649	3.25832
Pseudoramibacter	alactolyticus	0	0.216153	0.140717	0.0321675	0.546966	0	0.083385	0.165162	0	3.08062	0.00270351	0	0.00281834	2.34254	0.222493	0.752959	0.00489663	0	0.0695027	4.2247	0.849282
Treponema	socranskii	0	1.78145	0.0158834	1.13953	0.714171	0	0.000203875	1.2235	0.000172162	0	0.0139946	0.000622744	0.111325	2.37629	1.45345	0.895411	0.00734495	0.0669798	0	1.83352	0.884668
Prevotella	pleuritidis	0	0	0	0	0.0964577	0	0	0.827294	0	0	0	0	0	0.340049	3.99499	0	0.0865072	2.29311	0	4.43565	0
Atopobium	rimae	0	0.0447841	0.440764	0.983012	0.00542974	0	0	0.107448	0.000688648	7.2273	0	0	0.111481	2.04399	0.348146	0.25807	0.295104	0	0.00939226	0.0317786	0.0180582
Actinomyces	sp._oral_taxon_448	0	0.139971	2.57931	5.71907	0	0.348816	0	0	0.0423519	3.23761	0.357977	0.00358078	0.106471	0.0134618	0.00289838	0	0	0.0022116	0.00939226	0.000169035	0.0031009
Prevotella	histicola	0	0.0390001	0	0	0	0	0	0	0	10.8915	0	0	0	0	0	0.00216109	0	0	0	0	0
Anaeroglobus	geminatus	0	0.100971	0	0	2.181	0	0.003262	0.235866	0	4.70859	0	0	0.513565	2.45097	0.260513	0.253928	0.103645	0.107894	0.0112707	0.183403	0.00401293
Peptostreptococcaceae_[XI][G-9]	[Eubacterium]_brachy	0	7.28129	0.00248178	0	0.00479095	0	0	1.04405	0	0.0022336	0.00238545	0	0	0.976997	0.333143	0	0.0239935	0.142016	0	0.918368	0.000912029
Tannerella	sp._oral_taxon_286	0	0	0	0.000172944	9.80387	0	0	0.0167018	0	0	0	0	0	0.00202849	0.120538	0.152897	0	0	0	0	0
Olsenella	sp._oral_taxon_807	0	0.486841	0.578502	0.0947731	0.143569	0.000168266	0.00733951	0.127861	0.00241027	0	0.00381672	0	3.36808	1.61192	1.03165	0.462473	0	0.000789856	0.0012523	0.371539	2.22462
Actinomyces	sp._oral_taxon_175	0	0	0	0.00190238	0.223578	0	0.0693176	0.85179	0.00654216	0	0.052798	0	0.241595	0	0.11065	0.254468	6.024	0	0	0	2.32859
Tannerella	forsythia	0	1.77318	0	0.00778246	0	0	0.0209992	0.535941	0	0	0.0194017	0	0.0223902	2.6127	0.012787	2.16505	0.0474973	0.795385	0	2.32609	0.057093
Dialister	invisus	0	0.126255	0.74776	1.52813	0.25935	0	0	0.654709	0.00309892	0	0.0430971	0	0.99284	1.33696	1.42379	0.455989	0.550545	0.137593	0.00584407	1.69846	0.295133
Oribacterium	sp._oral_taxon_078	0	0.0775045	0	2.84959	0.44987	0	0	0.0265373	0	2.94006	0.00190836	0.000934115	0.348535	0.483519	0.864228	0.118139	0.335909	0	0.0864088	0.0138609	1.02166
Prevotella	intermedia	0	0	0	0	0	0	0	4.78116	0	0	0	0	0	0	0.491701	0	0.148205	4.15891	0	0.0791084	0
Lactobacillus	salivarius	0.0624517	1.59289	4.6578	0.00985779	0	0	0	0	0	0.245218	0	0	0	0	0	0	0	0	4.19354	0.0033807	0
Propionibacterium	propionicum	0.0292191	0.00132204	0.000744533	0	0.335526	0	0.0972485	0.122109	0	6.0419	0	0.0638312	0.0247388	0	0.294612	0.765205	0.00114255	0.0977841	0.0310988	0.0655856	0.0324682
Actinomyces	radicidentis	0	0	0	0	0	0	9.91935	0	0	0	0	0	0	0	0	0	0	0	0	0	0.00109444
Streptococcus	tigurinus	0	0.0115678	0	0.223789	0	0	0.000203875	0	0	0	0.00095418	0	0.0820451	0.263336	2.67128	3.061	0.729598	0.292563	0	0.00354974	1.0253
Olsenella	uli	0	0.260111	0.0300295	0.0271522	0.0576511	0	0.0262999	0.0295065	0	1.25066	0	0	0.174581	5.66116	0.0635938	0.130386	0.00767139	0.0811972	0	0.613936	0.023348
Bacteroidales_[G-2]	sp._oral_taxon_274	0	0	0	0	0.947969	0	0.00815501	0.93066	0	0	0.00922374	0	0.00657614	0.00829839	0.0816661	3.24793	0.0115887	0.321471	0	1.65029	0.910935
Corynebacterium	matruchotii	0	0.00413137	0	0	0.592161	0	0.003262	0.997096	0	0	0	0	0.0223902	0.0366973	2.04745	0.351897	1.87802	0	0.239607	0	1.61156
Prevotella	sp._oral_taxon_300	0	0.341416	0	1.11583	0.340636	0	0	0.226031	0.03185	0	0	0	0.456885	3.85377	0.409524	0.546755	0	0.0022116	0	0.0113254	0.380499
Neisseria	bacilliformis	0.000160544	0	0	0.0127978	4.74655	0	0	0	1.60042	0	0	0	0	0.0219446	0	0.534689	0.00195865	0	0	0	0
Actinomyces	sp._oral_taxon_169	0.944001	0	0	0	0.131112	0	0	0	3.7552	0.333764	0.0574098	0.190404	0	0.0153059	0	0.0133267	0.772362	0.137909	0.452707	0.0212984	0.268319
Treponema	lecithinolyticum	0	2.45123	0	0	0.00574914	0	0	0.161636	0.000172162	0.00159543	0	0	0	0.153612	0.776083	0	0.0107726	0.261916	0	2.74429	0.276892
Actinomyces	naeslundii	0	0.0338772	0	0.00328593	0.315085	0	0	0.0220835	0.0399416	0.0406835	0	0	0.150312	0.1372	0.889802	0	0	0.00252754	0.0133579	0	5.49552
Propionibacterium	acnes	4.28284	0.00115678	0.0804096	0.266506	0.168322	0.00975945	0.011417	0.0022269	0	0.00271223	0.101779	0.0987048	0.162838	0.00276613	0.0132984	0.00360181	0.637541	0.0507087	0.0131492	0.509134	0.00528977
Prevotella	nigrescens	0	0.196653	0	1.35536	0.0190041	0	0	2.08215	0.0215203	0	0	0	0.0386739	2.69476	0.0622299	0.43798	0.217247	0	0	0.00236649	0
Selenomonas	noxia	0	0	0	3.16556	1.71835	0	0	0.532787	0	0	0	0.000934115	0	0.0160435	0.309956	0.67534	0	0	0.0480049	0	0
Veillonellaceae_[G-1]	sp._oral_taxon_155	0	0.025284	0	0.438066	2.21629	0	0.0024465	0.14048	0.288544	0	0	0	1.75317	0.477803	0.483177	0.215749	0.104461	0	0.00647022	0.00693044	0.0062018
Treponema	denticola	0	1.44267	0.000992711	0	0.064039	0	0.00387363	0.244031	0	0	0	0	0.0112734	0.189941	0	2.62608	0.0093036	0.288139	0	0.338408	0.911664
Propionibacterium	sp._oral_taxon_194	0	0	0	0	5.51598	0	0	0	0	0	0	0	0	0	0.00119345	0	0	0	0	0	0
Prevotella	baroniae	0	0.720015	0	0	0.11658	0	0	0.371707	0	0.000319086	0	0	0.00422752	0	0	1.80613	0.0980959	2.62769	0	0.01927	0.00802586
Peptostreptococcus	stomatis	0	0.00528815	0	0	0	0	0	2.71552	0	0	0	0	0.00328807	0.885715	0.204421	1.27198	0.0316649	0.805811	0	0	0
Dialister	pneumosintes	0	1.68643	0.00570809	0.0996155	0.122009	0	0	1.70358	0	0	0	0	0	0.431332	0.0151739	0.756381	0.0238303	0.195094	0	0.637431	0.00729623
Mogibacterium	timidum	0.0502504	0.0313984	0.0022336	0.00657186	0.266696	0	0.013048	0.461154	0	0.103863	0.00206739	0	0.0173798	1.04357	0.0426232	0.389356	0.0318281	0.551951	0.00772252	2.3555	0.195721
Mitsuokella	sp._oral_taxon_131	0	0.245569	0	0.00726363	0.00239547	0	0	0	0	0.000159543	0	0.00747292	4.15674	0	0	0.0785195	0.358107	0	0.270288	0	0
Granulicatella	adiacens	0.0624517	0.0333815	0	0.0747117	0.0313009	2.2265	0.187565	0.242547	1.18912	0.297229	0	0	0.0465027	0.0116177	0.19027	0.668496	0	0.0127957	0	0	0.0102147
Capnocytophaga	granulosa	0	0.00462714	0	0.021618	4.42492	0	0	0.0289497	0	0	0	0	0	0.00387258	0.247044	0.130206	0	0	0	0	0
Shuttleworthia	satelles	0	0.0279281	0	0.0290545	0	0	0	0.108376	0.368599	1.56607	0	0	0.478179	2.17953	0.269038	0.0354779	0.00669206	0	0.00480049	0.00878983	0.0361164
Bacteroidetes_[G-5]	sp._oral_taxon_511	0	1.2209	0	0	0	0	0	0.395832	0	0	0	0	0	0.846804	0	2.0741	0.0135473	0.374234	0	0.0446253	0
Porphyromonas	gingivalis	0	0	0	0	0	0	0	0	0	0	0	0	0	0	0	4.82499	0.0577803	0.0191145	0	0	0
Atopobium	parvulum	0.111257	0.16228	0	0.191449	0.0399246	0	0	0.354449	2.02549	0.266756	0	0.00140117	0.723062	0.0429672	0.428107	0	0.00244832	0.00537102	0.011062	0.00304263	0
Actinomyces	dentalis	0	0.0114026	0	0.00916601	0.173432	0	0.123345	0.110232	0	0	0.0384853	0	1.24571	0.880367	0.662706	0.45743	0	0	0.00626151	0.0280598	0.505447
Dialister	sp._oral_taxon_119	0	0.000495765	0	0.26201	1.18815	0	0.000203875	0.00983549	0	1.9493	0	0	0.0488513	0.160804	0	0.122462	0	0.000157971	0	0.0378639	0
Veillonellaceae_[G-1]	sp._oral_taxon_150	0	0.0391654	0	1.63397	0.535308	0	0	0.206916	0	0	0.00222642	0	0	0.118575	0.504829	0.0578091	0.0062024	0.0830928	0	0.70082	0.00693142
Filifactor	alocis	0	0	0	0	0	0	0	0.661205	0	0	0	0	0	0.629018	0.00579676	1.64873	0.0261154	0.652263	0	0.284148	0
Lachnoanaerobaculum	saburreum	0	0.00908902	0	0.092179	0.161934	0	0	0.24533	0.581219	0	0	0	0	0.047393	0.338428	0.214488	0.00473341	0	0	0	2.00008
Treponema	sp._oral_taxon_237	0	0	0	0	0	0	0	3.1327	0	0	0	0	0	0	0	0.634819	0	0.00189565	0	0.0116634	0
Prevotella	oulorum	0	0.00545341	0	0.327728	0	0	0	0.0744157	0.123957	0	0	0.000155686	0	0.188281	0.134178	0.538651	2.03635	0.000157971	0.00667894	0	0
Prevotella	sp._oral_taxon_376	0	0	0	0	0.215273	0	0	0.457257	0	0	0.00111321	0	0.00203547	0.966854	0	0.250146	0.0468444	1.2227	0	0	0.00291849
Peptostreptococcaceae_[XI][G-6]	[Eubacterium]_nodatum	0	2.14071	0	0	0	0	0.00265038	0.00334035	0	0	0.00174933	0	0.000782873	0.798121	0.00119345	0.0381792	0	0	0	0	0.0299146
Actinomyces	gerencseriae	0.021834	0.0746952	0	0.475422	0.0847998	0.0471146	0	0.202648	0	0.340944	0.382626	0	0.795556	0.0042414	0.176972	0.0671738	0	0.00205362	0.0150276	0	0
Megasphaera	micronuciformis	0	0.0370171	0.0384676	0.126076	0.0359321	0	0	0.615553	0.0211759	0.0540851	0	0	0.888248	0.0201005	0.209877	0.554139	0.0662678	0	0.078895	0	0
Veillonellaceae_[G-1]	sp._oral_taxon_132	0	0.0145424	0	0	0.523491	0	0	0.163121	0	0	0	0	0.1024	0.124845	0.215162	0.0767186	0	0.0627145	0	1.3129	0.0164165
Treponema	amylovorum	0	0	0	0	0.0154907	0	0	2.83039	0	0	0	0	0	0	0	0	0	0	0	0	0
Actinomyces	sp._oral_taxon_414	0	0	0	0	0	0	0	0	0	0	0	0	0	0	0.755965	1.62946	0	0	0	0	0.316474
Prevotella	veroralis	0	0.00462714	0	0	0	0	0	0.976497	1.25196	0	0	0	0	0.18238	0	0.0707756	0	0	0	0	0.219799
Catonella	morbi	0	0.00991529	0	0	0	0	0	0.738218	0	0	0	0	0	0.707207	0.222664	0.199901	0	0.0011058	0	0.108521	0.690224
Treponema	maltophilum	0	0.0345383	0	0	0.091028	0	0.000611626	0.304529	0	0	0.00540702	0	0.0341333	0.129455	0.0629118	0.733509	0.0151796	0.261916	0	0.63777	0.186966
Capnocytophaga	sp._oral_taxon_336	0	0	0	0	0	0	0	0.154955	0	0	0	0	0	0.00350376	0.336723	0.0484444	0.00587596	0.0126377	2.28023	0.0246791	0.000182406
Alloprevotella	sp._oral_taxon_473	0	0	0	0	0	0	0	1.78653	0	0	0	0	0	0	0	0.0480842	0.0217084	0.601712	0	0	0.00784345
Ottowia	sp._oral_taxon_894	0	0	0	0	2.10722	0	0	0	0	0	0	0	0	0	0	0.00918462	0.00114255	0	0	0	0
Alloprevotella	rava	0	0.337285	0	0.00363182	0	0	0	0.394533	0	0	0	0	0	0.972755	0.0168788	0.499031	0	0	0	0.0131847	0.12659
Prevotella	sp._oral_taxon_472	0	0	0	0	0	0	0	0.163677	0	0	0	0	0	0	0.11747	1.81171	0.00391731	0	0	0	0.127502
Solobacterium	moorei	0	0.0120636	0	0.11518	0	0	0	0.357975	0.287683	0.269468	0	0	0	0.350192	0.370651	0.263112	0.0419478	0.00853044	0	0.00118325	0.0153221
Lautropia	mirabilis	0	0	0	0	0.0887922	0	0	0	0.00516486	0	0	0	0	0	0.00392133	0	0.00130577	0.0265392	2.27063	0	0
Prevotella	dentalis	0	0.154844	0	0	0.0277875	0	0	0.0584562	0	0	0	0	0.00516696	1.52377	0.0416002	0.232857	0	0	0	0.0233268	0.000912029
Gemella	morbillorum	0	0	0	0	0.0089431	0	0	0.5339	0	0	0	0	0	0	0.106047	1.27504	0.0377041	0	0	0.0681212	0
Actinomyces	johnsonii	0	0.00198306	0	0	0.00351336	0	0	0.582892	0.00241027	0	0	0	0	0.00682312	0.115594	0	0	0.0161131	0	0	1.3073
Actinomyces	massiliensis	0	0	0	0	0.843526	0	0	0.33218	0.595509	0	0	0	0	0	0.00460331	0.029715	0.000163221	0.00900436	0	0	0.0173286
Cryptobacterium	curtum	0	0.0199958	0	0	0.00271487	0	0	0	0	0.916256	0	0	0.59013	0.0385414	0.059843	0	0.0378673	0	0.0396562	0.00152132	0.0209767
Slackia	exigua	0	0.652261	0	0.0501537	0.0404037	0	0	0.25331	0.117587	0.226073	0	0	0.00814188	0.0765296	0.0339281	0.111116	0.0336235	0.148967	0.00166973	0.0429349	0.000182406
Desulfobulbus	sp._oral_taxon_041	0	0.134187	0	0	0	0	0	0.407894	0	0	0.00365769	0	0	0.72657	0.00323936	0.242582	0.0166485	0.32779	0	0	0.0191526
Staphylococcus	epidermidis	1.2256	0	0.0263068	0.0657186	0.0477498	0	0.00346588	0	0	0	0.010337	0.0945013	0.0183192	0	0.00409183	0	0.0670839	0.0169029	0	0.091617	0
Prevotella	maculosa	0	0	0	0.0280169	0.28027	0	0	0.0818387	0	0	0	0	0	0.260385	0.305182	0.541713	0.246301	0	0.000208717	0.00574719	0
Prevotella	salivae	0	0	0	0.163432	0.00335366	0	0	0.0746012	0.170957	0	0	0.0597834	0	0	0.0843939	0.246724	0.868499	0	0.00626151	0	0.0131332
Eikenella	corrodens	0	0	0	0.223443	0.909002	0	0	0.122109	0.07644	0	0	0	0	0.0248952	0.048079	0.0581693	0.00277476	0.0830928	0.0872436	0.00304263	0
Prevotella	marshii	0	0	0	0.0134896	0.0443961	0	0	0.248671	0.000344324	0	0	0	0	0	0.0144919	0.135068	0.00554952	0.122112	0	0.0228197	1.13529
Tannerella	sp._oral_taxon_808	0	0	0	0.00570714	0.0126162	0	0	0.00630956	0	0	0	0	0	0.85289	0.521197	0.0938272	0	0	0	0	0.228555
Prevotella	buccae	0	0.00578392	0.0129052	0.182629	0.0126162	0	0	0.388595	0.000172162	0	0	0	0.055584	0.515607	0.354455	0.0376389	0.0331339	0.00758261	0.00459177	0.0348212	0.00820826
Actinomyces	graevenitzii	0	0	0	0	0	0	0	0	1.59009	0	0	0	0	0	0	0.000900453	0	0	0	0	0
Bacteroidaceae_[G-1]	sp._oral_taxon_272	0	0.523527	0.303273	0	0.00590883	0	0.0438332	0.00538168	0	0	0.00302157	0	0	0	0.0199477	0.657331	0.00424375	0	0.0169061	0	0.061106
Selenomonas	dianae	0	0.0173518	0	0	0	0	0	0.52592	0	0	0	0	0	0.405146	0.00920661	0.652288	0.00408053	0.00189565	0	0	0
Capnocytophaga	sp._oral_taxon_326	0	0	0	0	1.07493	0	0	0.123408	0	0	0	0	0	0.0472086	0.048079	0.0981494	0	0	0	0	0
Selenomonas	flueggei	0	0.00214831	0	0.0039777	0.0130953	0	0	0	0.913492	0	0	0	0	0.00129086	0.0680266	0.0309756	0.025136	0	0.471283	0	0
Prevotella	sp._oral_taxon_443	0	0	0	0	0	0	0	1.51578	0	0	0	0	0	0	0	0	0	0	0	0	0
Lactobacillus	plantarum	0	1.23875	0	0	0	0.04173	0	0	0	0	0	0	0	0	0	0	0	0	0	0	0
Streptococcus	sp._oral_taxon_058	0	0	0	0	0	0	0	0.169059	0	0	0	0	0	0	0	1.18121	0	0	0	0	0
Peptostreptococcaceae_[XI][G-1]	[Eubacterium]_infirmum	0	0.0118983	0	0.039777	0.00191638	0	0.00142713	0.126748	0	0	0	0	0.0175364	0.447191	0.267844	0.0630317	0.00897716	0.177876	0	0.0740374	0.00346571
Actinomyces	lingnae_[NVP]	0	0	0	0	0	0	0.659944	0.00760858	0.311613	0.0987572	0	0	0.0164403	0	0.00255739	0.118139	0.00408053	0	0	0	0.080441
Prevotella	micans	0	0	0	0	0.274362	0	0	0.00259805	0	0	0	0	0	0.136094	0.122925	0.53703	0.00195865	0.0445479	0	0.0559506	0
Actinomyces	sp._oral_taxon_178	0	0	0	0	0.346705	0	0	0.21935	0	0	0	0	0.0325675	0	0.20067	0.104453	0	0	0	0	0.250808
Porphyromonas	sp._oral_taxon_279	0	0	0	0	0.802324	0	0	0.00760858	0	0	0	0	0	0	0	0.186934	0	0	0	0	0
Peptostreptococcaceae_[XI][G-4]	sp._oral_taxon_103	0	0	0	0	0	0	0	0	0	0	0	0	0	0.280301	0.0329051	0	0.0158324	0	0	0.666844	0
Prevotella	sp._oral_taxon_314	0	0	0	0	0	0	0	1.02809	0	0	0	0	0	0	0	0.00414208	0	0	0	0	0
Actinomyces	sp._oral_taxon_897	0	0	0	0	0	0	0.0424061	0.056786	0	0	0	0	0	0	0.00511478	0.448246	0.00897716	0	0	0.019101	0.425188
Erysipelotrichaceae_[G-1]	sp._oral_taxon_905	0	0.00280933	0	0.0323405	0.00223578	0.132762	0	0.0170729	0	0	0	0	0	0.242866	0	0.011886	0.0143635	0.447216	0	0.0184248	0
Mycoplasma	faucium	0	0	0	0	0	0	0	1.00285	0	0	0	0	0	0.00165968	0	0	0	0	0	0.00202842	0
Peptostreptococcaceae_[XI][G-5]	[Eubacterium]_saphenum	0	0	0	0	0	0	0	0.139924	0	0	0	0	0	0	0	0	0.00505985	0.175348	0.00208717	0.588749	0
Peptostreptococcaceae_[XI][G-6]	[Eubacterium]_minutum	0	0.0781655	0	0	0	0	0	0.385996	0	0	0	0	0	0	0	0.107154	0.00391731	0.102839	0.00187845	0	0.279081
Capnocytophaga	leadbetteri	0	0	0	0	0.464083	0	0	0.0189287	0	0	0	0	0	0	0.288474	0.0972489	0	0	0	0	0
Capnocytophaga	gingivalis	0	0.00214831	0	0.409358	0.162733	0	0	0.0037115	0	0	0	0	0	0.00350376	0.0180722	0	0.00473341	0.123691	0.170522	0	0
Catonella	sp._oral_taxon_451	0	0	0	0	0	0.000168266	0	0	0	0	0	0	0	0	0	0.0108054	0.0274211	0.667902	0	0	0.122394
Actinomyces	sp._oral_taxon_896	0	0	0	0	0.104283	0	0	0.101324	0	0	0	0	0	0	0.645656	0	0	0	0	0	0.0127684
Neisseria	oralis	0	0	0	0	0	0	0	0	0	0	0	0	0	0	0	0	0	0	1.04838	0	0
Actinobaculum	sp._oral_taxon_183	0	0	0	0	0.644382	0	0	0.140666	0	0	0.00047709	0	0.00297492	0.000184409	0	0.00144072	0	0.0093203	0	0	0
Capnocytophaga	sputigena	0	0	0	0	0.553833	0	0	0	0	0	0	0	0	0	0.00699021	0.00468236	0	0	0.270288	0	0
Alloprevotella	sp._oral_taxon_912	0	0	0	0.435645	0	0	0	0	0	0	0	0.000155686	0	0	0	0.413848	0	0	0	0	0
Streptococcus	sanguinis	0	0	0	0.0371829	0	0	0	0.475815	0.147199	0	0	0	0	0	0.0772332	0.100671	0.00489663	0.00505508	0	0	0.0180582
Treponema	sp._oral_taxon_268	0	0.0520553	0	0	0.242103	0	0	0.0244959	0	0	0	0	0	0.172975	0.208342	0.0749177	0	0.00189565	0	0.0339761	0.00747864
Prevotella	melaninogenica	0	0	0	0.095119	0.0255517	0	0	0.139924	0.100887	0	0	0	0	0.00626989	0.187542	0.00432217	0.258542	0	0	0	0
Prevotella	sp._oral_taxon_301	0	0	0	0	0.0602062	0	0	0.0376718	0.000172162	0	0.00254448	0	0.00626299	0.413813	0	0.0967087	0	0	0	0	0.236033
Johnsonella	sp._oral_taxon_166	0	0.737698	0	0	0	0	0	0.00983549	0	0	0	0	0	0	0	0	0	0	0	0	0
Prevotella	saccharolytica	0	0	0	0	0.161774	0	0	0.244031	0	0	0	0	0	0	0.0866103	0.293188	0.00342764	0	0	0	0
TM7_[G-3]	sp._oral_taxon_351	0	0	0	0	0	0	0	0.000556726	0	0	0	0	0	0.605229	0.127188	0.0225113	0	0	0	0	0.0488848
Mycoplasma	salivarium	0	0	0.0615481	0.466775	0.0919862	0.0117786	0.00387363	0	0	0	0.0291025	0	0	0.00442581	0	0.0252127	0.00228509	0.0685595	0	0	0
Prevotella	multisaccharivorax	0	0.00826274	0	0	0	0	0	0	0	0	0	0	0.676716	0	0	0.00180091	0	0	0	0	0
Prevotella	pallens	0	0	0.0067008	0	0	0	0	0.0551158	0	0	0	0	0	0	0.104001	0.611228	0	0	0	0	0
Bacteroidetes_[G-3]	sp._oral_taxon_280	0	0	0	0	0	0	0	0.0115057	0	0	0	0	0	0	0	0.0801403	0.0186072	0.38071	0	0.212646	0
Selenomonas	sp._oral_taxon_136	0	0.015534	0	0.00224827	0	0	0	0	0.372214	0	0	0	0	0.0022129	0.12787	0	0.157019	0	0.0402824	0	0
Selenomonas	sp._oral_taxon_149	0	0.0051229	0	0.00501537	0.00527004	0	0	0	0.271155	0	0	0	0	0	0.0291543	0.0142272	0.168934	0	0.237937	0	0
Erysipelotrichaceae_[G-1]	sp._oral_taxon_904	0	0	0	0	0	0	0	0	0	0	0	0	0	0	0	0	0.0230142	0.596657	0	0.0246791	0
Eggerthia	catenaformis	0	0	0	0	0.00734612	0	0	0.0369295	0	0	0	0	0	0.669403	0	0.0230516	0	0	0	0.00354974	0.00601939
Peptostreptococcaceae_[XI][G-2]	sp._oral_taxon_091	0	0.262259	0	0	0	0	0	0.202091	0	0	0	0	0	0.167074	0.0167083	0.0221511	0	0.00205362	0	0.00726851	0.000364812
Selenomonas	sp._oral_taxon_126	0	0	0	0.174154	0	0	0	0	0	0	0	0	0	0.47098	0	0	0	0	0	0	0
Streptococcus	vestibularis	0	0.0018178	0	0.113278	0	0	0.0187565	0	0.0475167	0	0	0	0	0.00461022	0.374573	0.0189095	0	0.0139015	0	0	0
Selenomonas	artemidis	0	0	0	0.0176403	0.293366	0	0	0	0	0	0	0	0	0.0619613	0	0.146594	0.0386834	0	0	0	0
Bergeyella	sp._oral_taxon_322	0.0932762	0.000495765	0	0.018505	0	0	0	0.00705186	0	0	0	0	0	0	0.0373379	0.0262932	0	0	0.448533	0	0
Johnsonella	ignava	0	0	0	0	0	0	0	0.0241248	0	0	0	0	0	0	0.478744	0	0	0.0260652	0	0.0201152	0
Rothia	mucilaginosa	0.021834	0	0	0.0171214	0	0	0.435681	0.0137326	0.0122235	0	0	0	0	0	0.00494429	0.0448426	0.0241567	0	0	0	0.0138628
Peptostreptococcaceae_[XI][G-3]	sp._oral_taxon_495	0	0	0	0	0.0143728	0	0	0	0	0	0	0	0	0.298189	0	0.027734	0.00342764	0.0856204	0	0.0902648	0
Gemella	sanguinis	0	0	0	0	0	0	0	0.00482496	0.0139451	0	0	0	0	0.00110645	0.0202886	0	0	0	0	0	0.478633
Peptostreptococcaceae_[XI][G-7]	sp._oral_taxon_081	0	0.311836	0	0	0	0	0	0.162749	0	0.000159543	0	0	0	0	0.00545577	0	0	0.00189565	0	0	0
Bacteroidetes_[G-3]	sp._oral_taxon_365	0	0	0	0	0	0	0	0	0	0	0	0	0	0.00479462	0	0.127504	0.0104461	0.273132	0	0.0184248	0
Actinobaculum	sp._oral_taxon_848	0	0.00479239	0	0.00363182	0	0	0	0.0293209	0.110872	0	0	0	0.128391	0	0.00289838	0.00414208	0	0	0	0	0.161976
Stomatobaculum	longum	0	0	0	0	0	0	0	0	0.175433	0	0	0	0	0.00829839	0.177994	0.0295349	0	0	0	0	0.0558162
Streptococcus	sp._oral_taxon_064	0	0.410989	0	0	0	0	0	0	0	0.000159543	0	0	0	0	0	0	0	0	0	0	0
Prevotella	sp._oral_taxon_315	0	0.279611	0	0	0	0	0	0	0	0	0	0	0	0.0355909	0.0376789	0.00486245	0	0	0	0.0302573	0
Gemella	haemolysans	0	0	0	0	0	0	0	0.0267228	0	0	0	0	0	0	0	0.229255	0.00652884	0	0	0	0.146107
Jonquetella	anthropi	0	0	0.0151388	0	0	0	0	0	0	0	0	0	0.00219205	0	0	0.260231	0	0	0	0.124579	0
Veillonellaceae_[G-1]	sp._oral_taxon_135	0	0.0475934	0	0	0	0	0	0.0441669	0	0	0	0	0	0.18699	0	0.0037819	0.00212187	0.0172189	0	0.0897577	0
TM7_[G-6]	sp._oral_taxon_870	0	0	0	0	0	0	0	0	0	0	0	0	0	0	0.00562626	0.383233	0	0	0	0	0
Veillonellaceae_[G-1]	sp._oral_taxon_129	0	0	0	0	0	0	0	0	0	0	0	0	0.195875	0.0123554	0.0949645	0	0	0	0	0.0375258	0.00784345
Alloprevotella	sp._oral_taxon_308	0	0	0	0.00899307	0	0	0	0.00649513	0.00206594	0	0	0	0	0	0	0.33785	0	0	0	0	0.00547218
Oribacterium	sp._oral_taxon_102	0	0.0732079	0	0	0	0	0	0	0	0	0	0	0	0	0.012446	0.0135068	0.00652884	0.217052	0	0	0
Atopobium	sp._oral_taxon_416	0.0764191	0.035695	0.291113	0	0	0	0	0	0	0	0	0	0	0	0	0	0	0	0.0121056	0	0
Streptococcus	sobrinus	0	0	0	0.173462	0	0	0	0	0	0	0	0	0	0	0	0	0	0	0	0	0.163983
Scardovia	wiggsiae	0.0105959	0.000826274	0.132527	0.00328593	0	0.0106008	0.014679	0	0	0.00973213	0	0.166117	0	0	0	0	0	0	0.0025046	0	0
Lachnospiraceae_[G-3]	sp._oral_taxon_100	0	0	0	0	0.131112	0	0	0.0578995	0	0	0	0	0	0	0.0871218	0.0273738	0	0	0	0	0.0114916
Streptococcus	dentisani	0	0	0	0	0	0	0	0.0243104	0	0	0	0	0	0	0.282336	0	0.00261154	0	0	0	0
Capnocytophaga	sp._oral_taxon_864	0	0	0	0	0.0335366	0	0	0	0	0	0	0	0	0	0.267674	0	0	0	0	0	0
Pseudomonas	aeruginosa	0.217056	0	0.00272996	0	0.00431185	0	0	0.000185575	0	0.000159543	0.0063612	0.00202392	0.00438409	0	0	0	0.0207291	0.0011058	0.00166973	0.0204533	0
Lachnospiraceae_[G-7]	sp._oral_taxon_086	0	0.00727121	0	0	0	0	0.00265038	0.0192998	0.0125678	0.143748	0	0	0	0.00626989	0.00869513	0.00612308	0.00816105	0.0167449	0	0.00794465	0.0423182
Peptostreptococcaceae_[XI][G-7]	[Eubacterium]_yurii_subsps._yurii_&_margaretiae	0	0	0	0	0.0330575	0	0	0.0218979	0	0	0	0	0	0.00129086	0.11065	0.0922064	0.00130577	0.0213261	0	0	0
Corynebacterium	durum	0	0	0	0.0100307	0.0121371	0	0	0.00593841	0	0	0	0	0	0	0.120538	0.0282742	0.00228509	0.0827769	0	0	0
Treponema	parvum	0	0.0791571	0	0	0.013255	0	0	0.0463938	0	0	0	0	0	0	0	0.0446625	0.00163221	0.0151652	0	0.0414136	0.011674
Lactococcus	lactis	0	0	0	0	0.0503049	0.0349994	0	0	0.00327108	0.0319086	0	0.0356521	0.0151877	0	0.00204591	0	0.00261154	0.0342797	0	0.00354974	0.00583699
Mitsuokella	sp._oral_taxon_521	0	0	0	0	0	0	0	0	0	0	0	0	0	0	0.230165	0	0	0	0	0	0
Lachnospiraceae_[G-8]	sp._oral_taxon_500	0	0	0	0	0	0	0	0	0	0	0	0	0	0	0	0.176129	0	0.0428102	0	0	0
Capnocytophaga	sp._oral_taxon_338	0	0	0	0	0	0	0	0.0200421	0	0	0	0	0	0.157301	0	0	0	0.0309623	0	0	0
Actinomyces	sp._oral_taxon_170	0	0	0	0	0	0	0	0.214154	0	0	0	0	0	0	0	0	0	0	0	0	0
Kingella	oralis	0	0	0	0.129881	0	0	0	0.00760858	0	0	0	0	0	0.0344844	0.0131279	0.0162082	0	0	0	0	0
Prevotella	sp._oral_taxon_475	0	0	0	0	0	0	0	0.0246815	0	0	0	0	0	0	0	0.161541	0	0	0	0	0.00583699
Treponema	sp._oral_taxon_270	0	0.00396612	0	0	0.0459931	0	0	0.100025	0	0	0	0	0	0	0	0	0	0	0	0	0.0381228
Escherichia	coli	0.106923	0	0.000992711	0.00311299	0.00111789	0	0	0	0.000172162	0	0.00190836	0.00140117	0.00532354	0	0	0	0.0238303	0	0	0.0255243	0
Dialister	micraerophilus	0	0	0	0	0	0	0	0	0	0	0	0	0	0	0.00153444	0.186394	0	0	0	0	0
Actinomyces	georgiae	0	0	0	0	0	0	0	0.0671782	0	0	0	0	0	0.012171	0	0.0163882	0	0.0127957	0	0.072009	0
Ruminococcaceae_[G-1]	sp._oral_taxon_075	0	0	0	0	0	0	0	0	0	0	0	0	0	0	0.118833	0.0327765	0	0	0	0	0
Atopobium	sp._oral_taxon_199	0	0	0.133023	0	0	0	0	0	0	0	0.00302157	0	0.00516696	0	0	0	0.00571274	0	0	0	0.0406765
TM7_[G-1]	sp._oral_taxon_352	0	0	0	0	0.00574914	0	0	0	0	0	0	0	0	0	0	0.13849	0	0	0	0	0
Selenomonas	sp._oral_taxon_892	0	0	0	0	0	0	0	0.141223	0	0	0	0	0	0	0.00392133	0	0	0	0	0	0
Lachnoanaerobaculum	orale	0	0	0	0	0	0	0	0.0588274	0	0	0	0	0	0	0	0	0	0	0.0962185	0	0
Leptotrichia	sp._oral_taxon_219	0	0	0	0	0.118815	0	0	0	0	0	0	0	0	0	0	0	0	0	0	0	0.00565458
Capnocytophaga	sp._oral_taxon_412	0	0	0	0	0	0	0	0	0	0	0	0	0	0.0923887	0.0288133	0	0	0	0	0.0158893	0
Olsenella	sp._oral_taxon_809	0	0.0145424	0	0.015219	0	0	0	0	0	0.0485011	0	0	0.0394568	0	0	0	0	0	0	0	0
Parvimonas	sp._oral_taxon_110	0	0	0	0	0.00223578	0	0	0	0	0	0.00238545	0	0.00407094	0	0.0344395	0	0.00179543	0.071087	0	0	0
Cardiobacterium	hominis	0	0	0	0	0.102526	0	0	0	0	0	0	0	0	0	0	0	0	0	0	0	0
Prevotella	sp._oral_taxon_313	0	0	0	0	0	0	0	0	0	0	0	0	0	0	0.0547282	0.0549276	0	0	0	0	0
Bacteroidetes_[G-3]	sp._oral_taxon_899	0	0	0	0	0	0	0	0	0	0	0	0	0	0	0	0	0	0	0	0.104126	0
Actinomyces	cardiffensis	0	0.000165255	0	0	0	0	0	0.0610543	0	0	0	0	0	0	0.012787	0	0	0.0260652	0	0	0.0062018
Veillonella	sp._oral_taxon_780	0	0	0	0	0	0	0	0.108747	0	0	0	0	0	0	0.0023869	0	0	0	0	0	0
Prevotella	enoeca	0	0	0	0	0.0111789	0	0	0.00964991	0	0	0	0	0.00767216	0.0527409	0	0.0219711	0	0	0	0.00135228	0
Finegoldia	magna	0	0	0	0	0.00111789	0.0972579	0	0	0	0	0	0	0	0	0	0	0	0	0	0	0
Catonella	sp._oral_taxon_164	0	0	0	0	0	0	0	0.104108	0	0	0	0	0	0	0.00119345	0	0	0.00252754	0	0	0
Stomatobaculum	sp._oral_taxon_097	0	0	0	0	0.00239547	0	0	0.0762714	0	0	0	0	0	0	0.00392133	0.00396199	0	0	0	0	0.017511
Peptostreptococcaceae_[XI][G-7]	[Eubacterium]_yurii_subsp._schtitka	0	0	0	0	0	0	0	0.0952001	0	0	0	0	0	0.00295054	0	0	0	0	0	0	0
Neisseria	meningitidis	0.0568327	0	0	0.00311299	0	0	0	0	0	0	0	0	0	0	0	0.0232317	0.00375408	0	0	0	0
Staphylococcus	aureus	0.0227973	0.0261103	0	0.00605303	0	0	0	0	0	0	0.00238545	0.000622744	0.00641956	0	0	0	0.0195865	0	0	0	0
Bacteroidetes_[G-7]	sp._oral_taxon_911	0	0	0.00868622	0	0	0	0	0	0	0	0	0	0	0	0	0	0	0	0	0.0796155	0
Capnocytophaga	sp._oral_taxon_335	0	0	0	0	0	0	0	0	0	0	0	0	0	0.0914667	0	0	0	0	0	0	0
Lachnospiraceae_[G-7]	sp._oral_taxon_163	0	0.00148729	0	0.0143543	0	0	0	0.00612398	0	0	0	0	0	0.0475774	0	0.0135068	0	0	0.00626151	0	0.000912029
Treponema	pectinovorum	0	0	0	0	0	0	0	0.0905607	0	0	0	0	0	0	0	0	0	0	0	0	0.000182406
Lachnoanaerobaculum	sp._oral_taxon_083	0	0	0	0	0	0	0	0.0183719	0	0	0	0	0	0.069522	0	0	0	0	0	0	0
Prevotella	sp._oral_taxon_306	0	0	0.064278	0	0	0	0	0	0	0	0	0	0	0	0.0223346	0.0131466	0	0	0	0	0
Delftia	acidovorans	0.0629334	0	0	0.00155649	0	0	0	0	0	0	0	0	0.000313149	0	0	0.000180091	0	0.00189565	0	0.0062543	0.000182406
Leptotrichia	shahii	0	0	0	0	0	0	0	0	0	0	0	0	0	0	0	0.0203502	0	0	0.0321424	0	0.0331979
Veillonellaceae_[G-1]	sp._oral_taxon_145	0	0	0	0	0	0	0	0	0	0	0	0	0	0	0	0	0	0	0	0.0730232	0
Achromobacter	xylosoxidans	0.0605252	0	0	0	0	0	0	0	0	0	0	0	0	0	0	0	0	0	0	0.00490202	0
Neisseria	elongata	0	0	0	0	0.0356127	0	0	0.00556726	0	0	0	0	0	0	0.0259149	0	0	0	0	0	0
Prevotella	sp._oral_taxon_820	0	0	0	0	0	0	0	0	0	0	0	0	0	0	0.0523413	0.0151276	0	0	0	0	0
Leptotrichia	wadei	0	0	0	0	0	0	0	0	0	0	0	0	0	0	0.00699021	0.00432217	0	0	0	0	0.0572754
Capnocytophaga	sp._oral_taxon_332	0	0	0	0	0	0	0	0	0	0	0	0	0	0	0.0635938	0	0	0	0	0	0
Peptoniphilus	lacrimalis	0	0	0	0	0	0	0	0.0660648	0	0	0	0	0	0	0	0	0	0	0	0	0
Staphylococcus	caprae	0	0	0	0.00224827	0.0453543	0	0	0	0	0	0.00095418	0	0	0	0	0	0.00457019	0	0	0.00169035	0
Neisseria	flavescens	0	0	0	0	0	0	0	0.00204133	0	0	0	0	0	0	0.0523413	0	0	0	0	0.00219746	0
Granulicatella	elegans	0	0	0	0	0	0	0	0.0460227	0	0	0	0	0	0	0.00443281	0.00990498	0	0	0	0	0
Bulleidia	extructa	0	0	0	0	0.00111789	0	0	0	0	0	0	0	0	0.0258172	0.00221641	0.00936471	0	0	0	0.0162274	0.000547218
Streptococcus	sp._oral_taxon_056	0	0	0	0.0463489	0	0	0	0	0	0	0	0	0	0	0	0.00522263	0	0	0	0	0
Corynebacterium	mucifaciens	0.0472	0	0	0	0	0	0	0	0	0	0	0	0	0	0	0	0	0	0	0	0
Prevotella	sp._oral_taxon_526	0	0.0449493	0	0	0	0	0	0.00259805	0	0	0	0	0	0	0	0	0	0	0	0	0
Stenotrophomonas	maltophilia	0.0358014	0	0	0	0	0	0	0	0	0	0	0	0	0	0	0	0.00326442	0	0	0	0
Staphylococcus	warneri	0.0138068	0	0	0.00363182	0.00223578	0	0	0	0	0	0.00190836	0	0	0	0	0	0.0130577	0	0	0.00236649	0
Prevotella	buccalis	0	0	0	0	0	0	0	0	0	0.0357376	0	0	0	0	0	0	0	0	0	0	0
Schlegelella	aquatica	0.0325905	0	0	0.00207532	0	0	0	0	0	0	0	0	0	0	0	0	0	0	0	0	0
Streptococcus	sp._oral_taxon_066	0	0	0	0.027498	0	0	0	0.00612398	0	0	0	0	0	0	0	0	0.0031012	0	0	0	0
Enterococcus	casseliflavus	0	0	0	0	0	0.0351677	0	0	0	0	0	0	0	0	0	0	0	0	0	0	0
Neisseria	flava	0	0	0	0.033724	0	0	0	0	0	0	0	0	0	0	0	0	0	0	0	0	0
Bergeyella	sp._oral_taxon_900	0	0	0	0	0.0103804	0	0	0	0	0	0	0	0	0	0.00733119	0.0151276	0	0	0	0	0
Capnocytophaga	sp._oral_taxon_863	0	0	0	0	0	0	0	0	0	0	0	0	0	0	0	0.0333168	0	0	0	0	0
Lachnospiraceae_[G-2]	sp._oral_taxon_096	0	0	0	0	0	0	0	0	0.00258243	0	0	0	0	0	0.0281313	0	0	0	0	0	0
Alloprevotella	sp._oral_taxon_914	0	0	0	0	0	0	0	0	0	0	0	0	0	0	0	0.0320561	0	0	0	0	0
Selenomonas	sp._oral_taxon_481	0	0	0	0	0	0	0	0	0	0	0	0	0	0.0226823	0.00920661	0	0	0	0	0	0
Stomatobaculum	sp._oral_taxon_910	0	0.00413137	0	0	0	0	0	0	0	0	0	0	0	0.0263704	0	0	0	0	0	0	0
Leptotrichia	sp._oral_taxon_392	0	0	0	0	0.00558944	0	0	0	0	0	0	0	0	0	0.00596725	0.0160281	0	0	0	0	0
Lactobacillus	johnsonii	0	0	0	0	0	0	0	0	0	0	0	0	0	0	0	0	0.0252993	0	0	0	0
Porphyromonas	catoniae	0	0	0	0	0	0	0	0.0235681	0	0	0	0	0	0	0	0.00468236	0	0	0	0	0
Streptococcus	australis	0	0	0	0	0	0	0	0.0037115	0	0	0	0	0	0	0.0226755	0	0	0	0	0	0
Prevotella	sp._oral_taxon_515	0	0	0.0302777	0	0	0	0	0	0	0	0	0	0	0	0	0	0	0	0.00333947	0	0
Bergeyella	sp._oral_taxon_907	0	0	0	0	0	0	0	0	0	0	0	0	0	0	0.023187	0	0	0	0	0	0
Ruminococcaceae_[G-2]	sp._oral_taxon_085	0	0	0	0	0	0	0	0.0014846	0	0	0	0	0	0	0.0109115	0.00918462	0	0	0	0	0.00218887
SR1_[G-1]	sp._oral_taxon_874	0	0	0	0	0.00207608	0	0	0	0	0	0	0	0	0	0	0.0210706	0	0	0	0	0
Leptotrichia	sp._oral_taxon_498	0	0	0	0	0	0	0	0	0	0	0	0	0	0	0.0218231	0	0	0	0	0	0
Selenomonas	sp._oral_taxon_919	0	0	0	0	0	0	0	0.0231969	0	0	0	0	0	0	0	0	0	0	0	0	0
Treponema	sp._oral_taxon_262	0	0	0	0	0	0	0	0	0	0	0	0	0	0	0	0.0225113	0	0	0	0	0
Propionibacterium	sp._oral_taxon_192	0	0	0	0	0	0	0	0.0220835	0	0	0	0	0	0	0	0	0	0	0	0	0
Lachnoanaerobaculum	sp._oral_taxon_496	0	0	0	0	0	0	0	0.02097	0	0	0	0	0	0	0	0	0	0	0	0	0
Aggregatibacter	aphrophilus	0	0	0	0	0	0	0	0	0	0	0	0	0	0	0.0189247	0	0	0	0	0	0
Peptoniphilus	sp._oral_taxon_386	0	0	0	0	0	0	0	0	0	0	0	0	0	0	0	0	0	0	0	0.0184248	0
Prevotella	nanceiensis	0	0	0	0	0	0	0	0	0	0	0	0	0	0	0	0.0189095	0	0	0	0	0
Bacteroidetes_[G-5]	sp._oral_taxon_505	0	0	0	0	0	0	0	0.0180008	0	0	0	0	0	0	0	0	0	0	0	0	0
Lactobacillus	oris	0	0	0	0	0	0	0.0187565	0	0	0	0	0	0	0	0	0	0	0	0	0	0
Oribacterium	sinus	0	0	0	0	0	0	0	0	0	0	0	0	0	0	0	0	0	0	0	0	0.0158693
Peptococcus	sp._oral_taxon_167	0	0	0	0	0	0	0	0.00593841	0	0	0	0	0	0	0	0	0	0	0	0.00202842	0.00656661
Streptococcus	peroris	0	0	0	0	0	0	0.00774726	0	0	0	0	0	0	0	0	0.00720362	0	0	0	0	0
Actinomyces	sp._oral_taxon_172	0	0	0	0	0	0	0	0	0	0	0	0	0	0	0.0122755	0	0	0	0	0	0
Stomatobaculum	sp._oral_taxon_373	0	0	0	0	0	0	0	0	0	0	0	0	0	0	0	0.00990498	0	0	0	0	0.00273609
Selenomonas	sp._oral_taxon_133	0	0.00247882	0	0	0	0	0	0	0	0	0	0	0	0	0	0	0	0	0.00688766	0	0.00273609
Desulfovibrio	fairfieldensis	0	0	0	0	0	0	0	0	0	0	0	0	0	0	0	0	0	0.00631885	0	0.00371877	0
Parascardovia	denticolens	0	0	0.00397084	0	0	0.00673065	0	0	0	0	0	0	0	0	0	0	0.000489663	0	0	0	0
Neisseria	pharyngis	0	0	0	0	0.0087834	0	0	0	0	0	0	0	0	0	0	0	0	0	0	0	0
SR1_[G-1]	sp._oral_taxon_345	0	0	0	0	0	0	0	0	0	0	0	0	0	0.00239731	0	0.00756381	0	0	0	0	0
Treponema	sp._oral_taxon_258	0	0	0	0	0	0	0	0.0102066	0	0	0	0	0	0	0	0	0	0	0	0	0
Mycoplasma	orale	0	0	0	0	0.00814461	0	0	0	0	0	0	0	0	0	0	0	0	0	0	0	0
Butyrivibrio	sp._oral_taxon_080	0	0	0	0	0	0	0	0	0	0	0	0	0	0	0	0	0	0.00268551	0	0.00524009	0
Prevotella	sp._oral_taxon_305	0	0	0	0.00691775	0	0	0	0	0	0	0	0	0	0	0.000852464	0	0	0	0	0	0
Lactobacillus	vaginalis	0	0	0	0	0	0	0.00652401	0	0	0	0	0	0	0	0	0	0	0	0.0025046	0	0
Propionibacterium	avidum	0	0	0	0	0	0	0	0	0	0	0	0	0.00626299	0	0	0	0	0	0	0	0
Gemella	sp._oral_taxon_928	0	0	0	0	0	0	0	0	0	0	0	0	0	0	0	0	0	0	0	0.00642333	0
Aggregatibacter	sp._oral_taxon_513	0	0	0	0	0	0	0	0	0	0	0	0	0	0	0.000340986	0.00630317	0	0	0	0	0
Selenomonas	sp._oral_taxon_138	0	0	0	0	0	0	0	0	0	0	0	0	0	0	0	0.00648326	0	0	0	0	0
Klebsiella	pneumoniae	0	0	0.00868622	0	0	0	0	0	0	0	0	0	0	0	0	0	0	0	0	0	0
Tannerella	sp._oral_taxon_916	0	0	0	0	0	0	0	0.00630956	0	0	0	0	0	0	0	0	0	0	0	0	0
Bifidobacterium	dentium	0	0	0	0	0	0	0	0	0	0.00510538	0	0	0	0	0	0	0	0	0	0	0
TM7_[G-4]	sp._oral_taxon_355	0	0	0	0	0.00463125	0	0	0	0	0	0	0	0	0	0	0	0	0	0	0	0
Bacteroides	heparinolyticus	0	0	0	0	0.00447155	0	0	0	0	0	0	0	0	0	0	0	0	0	0	0	0
Gemella	bergeri	0	0	0	0	0	0	0	0	0	0	0.00413478	0	0	0	0	0	0	0	0	0	0
Veillonella	rogosae	0	0	0	0	0	0	0	0.00463938	0	0	0	0	0	0	0	0	0	0	0	0	0
Neisseria	sp._oral_taxon_499	0	0	0	0.00415065	0	0	0	0	0	0	0	0	0	0	0	0	0	0	0	0	0
Porphyromonas	uenonis	0	0	0	0	0	0	0	0	0	0	0	0	0	0	0	0	0	0	0	0.00388781	0
Actinomyces	timonensis	0	0	0	0	0	0	0	0	0	0	0	0	0	0	0	0	0	0	0	0	0.00364812
Fretibacterium	sp._oral_taxon_359	0	0.00313984	0	0	0	0	0	0	0	0	0	0	0	0	0	0	0	0	0	0	0
Lactobacillus	sp._oral_taxon_052	0	0	0.0044672	0	0	0	0	0	0	0	0	0	0	0	0	0	0	0	0	0	0
Eikenella	sp._oral_taxon_011	0	0	0	0	0.00271487	0	0	0	0	0	0	0	0	0	0	0	0	0	0	0	0
Streptococcus	mitis	0	0	0	0	0	0	0	0.00278363	0	0	0	0	0	0	0	0	0	0	0	0	0
Haemophilus	parainfluenzae	0	0	0	0	0	0.00252399	0	0	0	0	0	0	0	0	0	0	0	0	0	0	0
Bacteroidetes_[G-3]	sp._oral_taxon_503	0	0	0	0	0	0	0	0	0	0	0	0	0	0	0	0	0	0	0	0.00236649	0
Peptoniphilus	sp._oral_taxon_375	0	0	0	0	0	0	0	0	0	0	0	0	0	0	0	0	0	0	0	0.00236649	0
Cardiobacterium	valvarum	0	0	0	0	0	0	0	0.00241248	0	0	0	0	0	0	0	0	0	0	0	0	0
Streptococcus	pyogenes	0	0	0	0	0	0	0	0	0	0	0.00190836	0	0	0	0	0	0	0	0	0	0
Fusobacterium	nucleatum_subsp._nucleatum	0	0.00198306	0	0	0	0	0	0	0	0	0	0	0	0	0	0	0	0	0	0	0
Treponema	sp._oral_taxon_271	0	0	0	0	0	0	0	0	0	0	0	0	0	0	0	0	0	0.00189565	0	0	0
Lactobacillus	fermentum	0	0.0018178	0	0	0	0	0	0	0	0	0	0	0	0	0	0	0	0	0	0	0
Mogibacterium	vescum	0	0	0	0	0	0	0	0	0	0	0	0	0	0	0.00187542	0	0	0	0	0	0
